# Supplementary material for: Prediction of lncRNA–Disease Associations via Closest Node Weight Graphs of the Spatial Neighborhood Based on the Edge Attention Graph Convolutional Network
Source: Front Genet. 2022 Jan 4;12:808962. doi: 10.3389/fgene.2021.808962 (PMC8763691; doi:10.3389/fgene.2021.808962)
Supplement: Supplementary file 1 [file Table2.XLSX]

## Sheet: File S2  The disease semantic s
	Uterine Cervical Neoplasms	Colorectal Neoplasms	Breast Neoplasms	Osteosarcoma	Nasopharyngeal Neoplasms	Urinary Bladder Neoplasms	Squamous Cell Carcinoma of Head and Neck	Carcinoma, Hepatocellular	Carcinoma, Ovarian Epithelial	Stomach Neoplasms	Carcinoma, Non-Small-Cell Lung	Ovarian Neoplasms	Glioma	Pancreatic Neoplasms	Adenocarcinoma	Endometrial Neoplasms	Thyroid Cancer, Papillary	Lung Neoplasms	Kidney Neoplasms	Carcinoma, Renal Cell	Prostatic Neoplasms	Glioblastoma	Carcinoma	Laryngeal Neoplasms	Colonic Neoplasms	Triple Negative Breast Neoplasms	Thyroid Neoplasms	Retinoblastoma	Cholangiocarcinoma	Gallbladder Neoplasms	Carcinoma, Squamous Cell	Adenocarcinoma of Lung	Esophageal Squamous Cell Carcinoma	Esophageal Neoplasms	Leukemia, Myeloid, Acute	Human T-lymphotropic virus 1	Pancreatic Intraductal Neoplasms	Neurofibromatosis 1	Medulloblastoma	Mouth Neoplasms	Carcinoma, Acinar Cell	Precursor Cell Lymphoblastic Leukemia-Lymphoma	Melanoma	Meningioma	Gastrointestinal Stromal Tumors	Leukemia, Biphenotypic, Acute	Leukemia, Lymphocytic, Chronic, B-Cell	Parotid Neoplasms	Tongue Neoplasms
Uterine Cervical Neoplasms	1	0.047619	0.226891	0.015873	0.047619	0.168	0.015873	0.015873	0.024	0.072	0.0295858	0.121951	0.015873	0.121951	0.024	0.492063	0.0118577	0.072	0.168	0.015873	0.168	0.00986193	0.0406504	0.072	0.0355731	0.121951	0.121951	0.015873	0.015873	0.072	0.024	0.015873	0.015873	0.072	0.024	0	0.024	0.0118577	0.0118577	0.121951	0.015873	0.024	0.015873	0.0406504	0.024	0.024	0.015873	0.047619	0.072
Colorectal Neoplasms	0.047619	1	0.226891	0.015873	0.047619	0.072	0.015873	0.015873	0.024	0.36	0.0295858	0.121951	0.015873	0.284553	0.024	0.047619	0.0118577	0.072	0.072	0.015873	0.072	0.00986193	0.0406504	0.072	0.747036	0.121951	0.121951	0.015873	0.015873	0.168	0.024	0.015873	0.015873	0.36	0.024	0	0.024	0.0118577	0.0118577	0.121951	0.015873	0.024	0.015873	0.0406504	0.024	0.024	0.015873	0.047619	0.072
Breast Neoplasms	0.226891	0.226891	1	0.0756303	0.226891	0.254237	0.0756303	0.0756303	0.0847458	0.254237	0.206681	0.310345	0.0756303	0.310345	0.0847458	0.226891	0.0711297	0.254237	0.254237	0.0756303	0.254237	0.0688935	0.103448	0.254237	0.213389	0.724138	0.310345	0.0756303	0.0756303	0.254237	0.0847458	0.0756303	0.0756303	0.254237	0.0847458	0	0.0847458	0.0711297	0.0711297	0.310345	0.0756303	0.0847458	0.0756303	0.103448	0.0847458	0.0847458	0.0756303	0.226891	0.254237
Osteosarcoma	0.015873	0.015873	0.0756303	1	0.015873	0.024	0.047619	0.047619	0.072	0.024	0.00986193	0.0406504	0.047619	0.0406504	0.072	0.015873	0.0355731	0.024	0.024	0.047619	0.024	0.0295858	0.121951	0.024	0.0118577	0.0406504	0.0406504	0.047619	0.047619	0.024	0.072	0.047619	0.047619	0.024	0.072	0	0.072	0.0355731	0.0355731	0.0406504	0.047619	0.072	0.047619	0.121951	0.36	0.072	0.047619	0.015873	0.024
Nasopharyngeal Neoplasms	0.047619	0.047619	0.226891	0.015873	1	0.072	0.015873	0.015873	0.024	0.072	0.0295858	0.121951	0.015873	0.121951	0.024	0.047619	0.0118577	0.072	0.072	0.015873	0.072	0.00986193	0.0406504	0.36	0.0355731	0.121951	0.121951	0.015873	0.015873	0.072	0.024	0.015873	0.015873	0.072	0.024	0	0.024	0.0118577	0.0118577	0.284553	0.015873	0.024	0.015873	0.0406504	0.024	0.024	0.015873	0.111111	0.168
Urinary Bladder Neoplasms	0.168	0.072	0.254237	0.024	0.072	1	0.024	0.024	0.0322581	0.0967742	0.0536779	0.147541	0.024	0.147541	0.0322581	0.168	0.0199203	0.0967742	0.483871	0.024	0.225806	0.0178926	0.0491803	0.0967742	0.059761	0.147541	0.147541	0.024	0.024	0.0967742	0.0322581	0.024	0.024	0.0967742	0.0322581	0	0.0322581	0.0199203	0.0199203	0.147541	0.024	0.0322581	0.024	0.0491803	0.0322581	0.0322581	0.024	0.072	0.0967742
Squamous Cell Carcinoma of Head and Neck	0.015873	0.015873	0.0756303	0.047619	0.015873	0.024	1	0.238095	0.36	0.024	0.00986193	0.0406504	0.047619	0.0406504	0.36	0.015873	0.177866	0.024	0.024	0.238095	0.024	0.0295858	0.609756	0.024	0.0118577	0.0406504	0.0406504	0.047619	0.238095	0.024	0.744	0.238095	0.492063	0.024	0.072	0	0.168	0.0355731	0.0355731	0.0406504	0.238095	0.072	0.047619	0.121951	0.072	0.072	0.047619	0.015873	0.024
Carcinoma, Hepatocellular	0.015873	0.015873	0.0756303	0.047619	0.015873	0.024	0.238095	1	0.36	0.024	0.00986193	0.0406504	0.047619	0.0406504	0.744	0.015873	0.367589	0.024	0.024	0.492063	0.024	0.0295858	0.609756	0.024	0.0118577	0.0406504	0.0406504	0.047619	0.492063	0.024	0.36	0.492063	0.238095	0.024	0.072	0	0.168	0.0355731	0.0355731	0.0406504	0.492063	0.072	0.047619	0.121951	0.072	0.072	0.047619	0.015873	0.024
Carcinoma, Ovarian Epithelial	0.024	0.024	0.0847458	0.072	0.024	0.0322581	0.36	0.36	1	0.0322581	0.0178926	0.0491803	0.072	0.0491803	0.483871	0.024	0.298805	0.0322581	0.0322581	0.36	0.0322581	0.0536779	0.737705	0.0322581	0.0199203	0.0491803	0.0491803	0.072	0.36	0.0322581	0.483871	0.36	0.36	0.0322581	0.0967742	0	0.225806	0.059761	0.059761	0.0491803	0.36	0.0967742	0.072	0.147541	0.0967742	0.0967742	0.072	0.024	0.0322581
Stomach Neoplasms	0.072	0.36	0.254237	0.024	0.072	0.0967742	0.024	0.024	0.0322581	1	0.0536779	0.147541	0.024	0.344262	0.0322581	0.072	0.0199203	0.0967742	0.0967742	0.024	0.0967742	0.0178926	0.0491803	0.0967742	0.298805	0.147541	0.147541	0.024	0.024	0.225806	0.0322581	0.024	0.024	0.483871	0.0322581	0	0.0322581	0.0199203	0.0199203	0.147541	0.024	0.0322581	0.024	0.0491803	0.0322581	0.0322581	0.024	0.072	0.0967742
Carcinoma, Non-Small-Cell Lung	0.0295858	0.0295858	0.206681	0.00986193	0.0295858	0.0536779	0.00986193	0.00986193	0.0178926	0.0536779	1	0.10303	0.00986193	0.10303	0.0178926	0.0295858	0.00589391	0.554672	0.0536779	0.00986193	0.0536779	0.00392157	0.0343434	0.0536779	0.0176817	0.10303	0.10303	0.00986193	0.00986193	0.0536779	0.0178926	0.00986193	0.00986193	0.0536779	0.0178926	0	0.0178926	0.00589391	0.00589391	0.10303	0.00986193	0.0178926	0.00986193	0.0343434	0.0178926	0.0178926	0.00986193	0.0295858	0.0536779
Ovarian Neoplasms	0.121951	0.121951	0.310345	0.0406504	0.121951	0.147541	0.0406504	0.0406504	0.0491803	0.147541	0.10303	1	0.0406504	0.2	0.0491803	0.121951	0.0364372	0.147541	0.147541	0.0406504	0.147541	0.0343434	0.0666667	0.147541	0.109312	0.2	0.466667	0.0406504	0.0406504	0.147541	0.0491803	0.0406504	0.0406504	0.147541	0.0491803	0	0.0491803	0.0364372	0.0364372	0.2	0.0406504	0.0491803	0.0406504	0.0666667	0.0491803	0.0491803	0.0406504	0.121951	0.147541
Glioma	0.015873	0.015873	0.0756303	0.047619	0.015873	0.024	0.047619	0.047619	0.072	0.024	0.00986193	0.0406504	1	0.0406504	0.072	0.015873	0.0355731	0.024	0.024	0.047619	0.024	0.621302	0.121951	0.024	0.0118577	0.0406504	0.0406504	0.492063	0.047619	0.024	0.072	0.047619	0.047619	0.024	0.072	0	0.072	0.0355731	0.747036	0.0406504	0.047619	0.072	0.238095	0.121951	0.072	0.072	0.047619	0.015873	0.024
Pancreatic Neoplasms	0.121951	0.284553	0.310345	0.0406504	0.121951	0.147541	0.0406504	0.0406504	0.0491803	0.344262	0.10303	0.2	0.0406504	1	0.0491803	0.121951	0.0364372	0.147541	0.147541	0.0406504	0.147541	0.0343434	0.0666667	0.147541	0.255061	0.2	0.2	0.0406504	0.0406504	0.344262	0.0491803	0.0406504	0.0406504	0.344262	0.0491803	0	0.0491803	0.0364372	0.0364372	0.2	0.0406504	0.0491803	0.0406504	0.0666667	0.0491803	0.0491803	0.0406504	0.121951	0.147541
Adenocarcinoma	0.024	0.024	0.0847458	0.072	0.024	0.0322581	0.36	0.744	0.483871	0.0322581	0.0178926	0.0491803	0.072	0.0491803	1	0.024	0.61753	0.0322581	0.0322581	0.744	0.0322581	0.0536779	0.737705	0.0322581	0.0199203	0.0491803	0.0491803	0.072	0.744	0.0322581	0.483871	0.744	0.36	0.0322581	0.0967742	0	0.225806	0.059761	0.059761	0.0491803	0.744	0.0967742	0.072	0.147541	0.0967742	0.0967742	0.072	0.024	0.0322581
Endometrial Neoplasms	0.492063	0.047619	0.226891	0.015873	0.047619	0.168	0.015873	0.015873	0.024	0.072	0.0295858	0.121951	0.015873	0.121951	0.024	1	0.0118577	0.072	0.168	0.015873	0.168	0.00986193	0.0406504	0.072	0.0355731	0.121951	0.121951	0.015873	0.015873	0.072	0.024	0.015873	0.015873	0.072	0.024	0	0.024	0.0118577	0.0118577	0.121951	0.015873	0.024	0.015873	0.0406504	0.024	0.024	0.015873	0.047619	0.072
Thyroid Cancer, Papillary	0.0118577	0.0118577	0.0711297	0.0355731	0.0118577	0.0199203	0.177866	0.367589	0.298805	0.0199203	0.00589391	0.0364372	0.0355731	0.0364372	0.61753	0.0118577	1	0.0199203	0.0199203	0.367589	0.0199203	0.0176817	0.546559	0.0199203	0.00787402	0.0364372	0.0364372	0.0355731	0.367589	0.0199203	0.298805	0.367589	0.177866	0.0199203	0.059761	0	0.139442	0.023622	0.023622	0.0364372	0.367589	0.059761	0.0355731	0.109312	0.059761	0.059761	0.0355731	0.0118577	0.0199203
Lung Neoplasms	0.072	0.072	0.254237	0.024	0.072	0.0967742	0.024	0.024	0.0322581	0.0967742	0.554672	0.147541	0.024	0.147541	0.0322581	0.072	0.0199203	1	0.0967742	0.024	0.0967742	0.0178926	0.0491803	0.0967742	0.059761	0.147541	0.147541	0.024	0.024	0.0967742	0.0322581	0.024	0.024	0.0967742	0.0322581	0	0.0322581	0.0199203	0.0199203	0.147541	0.024	0.0322581	0.024	0.0491803	0.0322581	0.0322581	0.024	0.072	0.0967742
Kidney Neoplasms	0.168	0.072	0.254237	0.024	0.072	0.483871	0.024	0.024	0.0322581	0.0967742	0.0536779	0.147541	0.024	0.147541	0.0322581	0.168	0.0199203	0.0967742	1	0.024	0.225806	0.0178926	0.0491803	0.0967742	0.059761	0.147541	0.147541	0.024	0.024	0.0967742	0.0322581	0.024	0.024	0.0967742	0.0322581	0	0.0322581	0.0199203	0.0199203	0.147541	0.024	0.0322581	0.024	0.0491803	0.0322581	0.0322581	0.024	0.072	0.0967742
Carcinoma, Renal Cell	0.015873	0.015873	0.0756303	0.047619	0.015873	0.024	0.238095	0.492063	0.36	0.024	0.00986193	0.0406504	0.047619	0.0406504	0.744	0.015873	0.367589	0.024	0.024	1	0.024	0.0295858	0.609756	0.024	0.0118577	0.0406504	0.0406504	0.047619	0.492063	0.024	0.36	0.492063	0.238095	0.024	0.072	0	0.168	0.0355731	0.0355731	0.0406504	0.492063	0.072	0.047619	0.121951	0.072	0.072	0.047619	0.015873	0.024
Prostatic Neoplasms	0.168	0.072	0.254237	0.024	0.072	0.225806	0.024	0.024	0.0322581	0.0967742	0.0536779	0.147541	0.024	0.147541	0.0322581	0.168	0.0199203	0.0967742	0.225806	0.024	1	0.0178926	0.0491803	0.0967742	0.059761	0.147541	0.147541	0.024	0.024	0.0967742	0.0322581	0.024	0.024	0.0967742	0.0322581	0	0.0322581	0.0199203	0.0199203	0.147541	0.024	0.0322581	0.024	0.0491803	0.0322581	0.0322581	0.024	0.072	0.0967742
Glioblastoma	0.00986193	0.00986193	0.0688935	0.0295858	0.00986193	0.0178926	0.0295858	0.0295858	0.0536779	0.0178926	0.00392157	0.0343434	0.621302	0.0343434	0.0536779	0.00986193	0.0176817	0.0178926	0.0178926	0.0295858	0.0178926	1	0.10303	0.0178926	0.00589391	0.0343434	0.0343434	0.30572	0.0295858	0.0178926	0.0536779	0.0295858	0.0295858	0.0178926	0.0536779	0	0.0536779	0.0176817	0.371316	0.0343434	0.0295858	0.0536779	0.147929	0.10303	0.0536779	0.0536779	0.0295858	0.00986193	0.0178926
Carcinoma	0.0406504	0.0406504	0.103448	0.121951	0.0406504	0.0491803	0.609756	0.609756	0.737705	0.0491803	0.0343434	0.0666667	0.121951	0.0666667	0.737705	0.0406504	0.546559	0.0491803	0.0491803	0.609756	0.0491803	0.10303	1	0.0491803	0.0364372	0.0666667	0.0666667	0.121951	0.609756	0.0491803	0.737705	0.609756	0.609756	0.0491803	0.147541	0	0.344262	0.109312	0.109312	0.0666667	0.609756	0.147541	0.121951	0.2	0.147541	0.147541	0.121951	0.0406504	0.0491803
Laryngeal Neoplasms	0.072	0.072	0.254237	0.024	0.36	0.0967742	0.024	0.024	0.0322581	0.0967742	0.0536779	0.147541	0.024	0.147541	0.0322581	0.072	0.0199203	0.0967742	0.0967742	0.024	0.0967742	0.0178926	0.0491803	1	0.059761	0.147541	0.147541	0.024	0.024	0.0967742	0.0322581	0.024	0.024	0.0967742	0.0322581	0	0.0322581	0.0199203	0.0199203	0.344262	0.024	0.0322581	0.024	0.0491803	0.0322581	0.0322581	0.024	0.168	0.225806
Colonic Neoplasms	0.0355731	0.747036	0.213389	0.0118577	0.0355731	0.059761	0.0118577	0.0118577	0.0199203	0.298805	0.0176817	0.109312	0.0118577	0.255061	0.0199203	0.0355731	0.00787402	0.059761	0.059761	0.0118577	0.059761	0.00589391	0.0364372	0.059761	1	0.109312	0.109312	0.0118577	0.0118577	0.139442	0.0199203	0.0118577	0.0118577	0.298805	0.0199203	0	0.0199203	0.00787402	0.00787402	0.109312	0.0118577	0.0199203	0.0118577	0.0364372	0.0199203	0.0199203	0.0118577	0.0355731	0.059761
Triple Negative Breast Neoplasms	0.121951	0.121951	0.724138	0.0406504	0.121951	0.147541	0.0406504	0.0406504	0.0491803	0.147541	0.10303	0.2	0.0406504	0.2	0.0491803	0.121951	0.0364372	0.147541	0.147541	0.0406504	0.147541	0.0343434	0.0666667	0.147541	0.109312	1	0.2	0.0406504	0.0406504	0.147541	0.0491803	0.0406504	0.0406504	0.147541	0.0491803	0	0.0491803	0.0364372	0.0364372	0.2	0.0406504	0.0491803	0.0406504	0.0666667	0.0491803	0.0491803	0.0406504	0.121951	0.147541
Thyroid Neoplasms	0.121951	0.121951	0.310345	0.0406504	0.121951	0.147541	0.0406504	0.0406504	0.0491803	0.147541	0.10303	0.466667	0.0406504	0.2	0.0491803	0.121951	0.0364372	0.147541	0.147541	0.0406504	0.147541	0.0343434	0.0666667	0.147541	0.109312	0.2	1	0.0406504	0.0406504	0.147541	0.0491803	0.0406504	0.0406504	0.147541	0.0491803	0	0.0491803	0.0364372	0.0364372	0.2	0.0406504	0.0491803	0.0406504	0.0666667	0.0491803	0.0491803	0.0406504	0.121951	0.147541
Retinoblastoma	0.015873	0.015873	0.0756303	0.047619	0.015873	0.024	0.047619	0.047619	0.072	0.024	0.00986193	0.0406504	0.492063	0.0406504	0.072	0.015873	0.0355731	0.024	0.024	0.047619	0.024	0.30572	0.121951	0.024	0.0118577	0.0406504	0.0406504	1	0.047619	0.024	0.072	0.047619	0.047619	0.024	0.072	0	0.072	0.0355731	0.367589	0.0406504	0.047619	0.072	0.238095	0.121951	0.072	0.072	0.047619	0.015873	0.024
Cholangiocarcinoma	0.015873	0.015873	0.0756303	0.047619	0.015873	0.024	0.238095	0.492063	0.36	0.024	0.00986193	0.0406504	0.047619	0.0406504	0.744	0.015873	0.367589	0.024	0.024	0.492063	0.024	0.0295858	0.609756	0.024	0.0118577	0.0406504	0.0406504	0.047619	1	0.024	0.36	0.492063	0.238095	0.024	0.072	0	0.168	0.0355731	0.0355731	0.0406504	0.492063	0.072	0.047619	0.121951	0.072	0.072	0.047619	0.015873	0.024
Gallbladder Neoplasms	0.072	0.168	0.254237	0.024	0.072	0.0967742	0.024	0.024	0.0322581	0.225806	0.0536779	0.147541	0.024	0.344262	0.0322581	0.072	0.0199203	0.0967742	0.0967742	0.024	0.0967742	0.0178926	0.0491803	0.0967742	0.139442	0.147541	0.147541	0.024	0.024	1	0.0322581	0.024	0.024	0.225806	0.0322581	0	0.0322581	0.0199203	0.0199203	0.147541	0.024	0.0322581	0.024	0.0491803	0.0322581	0.0322581	0.024	0.072	0.0967742
Carcinoma, Squamous Cell	0.024	0.024	0.0847458	0.072	0.024	0.0322581	0.744	0.36	0.483871	0.0322581	0.0178926	0.0491803	0.072	0.0491803	0.483871	0.024	0.298805	0.0322581	0.0322581	0.36	0.0322581	0.0536779	0.737705	0.0322581	0.0199203	0.0491803	0.0491803	0.072	0.36	0.0322581	1	0.36	0.744	0.0322581	0.0967742	0	0.225806	0.059761	0.059761	0.0491803	0.36	0.0967742	0.072	0.147541	0.0967742	0.0967742	0.072	0.024	0.0322581
Adenocarcinoma of Lung	0.015873	0.015873	0.0756303	0.047619	0.015873	0.024	0.238095	0.492063	0.36	0.024	0.00986193	0.0406504	0.047619	0.0406504	0.744	0.015873	0.367589	0.024	0.024	0.492063	0.024	0.0295858	0.609756	0.024	0.0118577	0.0406504	0.0406504	0.047619	0.492063	0.024	0.36	1	0.238095	0.024	0.072	0	0.168	0.0355731	0.0355731	0.0406504	0.492063	0.072	0.047619	0.121951	0.072	0.072	0.047619	0.015873	0.024
Esophageal Squamous Cell Carcinoma	0.015873	0.015873	0.0756303	0.047619	0.015873	0.024	0.492063	0.238095	0.36	0.024	0.00986193	0.0406504	0.047619	0.0406504	0.36	0.015873	0.177866	0.024	0.024	0.238095	0.024	0.0295858	0.609756	0.024	0.0118577	0.0406504	0.0406504	0.047619	0.238095	0.024	0.744	0.238095	1	0.024	0.072	0	0.168	0.0355731	0.0355731	0.0406504	0.238095	0.072	0.047619	0.121951	0.072	0.072	0.047619	0.015873	0.024
Esophageal Neoplasms	0.072	0.36	0.254237	0.024	0.072	0.0967742	0.024	0.024	0.0322581	0.483871	0.0536779	0.147541	0.024	0.344262	0.0322581	0.072	0.0199203	0.0967742	0.0967742	0.024	0.0967742	0.0178926	0.0491803	0.0967742	0.298805	0.147541	0.147541	0.024	0.024	0.225806	0.0322581	0.024	0.024	1	0.0322581	0	0.0322581	0.0199203	0.0199203	0.147541	0.024	0.0322581	0.024	0.0491803	0.0322581	0.0322581	0.024	0.072	0.0967742
Leukemia, Myeloid, Acute	0.024	0.024	0.0847458	0.072	0.024	0.0322581	0.072	0.072	0.0967742	0.0322581	0.0178926	0.0491803	0.072	0.0491803	0.0967742	0.024	0.059761	0.0322581	0.0322581	0.072	0.0322581	0.0536779	0.147541	0.0322581	0.0199203	0.0491803	0.0491803	0.072	0.072	0.0322581	0.0967742	0.072	0.072	0.0322581	1	0	0.0967742	0.059761	0.059761	0.0491803	0.072	0.225806	0.072	0.147541	0.0967742	0.225806	0.168	0.024	0.0322581
Human T-lymphotropic virus 1	0	0	0	0	0	0	0	0	0	0	0	0	0	0	0	0	0	0	0	0	0	0	0	0	0	0	0	0	0	0	0	0	0	0	0	1	0	0	0	0	0	0	0	0	0	0	0	0	0
Pancreatic Intraductal Neoplasms	0.024	0.024	0.0847458	0.072	0.024	0.0322581	0.168	0.168	0.225806	0.0322581	0.0178926	0.0491803	0.072	0.0491803	0.225806	0.024	0.139442	0.0322581	0.0322581	0.168	0.0322581	0.0536779	0.344262	0.0322581	0.0199203	0.0491803	0.0491803	0.072	0.168	0.0322581	0.225806	0.168	0.168	0.0322581	0.0967742	0	1	0.059761	0.059761	0.0491803	0.168	0.0967742	0.072	0.147541	0.0967742	0.0967742	0.072	0.024	0.0322581
Neurofibromatosis 1	0.0118577	0.0118577	0.0711297	0.0355731	0.0118577	0.0199203	0.0355731	0.0355731	0.059761	0.0199203	0.00589391	0.0364372	0.0355731	0.0364372	0.059761	0.0118577	0.023622	0.0199203	0.0199203	0.0355731	0.0199203	0.0176817	0.109312	0.0199203	0.00787402	0.0364372	0.0364372	0.0355731	0.0355731	0.0199203	0.059761	0.0355731	0.0355731	0.0199203	0.059761	0	0.059761	1	0.023622	0.0364372	0.0355731	0.059761	0.0355731	0.255061	0.059761	0.059761	0.0355731	0.0118577	0.0199203
Medulloblastoma	0.0118577	0.0118577	0.0711297	0.0355731	0.0118577	0.0199203	0.0355731	0.0355731	0.059761	0.0199203	0.00589391	0.0364372	0.747036	0.0364372	0.059761	0.0118577	0.023622	0.0199203	0.0199203	0.0355731	0.0199203	0.371316	0.109312	0.0199203	0.00787402	0.0364372	0.0364372	0.367589	0.0355731	0.0199203	0.059761	0.0355731	0.0355731	0.0199203	0.059761	0	0.059761	0.023622	1	0.0364372	0.0355731	0.059761	0.177866	0.109312	0.059761	0.059761	0.0355731	0.0118577	0.0199203
Mouth Neoplasms	0.121951	0.121951	0.310345	0.0406504	0.284553	0.147541	0.0406504	0.0406504	0.0491803	0.147541	0.10303	0.2	0.0406504	0.2	0.0491803	0.121951	0.0364372	0.147541	0.147541	0.0406504	0.147541	0.0343434	0.0666667	0.344262	0.109312	0.2	0.2	0.0406504	0.0406504	0.147541	0.0491803	0.0406504	0.0406504	0.147541	0.0491803	0	0.0491803	0.0364372	0.0364372	1	0.0406504	0.0491803	0.0406504	0.0666667	0.0491803	0.0491803	0.0406504	0.609756	0.737705
Carcinoma, Acinar Cell	0.015873	0.015873	0.0756303	0.047619	0.015873	0.024	0.238095	0.492063	0.36	0.024	0.00986193	0.0406504	0.047619	0.0406504	0.744	0.015873	0.367589	0.024	0.024	0.492063	0.024	0.0295858	0.609756	0.024	0.0118577	0.0406504	0.0406504	0.047619	0.492063	0.024	0.36	0.492063	0.238095	0.024	0.072	0	0.168	0.0355731	0.0355731	0.0406504	1	0.072	0.047619	0.121951	0.072	0.072	0.047619	0.015873	0.024
Precursor Cell Lymphoblastic Leukemia-Lymphoma	0.024	0.024	0.0847458	0.072	0.024	0.0322581	0.072	0.072	0.0967742	0.0322581	0.0178926	0.0491803	0.072	0.0491803	0.0967742	0.024	0.059761	0.0322581	0.0322581	0.072	0.0322581	0.0536779	0.147541	0.0322581	0.0199203	0.0491803	0.0491803	0.072	0.072	0.0322581	0.0967742	0.072	0.072	0.0322581	0.225806	0	0.0967742	0.059761	0.059761	0.0491803	0.072	1	0.072	0.147541	0.0967742	0.483871	0.36	0.024	0.0322581
Melanoma	0.015873	0.015873	0.0756303	0.047619	0.015873	0.024	0.047619	0.047619	0.072	0.024	0.00986193	0.0406504	0.238095	0.0406504	0.072	0.015873	0.0355731	0.024	0.024	0.047619	0.024	0.147929	0.121951	0.024	0.0118577	0.0406504	0.0406504	0.238095	0.047619	0.024	0.072	0.047619	0.047619	0.024	0.072	0	0.072	0.0355731	0.177866	0.0406504	0.047619	0.072	1	0.121951	0.072	0.072	0.047619	0.015873	0.024
Meningioma	0.0406504	0.0406504	0.103448	0.121951	0.0406504	0.0491803	0.121951	0.121951	0.147541	0.0491803	0.0343434	0.0666667	0.121951	0.0666667	0.147541	0.0406504	0.109312	0.0491803	0.0491803	0.121951	0.0491803	0.10303	0.2	0.0491803	0.0364372	0.0666667	0.0666667	0.121951	0.121951	0.0491803	0.147541	0.121951	0.121951	0.0491803	0.147541	0	0.147541	0.255061	0.109312	0.0666667	0.121951	0.147541	0.121951	1	0.147541	0.147541	0.121951	0.0406504	0.0491803
Gastrointestinal Stromal Tumors	0.024	0.024	0.0847458	0.36	0.024	0.0322581	0.072	0.072	0.0967742	0.0322581	0.0178926	0.0491803	0.072	0.0491803	0.0967742	0.024	0.059761	0.0322581	0.0322581	0.072	0.0322581	0.0536779	0.147541	0.0322581	0.0199203	0.0491803	0.0491803	0.072	0.072	0.0322581	0.0967742	0.072	0.072	0.0322581	0.0967742	0	0.0967742	0.059761	0.059761	0.0491803	0.072	0.0967742	0.072	0.147541	1	0.0967742	0.072	0.024	0.0322581
Leukemia, Biphenotypic, Acute	0.024	0.024	0.0847458	0.072	0.024	0.0322581	0.072	0.072	0.0967742	0.0322581	0.0178926	0.0491803	0.072	0.0491803	0.0967742	0.024	0.059761	0.0322581	0.0322581	0.072	0.0322581	0.0536779	0.147541	0.0322581	0.0199203	0.0491803	0.0491803	0.072	0.072	0.0322581	0.0967742	0.072	0.072	0.0322581	0.225806	0	0.0967742	0.059761	0.059761	0.0491803	0.072	0.483871	0.072	0.147541	0.0967742	1	0.36	0.024	0.0322581
Leukemia, Lymphocytic, Chronic, B-Cell	0.015873	0.015873	0.0756303	0.047619	0.015873	0.024	0.047619	0.047619	0.072	0.024	0.00986193	0.0406504	0.047619	0.0406504	0.072	0.015873	0.0355731	0.024	0.024	0.047619	0.024	0.0295858	0.121951	0.024	0.0118577	0.0406504	0.0406504	0.047619	0.047619	0.024	0.072	0.047619	0.047619	0.024	0.168	0	0.072	0.0355731	0.0355731	0.0406504	0.047619	0.36	0.047619	0.121951	0.072	0.36	1	0.015873	0.024
Parotid Neoplasms	0.047619	0.047619	0.226891	0.015873	0.111111	0.072	0.015873	0.015873	0.024	0.072	0.0295858	0.121951	0.015873	0.121951	0.024	0.047619	0.0118577	0.072	0.072	0.015873	0.072	0.00986193	0.0406504	0.168	0.0355731	0.121951	0.121951	0.015873	0.015873	0.072	0.024	0.015873	0.015873	0.072	0.024	0	0.024	0.0118577	0.0118577	0.609756	0.015873	0.024	0.015873	0.0406504	0.024	0.024	0.015873	1	0.36
Tongue Neoplasms	0.072	0.072	0.254237	0.024	0.168	0.0967742	0.024	0.024	0.0322581	0.0967742	0.0536779	0.147541	0.024	0.147541	0.0322581	0.072	0.0199203	0.0967742	0.0967742	0.024	0.0967742	0.0178926	0.0491803	0.225806	0.059761	0.147541	0.147541	0.024	0.024	0.0967742	0.0322581	0.024	0.024	0.0967742	0.0322581	0	0.0322581	0.0199203	0.0199203	0.737705	0.024	0.0322581	0.024	0.0491803	0.0322581	0.0322581	0.024	0.36	1
Liver Neoplasms	0.121951	0.284553	0.310345	0.0406504	0.121951	0.147541	0.0406504	0.0406504	0.0491803	0.344262	0.10303	0.2	0.0406504	0.466667	0.0491803	0.121951	0.0364372	0.147541	0.147541	0.0406504	0.147541	0.0343434	0.0666667	0.147541	0.255061	0.2	0.2	0.0406504	0.0406504	0.344262	0.0491803	0.0406504	0.0406504	0.344262	0.0491803	0	0.0491803	0.0364372	0.0364372	0.2	0.0406504	0.0491803	0.0406504	0.0666667	0.0491803	0.0491803	0.0406504	0.121951	0.147541
Chondrosarcoma	0.024	0.024	0.0847458	0.36	0.024	0.0322581	0.072	0.072	0.0967742	0.0322581	0.0178926	0.0491803	0.072	0.0491803	0.0967742	0.024	0.059761	0.0322581	0.0322581	0.072	0.0322581	0.0536779	0.147541	0.0322581	0.0199203	0.0491803	0.0491803	0.072	0.072	0.0322581	0.0967742	0.072	0.072	0.0322581	0.0967742	0	0.0967742	0.059761	0.059761	0.0491803	0.072	0.0967742	0.072	0.147541	0.483871	0.0967742	0.072	0.024	0.0322581
Small Cell Lung Carcinoma	0.0295858	0.0295858	0.206681	0.00986193	0.0295858	0.0536779	0.00986193	0.00986193	0.0178926	0.0536779	0.498039	0.10303	0.00986193	0.10303	0.0178926	0.0295858	0.00589391	0.554672	0.0536779	0.00986193	0.0536779	0.00392157	0.0343434	0.0536779	0.0176817	0.10303	0.10303	0.00986193	0.00986193	0.0536779	0.0178926	0.00986193	0.00986193	0.0536779	0.0178926	0	0.0178926	0.00589391	0.00589391	0.10303	0.00986193	0.0178926	0.00986193	0.0343434	0.0178926	0.0178926	0.00986193	0.0295858	0.0536779
Sarcoma	0.0406504	0.0406504	0.103448	0.284553	0.0406504	0.0491803	0.121951	0.121951	0.147541	0.0491803	0.0343434	0.0666667	0.121951	0.0666667	0.147541	0.0406504	0.109312	0.0491803	0.0491803	0.121951	0.0491803	0.10303	0.2	0.0491803	0.0364372	0.0666667	0.0666667	0.121951	0.121951	0.0491803	0.147541	0.121951	0.121951	0.0491803	0.147541	0	0.147541	0.109312	0.109312	0.0666667	0.121951	0.147541	0.121951	0.2	0.344262	0.147541	0.121951	0.0406504	0.0491803
Testicular Neoplasms	0.121951	0.121951	0.310345	0.0406504	0.121951	0.147541	0.0406504	0.0406504	0.0491803	0.147541	0.10303	0.466667	0.0406504	0.2	0.0491803	0.121951	0.0364372	0.147541	0.147541	0.0406504	0.147541	0.0343434	0.0666667	0.147541	0.109312	0.2	0.466667	0.0406504	0.0406504	0.147541	0.0491803	0.0406504	0.0406504	0.147541	0.0491803	0	0.0491803	0.0364372	0.0364372	0.2	0.0406504	0.0491803	0.0406504	0.0666667	0.0491803	0.0491803	0.0406504	0.121951	0.147541
Heart Neoplasms	0.121951	0.121951	0.310345	0.0406504	0.121951	0.147541	0.0406504	0.0406504	0.0491803	0.147541	0.240404	0.2	0.0406504	0.2	0.0491803	0.121951	0.0364372	0.344262	0.147541	0.0406504	0.147541	0.0343434	0.0666667	0.147541	0.109312	0.2	0.2	0.0406504	0.0406504	0.147541	0.0491803	0.0406504	0.0406504	0.147541	0.0491803	0	0.0491803	0.0364372	0.0364372	0.2	0.0406504	0.0491803	0.0406504	0.0666667	0.0491803	0.0491803	0.0406504	0.121951	0.147541
Pituitary Neoplasms	0.121951	0.121951	0.310345	0.0406504	0.121951	0.147541	0.0406504	0.0406504	0.0491803	0.147541	0.10303	0.466667	0.0406504	0.2	0.0491803	0.121951	0.0364372	0.147541	0.147541	0.0406504	0.147541	0.0343434	0.0666667	0.147541	0.109312	0.2	0.466667	0.0406504	0.0406504	0.147541	0.0491803	0.0406504	0.0406504	0.147541	0.0491803	0	0.0491803	0.0364372	0.0364372	0.2	0.0406504	0.0491803	0.0406504	0.0666667	0.0491803	0.0491803	0.0406504	0.121951	0.147541
Paraneoplastic Syndromes, Ocular	0.121951	0.121951	0.310345	0.0406504	0.121951	0.147541	0.0406504	0.0406504	0.0491803	0.147541	0.10303	0.2	0.0406504	0.2	0.0491803	0.121951	0.0364372	0.147541	0.147541	0.0406504	0.147541	0.0343434	0.0666667	0.147541	0.109312	0.2	0.2	0.0406504	0.0406504	0.147541	0.0491803	0.0406504	0.0406504	0.147541	0.0491803	0	0.0491803	0.0364372	0.0364372	0.2	0.0406504	0.0491803	0.0406504	0.0666667	0.0491803	0.0491803	0.0406504	0.121951	0.147541
Leiomyoma	0.024	0.024	0.0847458	0.168	0.024	0.0322581	0.072	0.072	0.0967742	0.0322581	0.0178926	0.0491803	0.072	0.0491803	0.0967742	0.024	0.059761	0.0322581	0.0322581	0.072	0.0322581	0.0536779	0.147541	0.0322581	0.0199203	0.0491803	0.0491803	0.072	0.072	0.0322581	0.0967742	0.072	0.072	0.0322581	0.0967742	0	0.0967742	0.059761	0.059761	0.0491803	0.072	0.0967742	0.072	0.147541	0.225806	0.0967742	0.072	0.024	0.0322581
Neoplasms, Squamous Cell	0.0406504	0.0406504	0.103448	0.121951	0.0406504	0.0491803	0.284553	0.284553	0.344262	0.0491803	0.0343434	0.0666667	0.121951	0.0666667	0.344262	0.0406504	0.255061	0.0491803	0.0491803	0.284553	0.0491803	0.10303	0.466667	0.0491803	0.0364372	0.0666667	0.0666667	0.121951	0.284553	0.0491803	0.344262	0.284553	0.284553	0.0491803	0.147541	0	0.344262	0.109312	0.109312	0.0666667	0.284553	0.147541	0.121951	0.2	0.147541	0.147541	0.121951	0.0406504	0.0491803
Neuroblastoma	0.00986193	0.00986193	0.0688935	0.0295858	0.00986193	0.0178926	0.0295858	0.0295858	0.0536779	0.0178926	0.00392157	0.0343434	0.30572	0.0343434	0.0536779	0.00986193	0.0176817	0.0178926	0.0178926	0.0295858	0.0178926	0.121569	0.10303	0.0178926	0.00589391	0.0343434	0.0343434	0.30572	0.0295858	0.0178926	0.0536779	0.0295858	0.0295858	0.0178926	0.0536779	0	0.0536779	0.0176817	0.182711	0.0343434	0.0295858	0.0536779	0.147929	0.10303	0.0536779	0.0536779	0.0295858	0.00986193	0.0178926
Astrocytoma	0.0118577	0.0118577	0.0711297	0.0355731	0.0118577	0.0199203	0.0355731	0.0355731	0.059761	0.0199203	0.00589391	0.0364372	0.747036	0.0364372	0.059761	0.0118577	0.023622	0.0199203	0.0199203	0.0355731	0.0199203	0.748527	0.109312	0.0199203	0.00787402	0.0364372	0.0364372	0.367589	0.0355731	0.0199203	0.059761	0.0355731	0.0355731	0.0199203	0.059761	0	0.059761	0.023622	0.496063	0.0364372	0.0355731	0.059761	0.177866	0.109312	0.059761	0.059761	0.0355731	0.0118577	0.0199203
Hemangioma	0.0406504	0.0406504	0.103448	0.121951	0.0406504	0.0491803	0.121951	0.121951	0.147541	0.0491803	0.0343434	0.0666667	0.121951	0.0666667	0.147541	0.0406504	0.109312	0.0491803	0.0491803	0.121951	0.0491803	0.10303	0.2	0.0491803	0.0364372	0.0666667	0.0666667	0.121951	0.121951	0.0491803	0.147541	0.121951	0.121951	0.0491803	0.147541	0	0.147541	0.109312	0.109312	0.0666667	0.121951	0.147541	0.121951	0.2	0.147541	0.147541	0.121951	0.0406504	0.0491803
Multiple Myeloma	0.0406504	0.0406504	0.103448	0.121951	0.0406504	0.0491803	0.121951	0.121951	0.147541	0.0491803	0.0343434	0.0666667	0.121951	0.0666667	0.147541	0.0406504	0.109312	0.0491803	0.0491803	0.121951	0.0491803	0.10303	0.2	0.0491803	0.0364372	0.0666667	0.0666667	0.121951	0.121951	0.0491803	0.147541	0.121951	0.121951	0.0491803	0.147541	0	0.147541	0.109312	0.109312	0.0666667	0.121951	0.147541	0.121951	0.2	0.147541	0.147541	0.121951	0.0406504	0.0491803
Klatskin Tumor	0.0118577	0.0118577	0.0711297	0.0355731	0.0118577	0.0199203	0.177866	0.367589	0.298805	0.0199203	0.00589391	0.0364372	0.0355731	0.0364372	0.61753	0.0118577	0.244094	0.0199203	0.0199203	0.367589	0.0199203	0.0176817	0.546559	0.0199203	0.00787402	0.0364372	0.0364372	0.0355731	0.747036	0.0199203	0.298805	0.367589	0.177866	0.0199203	0.059761	0	0.139442	0.023622	0.023622	0.0364372	0.367589	0.059761	0.0355731	0.109312	0.059761	0.059761	0.0355731	0.0118577	0.0199203
Wilms Tumor	0.0406504	0.0406504	0.103448	0.121951	0.0406504	0.0491803	0.121951	0.121951	0.147541	0.0491803	0.0343434	0.0666667	0.121951	0.0666667	0.147541	0.0406504	0.109312	0.0491803	0.0491803	0.121951	0.0491803	0.10303	0.2	0.0491803	0.0364372	0.0666667	0.0666667	0.121951	0.121951	0.0491803	0.147541	0.121951	0.121951	0.0491803	0.147541	0	0.147541	0.109312	0.109312	0.0666667	0.121951	0.147541	0.121951	0.2	0.147541	0.147541	0.121951	0.0406504	0.0491803
Hepatoblastoma	0.0406504	0.0406504	0.103448	0.121951	0.0406504	0.0491803	0.121951	0.121951	0.147541	0.0491803	0.0343434	0.0666667	0.121951	0.0666667	0.147541	0.0406504	0.109312	0.0491803	0.0491803	0.121951	0.0491803	0.10303	0.2	0.0491803	0.0364372	0.0666667	0.0666667	0.121951	0.121951	0.0491803	0.147541	0.121951	0.121951	0.0491803	0.147541	0	0.147541	0.109312	0.109312	0.0666667	0.121951	0.147541	0.121951	0.2	0.147541	0.147541	0.121951	0.0406504	0.0491803
Plasmablastic Lymphoma	0.0118577	0.0118577	0.0711297	0.0355731	0.0118577	0.0199203	0.0355731	0.0355731	0.059761	0.0199203	0.00589391	0.0364372	0.0355731	0.0364372	0.059761	0.0118577	0.023622	0.0199203	0.0199203	0.0355731	0.0199203	0.0176817	0.109312	0.0199203	0.00787402	0.0364372	0.0364372	0.0355731	0.0355731	0.0199203	0.059761	0.0355731	0.0355731	0.0199203	0.059761	0	0.059761	0.023622	0.023622	0.0364372	0.0355731	0.059761	0.0355731	0.109312	0.059761	0.059761	0.0355731	0.0118577	0.0199203
Lymphoma	0.0756303	0.0756303	0.142857	0.226891	0.0756303	0.0847458	0.226891	0.226891	0.254237	0.0847458	0.0688935	0.103448	0.226891	0.103448	0.254237	0.0756303	0.213389	0.0847458	0.0847458	0.226891	0.0847458	0.206681	0.310345	0.0847458	0.0711297	0.103448	0.103448	0.226891	0.226891	0.0847458	0.254237	0.226891	0.226891	0.0847458	0.254237	0	0.254237	0.213389	0.213389	0.103448	0.226891	0.254237	0.226891	0.310345	0.254237	0.254237	0.226891	0.0756303	0.0847458
Myeloma Proteins	0	0	0	0	0	0	0	0	0	0	0	0	0	0	0	0	0	0	0	0	0	0	0	0	0	0	0	0	0	0	0	0	0	0	0	0	0	0	0	0	0	0	0	0	0	0	0	0	0
Sarcoma, Ewing	0.0118577	0.0118577	0.0711297	0.747036	0.0118577	0.0199203	0.0355731	0.0355731	0.059761	0.0199203	0.00589391	0.0364372	0.0355731	0.0364372	0.059761	0.0118577	0.023622	0.0199203	0.0199203	0.0355731	0.0199203	0.0176817	0.109312	0.0199203	0.00787402	0.0364372	0.0364372	0.0355731	0.0355731	0.0199203	0.059761	0.0355731	0.0355731	0.0199203	0.059761	0	0.059761	0.023622	0.023622	0.0364372	0.0355731	0.059761	0.0355731	0.109312	0.298805	0.059761	0.0355731	0.0118577	0.0199203
Adrenocortical Carcinoma	0.015873	0.015873	0.0756303	0.047619	0.015873	0.024	0.238095	0.492063	0.36	0.024	0.00986193	0.0406504	0.047619	0.0406504	0.744	0.015873	0.367589	0.024	0.024	0.492063	0.024	0.0295858	0.609756	0.024	0.0118577	0.0406504	0.0406504	0.047619	0.492063	0.024	0.36	0.492063	0.238095	0.024	0.072	0	0.168	0.0355731	0.0355731	0.0406504	0.492063	0.072	0.047619	0.121951	0.072	0.072	0.047619	0.015873	0.024
Leukemia, Myelogenous, Chronic, BCR-ABL Positive	0.024	0.024	0.0847458	0.072	0.024	0.0322581	0.072	0.072	0.0967742	0.0322581	0.0178926	0.0491803	0.072	0.0491803	0.0967742	0.024	0.059761	0.0322581	0.0322581	0.072	0.0322581	0.0536779	0.147541	0.0322581	0.0199203	0.0491803	0.0491803	0.072	0.072	0.0322581	0.0967742	0.072	0.072	0.0322581	0.483871	0	0.0967742	0.059761	0.059761	0.0491803	0.072	0.225806	0.072	0.147541	0.0967742	0.225806	0.168	0.024	0.0322581
Lymphoma, Large-Cell, Immunoblastic	0.024	0.024	0.0847458	0.072	0.024	0.0322581	0.072	0.072	0.0967742	0.0322581	0.0178926	0.0491803	0.072	0.0491803	0.0967742	0.024	0.059761	0.0322581	0.0322581	0.072	0.0322581	0.0536779	0.147541	0.0322581	0.0199203	0.0491803	0.0491803	0.072	0.072	0.0322581	0.0967742	0.072	0.072	0.0322581	0.0967742	0	0.0967742	0.059761	0.059761	0.0491803	0.072	0.0967742	0.072	0.147541	0.0967742	0.0967742	0.072	0.024	0.0322581
Lymphoma, B-Cell	0.024	0.024	0.0847458	0.072	0.024	0.0322581	0.072	0.072	0.0967742	0.0322581	0.0178926	0.0491803	0.072	0.0491803	0.0967742	0.024	0.059761	0.0322581	0.0322581	0.072	0.0322581	0.0536779	0.147541	0.0322581	0.0199203	0.0491803	0.0491803	0.072	0.072	0.0322581	0.0967742	0.072	0.072	0.0322581	0.0967742	0	0.0967742	0.059761	0.059761	0.0491803	0.072	0.0967742	0.072	0.147541	0.0967742	0.0967742	0.072	0.024	0.0322581
Neoplasms	0.347368	0.347368	0.454545	0.347368	0.347368	0.361702	0.347368	0.347368	0.361702	0.361702	0.336815	0.391304	0.347368	0.391304	0.361702	0.347368	0.340314	0.361702	0.361702	0.347368	0.361702	0.336815	0.391304	0.361702	0.340314	0.391304	0.391304	0.347368	0.347368	0.361702	0.361702	0.347368	0.347368	0.361702	0.361702	0	0.361702	0.340314	0.340314	0.391304	0.347368	0.361702	0.347368	0.391304	0.361702	0.361702	0.347368	0.347368	0.361702
Head and Neck Neoplasms	0.226891	0.226891	0.428571	0.0756303	0.529412	0.254237	0.0756303	0.0756303	0.0847458	0.254237	0.206681	0.310345	0.0756303	0.310345	0.0847458	0.226891	0.0711297	0.254237	0.254237	0.0756303	0.254237	0.0688935	0.103448	0.59322	0.213389	0.310345	0.310345	0.0756303	0.0756303	0.254237	0.0847458	0.0756303	0.0756303	0.254237	0.0847458	0	0.0847458	0.0711297	0.0711297	0.724138	0.0756303	0.0847458	0.0756303	0.103448	0.0847458	0.0847458	0.0756303	0.529412	0.59322
Leukemia, Myeloid	0.0406504	0.0406504	0.103448	0.121951	0.0406504	0.0491803	0.121951	0.121951	0.147541	0.0491803	0.0343434	0.0666667	0.121951	0.0666667	0.147541	0.0406504	0.109312	0.0491803	0.0491803	0.121951	0.0491803	0.10303	0.2	0.0491803	0.0364372	0.0666667	0.0666667	0.121951	0.121951	0.0491803	0.147541	0.121951	0.121951	0.0491803	0.737705	0	0.147541	0.109312	0.109312	0.0666667	0.121951	0.344262	0.121951	0.2	0.147541	0.344262	0.284553	0.0406504	0.0491803
Lymphoma, Mantle-Cell	0.024	0.024	0.0847458	0.072	0.024	0.0322581	0.072	0.072	0.0967742	0.0322581	0.0178926	0.0491803	0.072	0.0491803	0.0967742	0.024	0.059761	0.0322581	0.0322581	0.072	0.0322581	0.0536779	0.147541	0.0322581	0.0199203	0.0491803	0.0491803	0.072	0.072	0.0322581	0.0967742	0.072	0.072	0.0322581	0.0967742	0	0.0967742	0.059761	0.059761	0.0491803	0.072	0.0967742	0.072	0.147541	0.0967742	0.0967742	0.072	0.024	0.0322581
Precursor T-Cell Lymphoblastic Leukemia-Lymphoma	0.015873	0.015873	0.0756303	0.047619	0.015873	0.024	0.047619	0.047619	0.072	0.024	0.00986193	0.0406504	0.047619	0.0406504	0.072	0.015873	0.0355731	0.024	0.024	0.047619	0.024	0.0295858	0.121951	0.024	0.0118577	0.0406504	0.0406504	0.047619	0.047619	0.024	0.072	0.047619	0.047619	0.024	0.168	0	0.072	0.0355731	0.0355731	0.0406504	0.047619	0.744	0.047619	0.121951	0.072	0.36	0.238095	0.015873	0.024
Hodgkin Disease	0.0406504	0.0406504	0.103448	0.121951	0.0406504	0.0491803	0.121951	0.121951	0.147541	0.0491803	0.0343434	0.0666667	0.121951	0.0666667	0.147541	0.0406504	0.109312	0.0491803	0.0491803	0.121951	0.0491803	0.10303	0.2	0.0491803	0.0364372	0.0666667	0.0666667	0.121951	0.121951	0.0491803	0.147541	0.121951	0.121951	0.0491803	0.147541	0	0.147541	0.109312	0.109312	0.0666667	0.121951	0.147541	0.121951	0.2	0.147541	0.147541	0.121951	0.0406504	0.0491803
Thyroid Carcinoma, Anaplastic	0.024	0.024	0.0847458	0.072	0.024	0.0322581	0.36	0.36	0.483871	0.0322581	0.0178926	0.0491803	0.072	0.0491803	0.483871	0.024	0.298805	0.0322581	0.0322581	0.36	0.0322581	0.0536779	0.737705	0.0322581	0.0199203	0.0491803	0.0491803	0.072	0.36	0.0322581	0.483871	0.36	0.36	0.0322581	0.0967742	0	0.225806	0.059761	0.059761	0.0491803	0.36	0.0967742	0.072	0.147541	0.0967742	0.0967742	0.072	0.024	0.0322581
Rectal Neoplasms	0.0355731	0.747036	0.213389	0.0118577	0.0355731	0.059761	0.0118577	0.0118577	0.0199203	0.298805	0.0176817	0.109312	0.0118577	0.255061	0.0199203	0.0355731	0.00787402	0.059761	0.059761	0.0118577	0.059761	0.00589391	0.0364372	0.059761	0.496063	0.109312	0.109312	0.0118577	0.0118577	0.139442	0.0199203	0.0118577	0.0118577	0.298805	0.0199203	0	0.0199203	0.00787402	0.00787402	0.109312	0.0118577	0.0199203	0.0118577	0.0364372	0.0199203	0.0199203	0.0118577	0.0355731	0.059761
Leukemia, Myelomonocytic, Chronic	0.024	0.024	0.0847458	0.072	0.024	0.0322581	0.072	0.072	0.0967742	0.0322581	0.0178926	0.0491803	0.072	0.0491803	0.0967742	0.024	0.059761	0.0322581	0.0322581	0.072	0.0322581	0.0536779	0.147541	0.0322581	0.0199203	0.0491803	0.0491803	0.072	0.072	0.0322581	0.0967742	0.072	0.072	0.0322581	0.483871	0	0.0967742	0.059761	0.059761	0.0491803	0.072	0.225806	0.072	0.147541	0.0967742	0.225806	0.168	0.024	0.0322581
Growth Hormone-Secreting Pituitary Adenoma	0.024	0.024	0.0847458	0.072	0.024	0.0322581	0.168	0.168	0.225806	0.0322581	0.0178926	0.0491803	0.072	0.0491803	0.225806	0.024	0.139442	0.0322581	0.0322581	0.168	0.0322581	0.0536779	0.344262	0.0322581	0.0199203	0.0491803	0.0491803	0.072	0.168	0.0322581	0.225806	0.168	0.168	0.0322581	0.0967742	0	0.225806	0.059761	0.059761	0.0491803	0.168	0.0967742	0.072	0.147541	0.0967742	0.0967742	0.072	0.024	0.0322581
Leukemia, Promyelocytic, Acute	0.015873	0.015873	0.0756303	0.047619	0.015873	0.024	0.047619	0.047619	0.072	0.024	0.00986193	0.0406504	0.047619	0.0406504	0.072	0.015873	0.0355731	0.024	0.024	0.047619	0.024	0.0295858	0.121951	0.024	0.0118577	0.0406504	0.0406504	0.047619	0.047619	0.024	0.072	0.047619	0.047619	0.024	0.744	0	0.072	0.0355731	0.0355731	0.0406504	0.047619	0.168	0.047619	0.121951	0.072	0.168	0.111111	0.015873	0.024
Carcinoma, Embryonal	0.0406504	0.0406504	0.103448	0.121951	0.0406504	0.0491803	0.121951	0.121951	0.147541	0.0491803	0.0343434	0.0666667	0.284553	0.0666667	0.147541	0.0406504	0.109312	0.0491803	0.0491803	0.121951	0.0491803	0.240404	0.2	0.0491803	0.0364372	0.0666667	0.0666667	0.284553	0.121951	0.0491803	0.147541	0.121951	0.121951	0.0491803	0.147541	0	0.147541	0.109312	0.255061	0.0666667	0.121951	0.147541	0.284553	0.2	0.147541	0.147541	0.121951	0.0406504	0.0491803
Neoplasms, Germ Cell and Embryonal	0.0756303	0.0756303	0.142857	0.226891	0.0756303	0.0847458	0.226891	0.226891	0.254237	0.0847458	0.0688935	0.103448	0.529412	0.103448	0.254237	0.0756303	0.213389	0.0847458	0.0847458	0.226891	0.0847458	0.482255	0.310345	0.0847458	0.0711297	0.103448	0.103448	0.529412	0.226891	0.0847458	0.254237	0.226891	0.226891	0.0847458	0.254237	0	0.254237	0.213389	0.497908	0.103448	0.226891	0.254237	0.529412	0.310345	0.254237	0.254237	0.226891	0.0756303	0.0847458
Rhabdomyosarcoma	0.015873	0.015873	0.0756303	0.111111	0.015873	0.024	0.047619	0.047619	0.072	0.024	0.00986193	0.0406504	0.047619	0.0406504	0.072	0.015873	0.0355731	0.024	0.024	0.047619	0.024	0.0295858	0.121951	0.024	0.0118577	0.0406504	0.0406504	0.047619	0.047619	0.024	0.072	0.047619	0.047619	0.024	0.072	0	0.072	0.0355731	0.0355731	0.0406504	0.047619	0.072	0.047619	0.121951	0.168	0.072	0.047619	0.015873	0.024
Choriocarcinoma, Non-gestational	0.015873	0.015873	0.0756303	0.047619	0.015873	0.024	0.047619	0.047619	0.072	0.024	0.00986193	0.0406504	0.111111	0.0406504	0.072	0.015873	0.0355731	0.024	0.024	0.047619	0.024	0.0690335	0.121951	0.024	0.0118577	0.0406504	0.0406504	0.111111	0.047619	0.024	0.072	0.047619	0.047619	0.024	0.072	0	0.072	0.0355731	0.083004	0.0406504	0.047619	0.072	0.111111	0.121951	0.072	0.072	0.047619	0.015873	0.024
Trophoblastic Neoplasms	0.0406504	0.0406504	0.103448	0.121951	0.0406504	0.0491803	0.121951	0.121951	0.147541	0.0491803	0.0343434	0.0666667	0.284553	0.0666667	0.147541	0.0406504	0.109312	0.0491803	0.0491803	0.121951	0.0491803	0.240404	0.2	0.0491803	0.0364372	0.0666667	0.0666667	0.284553	0.121951	0.0491803	0.147541	0.121951	0.121951	0.0491803	0.147541	0	0.147541	0.109312	0.255061	0.0666667	0.121951	0.147541	0.284553	0.2	0.147541	0.147541	0.121951	0.0406504	0.0491803
Choriocarcinoma	0.024	0.024	0.0847458	0.072	0.024	0.0322581	0.072	0.072	0.0967742	0.0322581	0.0178926	0.0491803	0.168	0.0491803	0.0967742	0.024	0.059761	0.0322581	0.0322581	0.072	0.0322581	0.125249	0.147541	0.0322581	0.0199203	0.0491803	0.0491803	0.168	0.072	0.0322581	0.0967742	0.072	0.072	0.0322581	0.0967742	0	0.0967742	0.059761	0.139442	0.0491803	0.072	0.0967742	0.168	0.147541	0.0967742	0.0967742	0.072	0.024	0.0322581
Cardiomyopathies	0	0	0	0	0	0	0	0	0	0	0	0	0	0	0	0	0	0	0	0	0	0	0	0	0	0	0	0	0	0	0	0	0	0	0	0	0	0	0	0	0	0	0	0	0	0	0	0	0
Carcinoma, Endometrioid	0.015873	0.015873	0.0756303	0.047619	0.015873	0.024	0.238095	0.492063	0.36	0.024	0.00986193	0.0406504	0.047619	0.0406504	0.744	0.015873	0.367589	0.024	0.024	0.492063	0.024	0.0295858	0.609756	0.024	0.0118577	0.0406504	0.0406504	0.047619	0.492063	0.024	0.36	0.492063	0.238095	0.024	0.072	0	0.168	0.0355731	0.0355731	0.0406504	0.492063	0.072	0.047619	0.121951	0.072	0.072	0.047619	0.015873	0.024
Silicosis	0	0	0	0	0	0	0	0	0	0	0	0	0	0	0	0	0	0	0	0	0	0	0	0	0	0	0	0	0	0	0	0	0	0	0	0	0	0	0	0	0	0	0	0	0	0	0	0	0
Leukemia, Monocytic, Acute	0.015873	0.015873	0.0756303	0.047619	0.015873	0.024	0.047619	0.047619	0.072	0.024	0.00986193	0.0406504	0.047619	0.0406504	0.072	0.015873	0.0355731	0.024	0.024	0.047619	0.024	0.0295858	0.121951	0.024	0.0118577	0.0406504	0.0406504	0.047619	0.047619	0.024	0.072	0.047619	0.047619	0.024	0.744	0	0.072	0.0355731	0.0355731	0.0406504	0.047619	0.168	0.047619	0.121951	0.072	0.168	0.111111	0.015873	0.024
Promyelocytic Leukemia Protein	0	0	0	0	0	0	0	0	0	0	0	0	0	0	0	0	0	0	0	0	0	0	0	0	0	0	0	0	0	0	0	0	0	0	0	0	0	0	0	0	0	0	0	0	0	0	0	0	0
Bone Neoplasms	0.226891	0.226891	0.428571	0.0756303	0.226891	0.254237	0.0756303	0.0756303	0.0847458	0.254237	0.206681	0.310345	0.0756303	0.310345	0.0847458	0.226891	0.0711297	0.254237	0.254237	0.0756303	0.254237	0.0688935	0.103448	0.254237	0.213389	0.310345	0.310345	0.0756303	0.0756303	0.254237	0.0847458	0.0756303	0.0756303	0.254237	0.0847458	0	0.0847458	0.0711297	0.0711297	0.310345	0.0756303	0.0847458	0.0756303	0.103448	0.0847458	0.0847458	0.0756303	0.226891	0.254237
Leukemia	0.0756303	0.0756303	0.142857	0.226891	0.0756303	0.0847458	0.226891	0.226891	0.254237	0.0847458	0.0688935	0.103448	0.226891	0.103448	0.254237	0.0756303	0.213389	0.0847458	0.0847458	0.226891	0.0847458	0.206681	0.310345	0.0847458	0.0711297	0.103448	0.103448	0.226891	0.226891	0.0847458	0.254237	0.226891	0.226891	0.0847458	0.59322	0	0.254237	0.213389	0.213389	0.103448	0.226891	0.59322	0.226891	0.310345	0.254237	0.59322	0.529412	0.0756303	0.0847458
Aortic Aneurysm, Abdominal	0	0	0	0	0	0	0	0	0	0	0	0	0	0	0	0	0	0	0	0	0	0	0	0	0	0	0	0	0	0	0	0	0	0	0	0	0	0	0	0	0	0	0	0	0	0	0	0	0
Carcinoma, Mucoepidermoid	0.015873	0.015873	0.0756303	0.047619	0.015873	0.024	0.238095	0.492063	0.36	0.024	0.00986193	0.0406504	0.047619	0.0406504	0.744	0.015873	0.367589	0.024	0.024	0.492063	0.024	0.0295858	0.609756	0.024	0.0118577	0.0406504	0.0406504	0.047619	0.492063	0.024	0.36	0.492063	0.238095	0.024	0.072	0	0.168	0.0355731	0.0355731	0.0406504	0.492063	0.072	0.047619	0.121951	0.072	0.072	0.047619	0.015873	0.024
Chordoma	0.0406504	0.0406504	0.103448	0.121951	0.0406504	0.0491803	0.121951	0.121951	0.147541	0.0491803	0.0343434	0.0666667	0.284553	0.0666667	0.147541	0.0406504	0.109312	0.0491803	0.0491803	0.121951	0.0491803	0.240404	0.2	0.0491803	0.0364372	0.0666667	0.0666667	0.284553	0.121951	0.0491803	0.147541	0.121951	0.121951	0.0491803	0.147541	0	0.147541	0.109312	0.255061	0.0666667	0.121951	0.147541	0.284553	0.2	0.147541	0.147541	0.121951	0.0406504	0.0491803
Parathyroid Neoplasms	0.121951	0.121951	0.310345	0.0406504	0.121951	0.147541	0.0406504	0.0406504	0.0491803	0.147541	0.10303	0.466667	0.0406504	0.2	0.0491803	0.121951	0.0364372	0.147541	0.147541	0.0406504	0.147541	0.0343434	0.0666667	0.147541	0.109312	0.2	0.466667	0.0406504	0.0406504	0.147541	0.0491803	0.0406504	0.0406504	0.147541	0.0491803	0	0.0491803	0.0364372	0.0364372	0.2	0.0406504	0.0491803	0.0406504	0.0666667	0.0491803	0.0491803	0.0406504	0.121951	0.147541
Burkitt Lymphoma	0	0	0	0	0	0	0	0	0	0	0	0	0	0	0	0	0	0	0	0	0	0	0	0	0	0	0	0	0	0	0	0	0	0	0	0	0	0	0	0	0	0	0	0	0	0	0	0	0
Pharyngeal Neoplasms	0.072	0.072	0.254237	0.024	0.744	0.0967742	0.024	0.024	0.0322581	0.0967742	0.0536779	0.147541	0.024	0.147541	0.0322581	0.072	0.0199203	0.0967742	0.0967742	0.024	0.0967742	0.0178926	0.0491803	0.483871	0.059761	0.147541	0.147541	0.024	0.024	0.0967742	0.0322581	0.024	0.024	0.0967742	0.0322581	0	0.0322581	0.0199203	0.0199203	0.344262	0.024	0.0322581	0.024	0.0491803	0.0322581	0.0322581	0.024	0.168	0.225806
Lymphoma, Extranodal NK-T-Cell	0.015873	0.015873	0.0756303	0.047619	0.015873	0.024	0.047619	0.047619	0.072	0.024	0.00986193	0.0406504	0.047619	0.0406504	0.072	0.015873	0.0355731	0.024	0.024	0.047619	0.024	0.0295858	0.121951	0.024	0.0118577	0.0406504	0.0406504	0.047619	0.047619	0.024	0.072	0.047619	0.047619	0.024	0.072	0	0.072	0.0355731	0.0355731	0.0406504	0.047619	0.072	0.047619	0.121951	0.072	0.072	0.047619	0.015873	0.024
Fibrosarcoma	0.015873	0.015873	0.0756303	0.238095	0.015873	0.024	0.047619	0.047619	0.072	0.024	0.00986193	0.0406504	0.047619	0.0406504	0.072	0.015873	0.0355731	0.024	0.024	0.047619	0.024	0.0295858	0.121951	0.024	0.0118577	0.0406504	0.0406504	0.047619	0.047619	0.024	0.072	0.047619	0.047619	0.024	0.072	0	0.072	0.0355731	0.0355731	0.0406504	0.047619	0.072	0.047619	0.121951	0.36	0.072	0.047619	0.015873	0.024
Sarcoma, Endometrial Stromal	0.0406504	0.0406504	0.103448	0.121951	0.0406504	0.0491803	0.121951	0.121951	0.147541	0.0491803	0.0343434	0.0666667	0.121951	0.0666667	0.147541	0.0406504	0.109312	0.0491803	0.0491803	0.121951	0.0491803	0.10303	0.2	0.0491803	0.0364372	0.0666667	0.0666667	0.121951	0.121951	0.0491803	0.147541	0.121951	0.121951	0.0491803	0.147541	0	0.147541	0.109312	0.109312	0.0666667	0.121951	0.147541	0.121951	0.2	0.147541	0.147541	0.121951	0.0406504	0.0491803
Fibroma	0.015873	0.015873	0.0756303	0.238095	0.015873	0.024	0.047619	0.047619	0.072	0.024	0.00986193	0.0406504	0.047619	0.0406504	0.072	0.015873	0.0355731	0.024	0.024	0.047619	0.024	0.0295858	0.121951	0.024	0.0118577	0.0406504	0.0406504	0.047619	0.047619	0.024	0.072	0.047619	0.047619	0.024	0.072	0	0.072	0.0355731	0.0355731	0.0406504	0.047619	0.072	0.047619	0.121951	0.36	0.072	0.047619	0.015873	0.024
Rhabdomyosarcoma, Embryonal	0.0118577	0.0118577	0.0711297	0.083004	0.0118577	0.0199203	0.0355731	0.0355731	0.059761	0.0199203	0.00589391	0.0364372	0.0355731	0.0364372	0.059761	0.0118577	0.023622	0.0199203	0.0199203	0.0355731	0.0199203	0.0176817	0.109312	0.0199203	0.00787402	0.0364372	0.0364372	0.0355731	0.0355731	0.0199203	0.059761	0.0355731	0.0355731	0.0199203	0.059761	0	0.059761	0.023622	0.023622	0.0364372	0.0355731	0.059761	0.0355731	0.109312	0.139442	0.059761	0.0355731	0.0118577	0.0199203
Leukemia, Megakaryoblastic, Acute	0.015873	0.015873	0.0756303	0.047619	0.015873	0.024	0.047619	0.047619	0.072	0.024	0.00986193	0.0406504	0.047619	0.0406504	0.072	0.015873	0.0355731	0.024	0.024	0.047619	0.024	0.0295858	0.121951	0.024	0.0118577	0.0406504	0.0406504	0.047619	0.047619	0.024	0.072	0.047619	0.047619	0.024	0.744	0	0.072	0.0355731	0.0355731	0.0406504	0.047619	0.168	0.047619	0.121951	0.072	0.168	0.111111	0.015873	0.024
Lymphoma, Large-Cell, Anaplastic	0.015873	0.015873	0.0756303	0.047619	0.015873	0.024	0.047619	0.047619	0.072	0.024	0.00986193	0.0406504	0.047619	0.0406504	0.072	0.015873	0.0355731	0.024	0.024	0.047619	0.024	0.0295858	0.121951	0.024	0.0118577	0.0406504	0.0406504	0.047619	0.047619	0.024	0.072	0.047619	0.047619	0.024	0.072	0	0.072	0.0355731	0.0355731	0.0406504	0.047619	0.072	0.047619	0.121951	0.072	0.072	0.047619	0.015873	0.024
Teratocarcinoma	0.0406504	0.0406504	0.103448	0.121951	0.0406504	0.0491803	0.121951	0.121951	0.147541	0.0491803	0.0343434	0.0666667	0.284553	0.0666667	0.147541	0.0406504	0.109312	0.0491803	0.0491803	0.121951	0.0491803	0.240404	0.2	0.0491803	0.0364372	0.0666667	0.0666667	0.284553	0.121951	0.0491803	0.147541	0.121951	0.121951	0.0491803	0.147541	0	0.147541	0.109312	0.255061	0.0666667	0.121951	0.147541	0.284553	0.2	0.147541	0.147541	0.121951	0.0406504	0.0491803
Oligodendroglioma	0.0118577	0.0118577	0.0711297	0.0355731	0.0118577	0.0199203	0.0355731	0.0355731	0.059761	0.0199203	0.00589391	0.0364372	0.747036	0.0364372	0.059761	0.0118577	0.023622	0.0199203	0.0199203	0.0355731	0.0199203	0.371316	0.109312	0.0199203	0.00787402	0.0364372	0.0364372	0.367589	0.0355731	0.0199203	0.059761	0.0355731	0.0355731	0.0199203	0.059761	0	0.059761	0.023622	0.496063	0.0364372	0.0355731	0.059761	0.177866	0.109312	0.059761	0.059761	0.0355731	0.0118577	0.0199203
Telangiectasia, Hereditary Hemorrhagic	0	0	0	0	0	0	0	0	0	0	0	0	0	0	0	0	0	0	0	0	0	0	0	0	0	0	0	0	0	0	0	0	0	0	0	0	0	0	0	0	0	0	0	0	0	0	0	0	0
Polycystic Ovary Syndrome	0.0406504	0.0406504	0.103448	0.0406504	0.0406504	0.0491803	0.0406504	0.0406504	0.0491803	0.0491803	0.0343434	0.0666667	0.0406504	0.0666667	0.0491803	0.0406504	0.0364372	0.0491803	0.0491803	0.0406504	0.0491803	0.0343434	0.0666667	0.0491803	0.0364372	0.0666667	0.0666667	0.0406504	0.0406504	0.0491803	0.0491803	0.0406504	0.0406504	0.0491803	0.0491803	0	0.0491803	0.0364372	0.0364372	0.0666667	0.0406504	0.0491803	0.0406504	0.0666667	0.0491803	0.0491803	0.0406504	0.0406504	0.0491803
Seizures	0	0	0	0	0	0	0	0	0	0	0	0	0	0	0	0	0	0	0	0	0	0	0	0	0	0	0	0	0	0	0	0	0	0	0	0	0	0	0	0	0	0	0	0	0	0	0	0	0
Crohn Disease	0	0	0	0	0	0	0	0	0	0	0	0	0	0	0	0	0	0	0	0	0	0	0	0	0	0	0	0	0	0	0	0	0	0	0	0	0	0	0	0	0	0	0	0	0	0	0	0	0
Heart Failure	0	0	0	0	0	0	0	0	0	0	0	0	0	0	0	0	0	0	0	0	0	0	0	0	0	0	0	0	0	0	0	0	0	0	0	0	0	0	0	0	0	0	0	0	0	0	0	0	0
Nasopharyngeal Carcinoma	0.024	0.024	0.0847458	0.072	0.024	0.0322581	0.36	0.36	0.483871	0.0322581	0.0178926	0.0491803	0.072	0.0491803	0.483871	0.024	0.298805	0.0322581	0.0322581	0.36	0.0322581	0.0536779	0.737705	0.0322581	0.0199203	0.0491803	0.0491803	0.072	0.36	0.0322581	0.483871	0.36	0.36	0.0322581	0.0967742	0	0.225806	0.059761	0.059761	0.0491803	0.36	0.0967742	0.072	0.147541	0.0967742	0.0967742	0.072	0.024	0.0322581
Heart Diseases	0	0	0	0	0	0	0	0	0	0	0	0	0	0	0	0	0	0	0	0	0	0	0	0	0	0	0	0	0	0	0	0	0	0	0	0	0	0	0	0	0	0	0	0	0	0	0	0	0
Epilepsy, Temporal Lobe	0	0	0	0	0	0	0	0	0	0	0	0	0	0	0	0	0	0	0	0	0	0	0	0	0	0	0	0	0	0	0	0	0	0	0	0	0	0	0	0	0	0	0	0	0	0	0	0	0
Fragile X Syndrome	0	0	0	0	0	0	0	0	0	0	0	0	0	0	0	0	0	0	0	0	0	0	0	0	0	0	0	0	0	0	0	0	0	0	0	0	0	0	0	0	0	0	0	0	0	0	0	0	0
Nervous System Diseases	0	0	0	0	0	0	0	0	0	0	0	0	0	0	0	0	0	0	0	0	0	0	0	0	0	0	0	0	0	0	0	0	0	0	0	0	0	0	0	0	0	0	0	0	0	0	0	0	0
Intervertebral Disc Degeneration	0	0	0	0	0	0	0	0	0	0	0	0	0	0	0	0	0	0	0	0	0	0	0	0	0	0	0	0	0	0	0	0	0	0	0	0	0	0	0	0	0	0	0	0	0	0	0	0	0
Liver Cirrhosis	0	0	0	0	0	0	0	0	0	0	0	0	0	0	0	0	0	0	0	0	0	0	0	0	0	0	0	0	0	0	0	0	0	0	0	0	0	0	0	0	0	0	0	0	0	0	0	0	0
Keloid	0	0	0	0	0	0	0	0	0	0	0	0	0	0	0	0	0	0	0	0	0	0	0	0	0	0	0	0	0	0	0	0	0	0	0	0	0	0	0	0	0	0	0	0	0	0	0	0	0
Cardiomyopathy, Dilated	0	0	0	0	0	0	0	0	0	0	0	0	0	0	0	0	0	0	0	0	0	0	0	0	0	0	0	0	0	0	0	0	0	0	0	0	0	0	0	0	0	0	0	0	0	0	0	0	0
Cardiomyopathy, Hypertrophic	0	0	0	0	0	0	0	0	0	0	0	0	0	0	0	0	0	0	0	0	0	0	0	0	0	0	0	0	0	0	0	0	0	0	0	0	0	0	0	0	0	0	0	0	0	0	0	0	0
Spinocerebellar Ataxias	0	0	0	0	0	0	0	0	0	0	0	0	0	0	0	0	0	0	0	0	0	0	0	0	0	0	0	0	0	0	0	0	0	0	0	0	0	0	0	0	0	0	0	0	0	0	0	0	0
Alzheimer Disease	0	0	0	0	0	0	0	0	0	0	0	0	0	0	0	0	0	0	0	0	0	0	0	0	0	0	0	0	0	0	0	0	0	0	0	0	0	0	0	0	0	0	0	0	0	0	0	0	0
Myositis, Inclusion Body	0	0	0	0	0	0	0	0	0	0	0	0	0	0	0	0	0	0	0	0	0	0	0	0	0	0	0	0	0	0	0	0	0	0	0	0	0	0	0	0	0	0	0	0	0	0	0	0	0
Eosinophilic Esophagitis	0	0	0	0	0	0	0	0	0	0	0	0	0	0	0	0	0	0	0	0	0	0	0	0	0	0	0	0	0	0	0	0	0	0	0	0	0	0	0	0	0	0	0	0	0	0	0	0	0
Gastrointestinal Neoplasms	0.121951	0.609756	0.310345	0.0406504	0.121951	0.147541	0.0406504	0.0406504	0.0491803	0.737705	0.10303	0.2	0.0406504	0.466667	0.0491803	0.121951	0.0364372	0.147541	0.147541	0.0406504	0.147541	0.0343434	0.0666667	0.147541	0.546559	0.2	0.2	0.0406504	0.0406504	0.344262	0.0491803	0.0406504	0.0406504	0.737705	0.0491803	0	0.0491803	0.0364372	0.0364372	0.2	0.0406504	0.0491803	0.0406504	0.0666667	0.0491803	0.0491803	0.0406504	0.121951	0.147541
Aging	0	0	0	0	0	0	0	0	0	0	0	0	0	0	0	0	0	0	0	0	0	0	0	0	0	0	0	0	0	0	0	0	0	0	0	0	0	0	0	0	0	0	0	0	0	0	0	0	0
Depression	0	0	0	0	0	0	0	0	0	0	0	0	0	0	0	0	0	0	0	0	0	0	0	0	0	0	0	0	0	0	0	0	0	0	0	0	0	0	0	0	0	0	0	0	0	0	0	0	0
Huntington Disease	0	0	0	0	0	0	0	0	0	0	0	0	0	0	0	0	0	0	0	0	0	0	0	0	0	0	0	0	0	0	0	0	0	0	0	0	0	0	0	0	0	0	0	0	0	0	0	0	0
Mental Disorders	0	0	0	0	0	0	0	0	0	0	0	0	0	0	0	0	0	0	0	0	0	0	0	0	0	0	0	0	0	0	0	0	0	0	0	0	0	0	0	0	0	0	0	0	0	0	0	0	0
Obesity	0	0	0	0	0	0	0	0	0	0	0	0	0	0	0	0	0	0	0	0	0	0	0	0	0	0	0	0	0	0	0	0	0	0	0	0	0	0	0	0	0	0	0	0	0	0	0	0	0
Schizophrenia	0	0	0	0	0	0	0	0	0	0	0	0	0	0	0	0	0	0	0	0	0	0	0	0	0	0	0	0	0	0	0	0	0	0	0	0	0	0	0	0	0	0	0	0	0	0	0	0	0
Carcinoma, Basal Cell	0.024	0.024	0.0847458	0.072	0.024	0.0322581	0.36	0.36	0.483871	0.0322581	0.0178926	0.0491803	0.072	0.0491803	0.483871	0.024	0.298805	0.0322581	0.0322581	0.36	0.0322581	0.0536779	0.737705	0.0322581	0.0199203	0.0491803	0.0491803	0.072	0.36	0.0322581	0.483871	0.36	0.36	0.0322581	0.0967742	0	0.225806	0.059761	0.059761	0.0491803	0.36	0.0967742	0.072	0.147541	0.0967742	0.0967742	0.072	0.024	0.0322581
Inflammatory Bowel Diseases	0	0	0	0	0	0	0	0	0	0	0	0	0	0	0	0	0	0	0	0	0	0	0	0	0	0	0	0	0	0	0	0	0	0	0	0	0	0	0	0	0	0	0	0	0	0	0	0	0
Prostate	0	0	0	0	0	0	0	0	0	0	0	0	0	0	0	0	0	0	0	0	0	0	0	0	0	0	0	0	0	0	0	0	0	0	0	0	0	0	0	0	0	0	0	0	0	0	0	0	0
Cardiomegaly	0	0	0	0	0	0	0	0	0	0	0	0	0	0	0	0	0	0	0	0	0	0	0	0	0	0	0	0	0	0	0	0	0	0	0	0	0	0	0	0	0	0	0	0	0	0	0	0	0
Coronary Artery Disease	0	0	0	0	0	0	0	0	0	0	0	0	0	0	0	0	0	0	0	0	0	0	0	0	0	0	0	0	0	0	0	0	0	0	0	0	0	0	0	0	0	0	0	0	0	0	0	0	0
Inferior Wall Myocardial Infarction	0	0	0	0	0	0	0	0	0	0	0	0	0	0	0	0	0	0	0	0	0	0	0	0	0	0	0	0	0	0	0	0	0	0	0	0	0	0	0	0	0	0	0	0	0	0	0	0	0
Aortic Aneurysm	0	0	0	0	0	0	0	0	0	0	0	0	0	0	0	0	0	0	0	0	0	0	0	0	0	0	0	0	0	0	0	0	0	0	0	0	0	0	0	0	0	0	0	0	0	0	0	0	0
Atherosclerosis	0	0	0	0	0	0	0	0	0	0	0	0	0	0	0	0	0	0	0	0	0	0	0	0	0	0	0	0	0	0	0	0	0	0	0	0	0	0	0	0	0	0	0	0	0	0	0	0	0
Vascular Diseases	0	0	0	0	0	0	0	0	0	0	0	0	0	0	0	0	0	0	0	0	0	0	0	0	0	0	0	0	0	0	0	0	0	0	0	0	0	0	0	0	0	0	0	0	0	0	0	0	0
Carotid Stenosis	0	0	0	0	0	0	0	0	0	0	0	0	0	0	0	0	0	0	0	0	0	0	0	0	0	0	0	0	0	0	0	0	0	0	0	0	0	0	0	0	0	0	0	0	0	0	0	0	0
Diabetes Mellitus	0	0	0	0	0	0	0	0	0	0	0	0	0	0	0	0	0	0	0	0	0	0	0	0	0	0	0	0	0	0	0	0	0	0	0	0	0	0	0	0	0	0	0	0	0	0	0	0	0
Endometriosis	0	0	0	0	0	0	0	0	0	0	0	0	0	0	0	0	0	0	0	0	0	0	0	0	0	0	0	0	0	0	0	0	0	0	0	0	0	0	0	0	0	0	0	0	0	0	0	0	0
Frailty	0	0	0	0	0	0	0	0	0	0	0	0	0	0	0	0	0	0	0	0	0	0	0	0	0	0	0	0	0	0	0	0	0	0	0	0	0	0	0	0	0	0	0	0	0	0	0	0	0
Glaucoma	0	0	0	0	0	0	0	0	0	0	0	0	0	0	0	0	0	0	0	0	0	0	0	0	0	0	0	0	0	0	0	0	0	0	0	0	0	0	0	0	0	0	0	0	0	0	0	0	0
Hypertension	0	0	0	0	0	0	0	0	0	0	0	0	0	0	0	0	0	0	0	0	0	0	0	0	0	0	0	0	0	0	0	0	0	0	0	0	0	0	0	0	0	0	0	0	0	0	0	0	0
Intracranial Aneurysm	0	0	0	0	0	0	0	0	0	0	0	0	0	0	0	0	0	0	0	0	0	0	0	0	0	0	0	0	0	0	0	0	0	0	0	0	0	0	0	0	0	0	0	0	0	0	0	0	0
Intracranial Hemorrhage, Hypertensive	0	0	0	0	0	0	0	0	0	0	0	0	0	0	0	0	0	0	0	0	0	0	0	0	0	0	0	0	0	0	0	0	0	0	0	0	0	0	0	0	0	0	0	0	0	0	0	0	0
Primary Myelofibrosis	0	0	0	0	0	0	0	0	0	0	0	0	0	0	0	0	0	0	0	0	0	0	0	0	0	0	0	0	0	0	0	0	0	0	0	0	0	0	0	0	0	0	0	0	0	0	0	0	0
Myocardial Infarction	0	0	0	0	0	0	0	0	0	0	0	0	0	0	0	0	0	0	0	0	0	0	0	0	0	0	0	0	0	0	0	0	0	0	0	0	0	0	0	0	0	0	0	0	0	0	0	0	0
Nervous System Neoplasms	0.226891	0.226891	0.428571	0.0756303	0.226891	0.254237	0.0756303	0.0756303	0.0847458	0.254237	0.206681	0.310345	0.0756303	0.310345	0.0847458	0.226891	0.0711297	0.254237	0.254237	0.0756303	0.254237	0.0688935	0.103448	0.254237	0.213389	0.310345	0.310345	0.0756303	0.0756303	0.254237	0.0847458	0.0756303	0.0756303	0.254237	0.0847458	0	0.0847458	0.0711297	0.0711297	0.310345	0.0756303	0.0847458	0.0756303	0.103448	0.0847458	0.0847458	0.0756303	0.226891	0.254237
Neurofibromatoses	0.015873	0.015873	0.0756303	0.047619	0.015873	0.024	0.047619	0.047619	0.072	0.024	0.00986193	0.0406504	0.047619	0.0406504	0.072	0.015873	0.0355731	0.024	0.024	0.047619	0.024	0.0295858	0.121951	0.024	0.0118577	0.0406504	0.0406504	0.047619	0.047619	0.024	0.072	0.047619	0.047619	0.024	0.072	0	0.072	0.747036	0.0355731	0.0406504	0.047619	0.072	0.047619	0.284553	0.072	0.072	0.047619	0.015873	0.024
Periodontitis	0	0	0	0	0	0	0	0	0	0	0	0	0	0	0	0	0	0	0	0	0	0	0	0	0	0	0	0	0	0	0	0	0	0	0	0	0	0	0	0	0	0	0	0	0	0	0	0	0
Peripheral Arterial Disease	0	0	0	0	0	0	0	0	0	0	0	0	0	0	0	0	0	0	0	0	0	0	0	0	0	0	0	0	0	0	0	0	0	0	0	0	0	0	0	0	0	0	0	0	0	0	0	0	0
Neurofibroma, Plexiform	0.015873	0.015873	0.0756303	0.047619	0.015873	0.024	0.047619	0.047619	0.072	0.024	0.00986193	0.0406504	0.047619	0.0406504	0.072	0.015873	0.0355731	0.024	0.024	0.047619	0.024	0.0295858	0.121951	0.024	0.0118577	0.0406504	0.0406504	0.047619	0.047619	0.024	0.072	0.047619	0.047619	0.024	0.072	0	0.072	0.367589	0.0355731	0.0406504	0.047619	0.072	0.047619	0.284553	0.072	0.072	0.047619	0.015873	0.024
Glaucoma, Open-Angle	0	0	0	0	0	0	0	0	0	0	0	0	0	0	0	0	0	0	0	0	0	0	0	0	0	0	0	0	0	0	0	0	0	0	0	0	0	0	0	0	0	0	0	0	0	0	0	0	0
Prostatic Hyperplasia	0	0	0	0	0	0	0	0	0	0	0	0	0	0	0	0	0	0	0	0	0	0	0	0	0	0	0	0	0	0	0	0	0	0	0	0	0	0	0	0	0	0	0	0	0	0	0	0	0
Stroke	0	0	0	0	0	0	0	0	0	0	0	0	0	0	0	0	0	0	0	0	0	0	0	0	0	0	0	0	0	0	0	0	0	0	0	0	0	0	0	0	0	0	0	0	0	0	0	0	0
Stroke, Lacunar	0	0	0	0	0	0	0	0	0	0	0	0	0	0	0	0	0	0	0	0	0	0	0	0	0	0	0	0	0	0	0	0	0	0	0	0	0	0	0	0	0	0	0	0	0	0	0	0	0
Diabetes Mellitus, Type 2	0	0	0	0	0	0	0	0	0	0	0	0	0	0	0	0	0	0	0	0	0	0	0	0	0	0	0	0	0	0	0	0	0	0	0	0	0	0	0	0	0	0	0	0	0	0	0	0	0
Response Evaluation Criteria in Solid Tumors	0	0	0	0	0	0	0	0	0	0	0	0	0	0	0	0	0	0	0	0	0	0	0	0	0	0	0	0	0	0	0	0	0	0	0	0	0	0	0	0	0	0	0	0	0	0	0	0	0
Osteoarthritis	0	0	0	0	0	0	0	0	0	0	0	0	0	0	0	0	0	0	0	0	0	0	0	0	0	0	0	0	0	0	0	0	0	0	0	0	0	0	0	0	0	0	0	0	0	0	0	0	0
Bone Diseases	0	0	0	0	0	0	0	0	0	0	0	0	0	0	0	0	0	0	0	0	0	0	0	0	0	0	0	0	0	0	0	0	0	0	0	0	0	0	0	0	0	0	0	0	0	0	0	0	0
Brain Neoplasms	0.072	0.072	0.254237	0.024	0.072	0.0967742	0.024	0.024	0.0322581	0.0967742	0.0536779	0.147541	0.024	0.147541	0.0322581	0.072	0.0199203	0.0967742	0.0967742	0.024	0.0967742	0.0178926	0.0491803	0.0967742	0.059761	0.147541	0.147541	0.024	0.024	0.0967742	0.0322581	0.024	0.024	0.0967742	0.0322581	0	0.0322581	0.0199203	0.0199203	0.147541	0.024	0.0322581	0.024	0.0491803	0.0322581	0.0322581	0.024	0.072	0.0967742
Osteoporosis, Postmenopausal	0	0	0	0	0	0	0	0	0	0	0	0	0	0	0	0	0	0	0	0	0	0	0	0	0	0	0	0	0	0	0	0	0	0	0	0	0	0	0	0	0	0	0	0	0	0	0	0	0
Bipolar Disorder	0	0	0	0	0	0	0	0	0	0	0	0	0	0	0	0	0	0	0	0	0	0	0	0	0	0	0	0	0	0	0	0	0	0	0	0	0	0	0	0	0	0	0	0	0	0	0	0	0
Panic Disorder	0	0	0	0	0	0	0	0	0	0	0	0	0	0	0	0	0	0	0	0	0	0	0	0	0	0	0	0	0	0	0	0	0	0	0	0	0	0	0	0	0	0	0	0	0	0	0	0	0
Muscular Dystrophy, Duchenne	0	0	0	0	0	0	0	0	0	0	0	0	0	0	0	0	0	0	0	0	0	0	0	0	0	0	0	0	0	0	0	0	0	0	0	0	0	0	0	0	0	0	0	0	0	0	0	0	0
Muscular Dystrophy, Facioscapulohumeral	0	0	0	0	0	0	0	0	0	0	0	0	0	0	0	0	0	0	0	0	0	0	0	0	0	0	0	0	0	0	0	0	0	0	0	0	0	0	0	0	0	0	0	0	0	0	0	0	0
DiGeorge Syndrome	0	0	0	0	0	0	0	0	0	0	0	0	0	0	0	0	0	0	0	0	0	0	0	0	0	0	0	0	0	0	0	0	0	0	0	0	0	0	0	0	0	0	0	0	0	0	0	0	0
Autism Spectrum Disorder	0	0	0	0	0	0	0	0	0	0	0	0	0	0	0	0	0	0	0	0	0	0	0	0	0	0	0	0	0	0	0	0	0	0	0	0	0	0	0	0	0	0	0	0	0	0	0	0	0
Depressive Disorder, Major	0	0	0	0	0	0	0	0	0	0	0	0	0	0	0	0	0	0	0	0	0	0	0	0	0	0	0	0	0	0	0	0	0	0	0	0	0	0	0	0	0	0	0	0	0	0	0	0	0
Mood Disorders	0	0	0	0	0	0	0	0	0	0	0	0	0	0	0	0	0	0	0	0	0	0	0	0	0	0	0	0	0	0	0	0	0	0	0	0	0	0	0	0	0	0	0	0	0	0	0	0	0
Psychotic Disorders	0	0	0	0	0	0	0	0	0	0	0	0	0	0	0	0	0	0	0	0	0	0	0	0	0	0	0	0	0	0	0	0	0	0	0	0	0	0	0	0	0	0	0	0	0	0	0	0	0
Leukemia, Lymphoid	0.0406504	0.0406504	0.103448	0.121951	0.0406504	0.0491803	0.121951	0.121951	0.147541	0.0491803	0.0343434	0.0666667	0.121951	0.0666667	0.147541	0.0406504	0.109312	0.0491803	0.0491803	0.121951	0.0491803	0.10303	0.2	0.0491803	0.0364372	0.0666667	0.0666667	0.121951	0.121951	0.0491803	0.147541	0.121951	0.121951	0.0491803	0.344262	0	0.147541	0.109312	0.109312	0.0666667	0.121951	0.737705	0.121951	0.2	0.147541	0.737705	0.609756	0.0406504	0.0491803
Ataxia Telangiectasia	0	0	0	0	0	0	0	0	0	0	0	0	0	0	0	0	0	0	0	0	0	0	0	0	0	0	0	0	0	0	0	0	0	0	0	0	0	0	0	0	0	0	0	0	0	0	0	0	0
Lymphoma, Non-Hodgkin	0.0406504	0.0406504	0.103448	0.121951	0.0406504	0.0491803	0.121951	0.121951	0.147541	0.0491803	0.0343434	0.0666667	0.121951	0.0666667	0.147541	0.0406504	0.109312	0.0491803	0.0491803	0.121951	0.0491803	0.10303	0.2	0.0491803	0.0364372	0.0666667	0.0666667	0.121951	0.121951	0.0491803	0.147541	0.121951	0.121951	0.0491803	0.147541	0	0.147541	0.109312	0.109312	0.0666667	0.121951	0.147541	0.121951	0.2	0.147541	0.147541	0.121951	0.0406504	0.0491803
Arthritis, Rheumatoid	0	0	0	0	0	0	0	0	0	0	0	0	0	0	0	0	0	0	0	0	0	0	0	0	0	0	0	0	0	0	0	0	0	0	0	0	0	0	0	0	0	0	0	0	0	0	0	0	0
Pulmonary Disease, Chronic Obstructive	0	0	0	0	0	0	0	0	0	0	0	0	0	0	0	0	0	0	0	0	0	0	0	0	0	0	0	0	0	0	0	0	0	0	0	0	0	0	0	0	0	0	0	0	0	0	0	0	0
Heart Septal Defects, Ventricular	0	0	0	0	0	0	0	0	0	0	0	0	0	0	0	0	0	0	0	0	0	0	0	0	0	0	0	0	0	0	0	0	0	0	0	0	0	0	0	0	0	0	0	0	0	0	0	0	0
Neurodevelopmental Disorders	0	0	0	0	0	0	0	0	0	0	0	0	0	0	0	0	0	0	0	0	0	0	0	0	0	0	0	0	0	0	0	0	0	0	0	0	0	0	0	0	0	0	0	0	0	0	0	0	0
Pterygium	0	0	0	0	0	0	0	0	0	0	0	0	0	0	0	0	0	0	0	0	0	0	0	0	0	0	0	0	0	0	0	0	0	0	0	0	0	0	0	0	0	0	0	0	0	0	0	0	0
Colitis, Ulcerative	0	0	0	0	0	0	0	0	0	0	0	0	0	0	0	0	0	0	0	0	0	0	0	0	0	0	0	0	0	0	0	0	0	0	0	0	0	0	0	0	0	0	0	0	0	0	0	0	0
Leukemia, T-Cell	0.024	0.024	0.0847458	0.072	0.024	0.0322581	0.072	0.072	0.0967742	0.0322581	0.0178926	0.0491803	0.072	0.0491803	0.0967742	0.024	0.059761	0.0322581	0.0322581	0.072	0.0322581	0.0536779	0.147541	0.0322581	0.0199203	0.0491803	0.0491803	0.072	0.072	0.0322581	0.0967742	0.072	0.072	0.0322581	0.225806	0	0.0967742	0.059761	0.059761	0.0491803	0.072	0.483871	0.072	0.147541	0.0967742	0.483871	0.36	0.024	0.0322581
Hirschsprung Disease	0	0	0	0	0	0	0	0	0	0	0	0	0	0	0	0	0	0	0	0	0	0	0	0	0	0	0	0	0	0	0	0	0	0	0	0	0	0	0	0	0	0	0	0	0	0	0	0	0
Nasal Polyps	0	0	0	0	0	0	0	0	0	0	0	0	0	0	0	0	0	0	0	0	0	0	0	0	0	0	0	0	0	0	0	0	0	0	0	0	0	0	0	0	0	0	0	0	0	0	0	0	0
Beckwith-Wiedemann Syndrome	0	0	0	0	0	0	0	0	0	0	0	0	0	0	0	0	0	0	0	0	0	0	0	0	0	0	0	0	0	0	0	0	0	0	0	0	0	0	0	0	0	0	0	0	0	0	0	0	0
Brain Diseases	0	0	0	0	0	0	0	0	0	0	0	0	0	0	0	0	0	0	0	0	0	0	0	0	0	0	0	0	0	0	0	0	0	0	0	0	0	0	0	0	0	0	0	0	0	0	0	0	0
Congenital Hyperinsulinism	0	0	0	0	0	0	0	0	0	0	0	0	0	0	0	0	0	0	0	0	0	0	0	0	0	0	0	0	0	0	0	0	0	0	0	0	0	0	0	0	0	0	0	0	0	0	0	0	0
Diabetic Cardiomyopathies	0	0	0	0	0	0	0	0	0	0	0	0	0	0	0	0	0	0	0	0	0	0	0	0	0	0	0	0	0	0	0	0	0	0	0	0	0	0	0	0	0	0	0	0	0	0	0	0	0
Gestational Trophoblastic Disease	0.024	0.024	0.0847458	0.072	0.024	0.0322581	0.072	0.072	0.0967742	0.0322581	0.0178926	0.0491803	0.168	0.0491803	0.0967742	0.024	0.059761	0.0322581	0.0322581	0.072	0.0322581	0.125249	0.147541	0.0322581	0.0199203	0.0491803	0.0491803	0.168	0.072	0.0322581	0.0967742	0.072	0.072	0.0322581	0.0967742	0	0.0967742	0.059761	0.139442	0.0491803	0.072	0.0967742	0.168	0.147541	0.0967742	0.0967742	0.072	0.024	0.0322581
Fetal Growth Retardation	0	0	0	0	0	0	0	0	0	0	0	0	0	0	0	0	0	0	0	0	0	0	0	0	0	0	0	0	0	0	0	0	0	0	0	0	0	0	0	0	0	0	0	0	0	0	0	0	0
Heart Defects, Congenital	0	0	0	0	0	0	0	0	0	0	0	0	0	0	0	0	0	0	0	0	0	0	0	0	0	0	0	0	0	0	0	0	0	0	0	0	0	0	0	0	0	0	0	0	0	0	0	0	0
Hematopoiesis	0	0	0	0	0	0	0	0	0	0	0	0	0	0	0	0	0	0	0	0	0	0	0	0	0	0	0	0	0	0	0	0	0	0	0	0	0	0	0	0	0	0	0	0	0	0	0	0	0
Hydatidiform Mole	0.015873	0.015873	0.0756303	0.047619	0.015873	0.024	0.047619	0.047619	0.072	0.024	0.00986193	0.0406504	0.111111	0.0406504	0.072	0.015873	0.0355731	0.024	0.024	0.047619	0.024	0.0690335	0.121951	0.024	0.0118577	0.0406504	0.0406504	0.111111	0.047619	0.024	0.072	0.047619	0.047619	0.024	0.072	0	0.072	0.0355731	0.083004	0.0406504	0.047619	0.072	0.111111	0.121951	0.072	0.072	0.047619	0.015873	0.024
Hyperhomocysteinemia	0	0	0	0	0	0	0	0	0	0	0	0	0	0	0	0	0	0	0	0	0	0	0	0	0	0	0	0	0	0	0	0	0	0	0	0	0	0	0	0	0	0	0	0	0	0	0	0	0
Hyperprolactinemia	0	0	0	0	0	0	0	0	0	0	0	0	0	0	0	0	0	0	0	0	0	0	0	0	0	0	0	0	0	0	0	0	0	0	0	0	0	0	0	0	0	0	0	0	0	0	0	0	0
Infertility	0	0	0	0	0	0	0	0	0	0	0	0	0	0	0	0	0	0	0	0	0	0	0	0	0	0	0	0	0	0	0	0	0	0	0	0	0	0	0	0	0	0	0	0	0	0	0	0	0
Marek Disease	0	0	0	0	0	0	0	0	0	0	0	0	0	0	0	0	0	0	0	0	0	0	0	0	0	0	0	0	0	0	0	0	0	0	0	0	0	0	0	0	0	0	0	0	0	0	0	0	0
Neural Tube Defects	0	0	0	0	0	0	0	0	0	0	0	0	0	0	0	0	0	0	0	0	0	0	0	0	0	0	0	0	0	0	0	0	0	0	0	0	0	0	0	0	0	0	0	0	0	0	0	0	0
Parkinson Disease	0	0	0	0	0	0	0	0	0	0	0	0	0	0	0	0	0	0	0	0	0	0	0	0	0	0	0	0	0	0	0	0	0	0	0	0	0	0	0	0	0	0	0	0	0	0	0	0	0
Pheochromocytoma	0.0118577	0.0118577	0.0711297	0.0355731	0.0118577	0.0199203	0.0355731	0.0355731	0.059761	0.0199203	0.00589391	0.0364372	0.177866	0.0364372	0.059761	0.0118577	0.023622	0.0199203	0.0199203	0.0355731	0.0199203	0.0884086	0.109312	0.0199203	0.00787402	0.0364372	0.0364372	0.177866	0.0355731	0.0199203	0.059761	0.0355731	0.0355731	0.0199203	0.059761	0	0.059761	0.023622	0.11811	0.0364372	0.0355731	0.059761	0.367589	0.109312	0.059761	0.059761	0.0355731	0.0118577	0.0199203
Pneumoconiosis	0	0	0	0	0	0	0	0	0	0	0	0	0	0	0	0	0	0	0	0	0	0	0	0	0	0	0	0	0	0	0	0	0	0	0	0	0	0	0	0	0	0	0	0	0	0	0	0	0
Polycythemia Vera	0.072	0.072	0.254237	0.024	0.072	0.0967742	0.024	0.024	0.0322581	0.0967742	0.0536779	0.147541	0.024	0.147541	0.0322581	0.072	0.0199203	0.0967742	0.0967742	0.024	0.0967742	0.0178926	0.0491803	0.0967742	0.059761	0.147541	0.147541	0.024	0.024	0.0967742	0.0322581	0.024	0.024	0.0967742	0.0322581	0	0.0322581	0.0199203	0.0199203	0.147541	0.024	0.0322581	0.024	0.0491803	0.0322581	0.0322581	0.024	0.072	0.0967742
Prader-Willi Syndrome	0	0	0	0	0	0	0	0	0	0	0	0	0	0	0	0	0	0	0	0	0	0	0	0	0	0	0	0	0	0	0	0	0	0	0	0	0	0	0	0	0	0	0	0	0	0	0	0	0
Pre-Eclampsia	0	0	0	0	0	0	0	0	0	0	0	0	0	0	0	0	0	0	0	0	0	0	0	0	0	0	0	0	0	0	0	0	0	0	0	0	0	0	0	0	0	0	0	0	0	0	0	0	0
Silver-Russell Syndrome	0	0	0	0	0	0	0	0	0	0	0	0	0	0	0	0	0	0	0	0	0	0	0	0	0	0	0	0	0	0	0	0	0	0	0	0	0	0	0	0	0	0	0	0	0	0	0	0	0
Prostatic Neoplasms, Castration-Resistant	0.111111	0.047619	0.226891	0.015873	0.047619	0.168	0.015873	0.015873	0.024	0.072	0.0295858	0.121951	0.015873	0.121951	0.024	0.111111	0.0118577	0.072	0.168	0.015873	0.744	0.00986193	0.0406504	0.072	0.0355731	0.121951	0.121951	0.015873	0.015873	0.072	0.024	0.015873	0.015873	0.072	0.024	0	0.024	0.0118577	0.0118577	0.121951	0.015873	0.024	0.015873	0.0406504	0.024	0.024	0.015873	0.047619	0.072
Acquired Immunodeficiency Syndrome	0	0	0	0	0	0	0	0	0	0	0	0	0	0	0	0	0	0	0	0	0	0	0	0	0	0	0	0	0	0	0	0	0	0	0	0	0	0	0	0	0	0	0	0	0	0	0	0	0
Adenocarcinoma, Follicular	0.015873	0.015873	0.0756303	0.047619	0.015873	0.024	0.238095	0.492063	0.36	0.024	0.00986193	0.0406504	0.047619	0.0406504	0.744	0.015873	0.367589	0.024	0.024	0.492063	0.024	0.0295858	0.609756	0.024	0.0118577	0.0406504	0.0406504	0.047619	0.492063	0.024	0.36	0.492063	0.238095	0.024	0.072	0	0.168	0.0355731	0.0355731	0.0406504	0.492063	0.072	0.047619	0.121951	0.072	0.072	0.047619	0.015873	0.024
Aortic Aneurysm, Thoracic	0	0	0	0	0	0	0	0	0	0	0	0	0	0	0	0	0	0	0	0	0	0	0	0	0	0	0	0	0	0	0	0	0	0	0	0	0	0	0	0	0	0	0	0	0	0	0	0	0
Liver Diseases	0	0	0	0	0	0	0	0	0	0	0	0	0	0	0	0	0	0	0	0	0	0	0	0	0	0	0	0	0	0	0	0	0	0	0	0	0	0	0	0	0	0	0	0	0	0	0	0	0
Multiple Sclerosis	0	0	0	0	0	0	0	0	0	0	0	0	0	0	0	0	0	0	0	0	0	0	0	0	0	0	0	0	0	0	0	0	0	0	0	0	0	0	0	0	0	0	0	0	0	0	0	0	0
Psoriasis	0	0	0	0	0	0	0	0	0	0	0	0	0	0	0	0	0	0	0	0	0	0	0	0	0	0	0	0	0	0	0	0	0	0	0	0	0	0	0	0	0	0	0	0	0	0	0	0	0
Abortion, Habitual	0	0	0	0	0	0	0	0	0	0	0	0	0	0	0	0	0	0	0	0	0	0	0	0	0	0	0	0	0	0	0	0	0	0	0	0	0	0	0	0	0	0	0	0	0	0	0	0	0
Asthenozoospermia	0	0	0	0	0	0	0	0	0	0	0	0	0	0	0	0	0	0	0	0	0	0	0	0	0	0	0	0	0	0	0	0	0	0	0	0	0	0	0	0	0	0	0	0	0	0	0	0	0
Cerebrovascular Disorders	0	0	0	0	0	0	0	0	0	0	0	0	0	0	0	0	0	0	0	0	0	0	0	0	0	0	0	0	0	0	0	0	0	0	0	0	0	0	0	0	0	0	0	0	0	0	0	0	0
Ependymoma	0.0118577	0.0118577	0.0711297	0.0355731	0.0118577	0.0199203	0.0355731	0.0355731	0.059761	0.0199203	0.00589391	0.0364372	0.747036	0.0364372	0.059761	0.0118577	0.023622	0.0199203	0.0199203	0.0355731	0.0199203	0.371316	0.109312	0.0199203	0.00787402	0.0364372	0.0364372	0.367589	0.0355731	0.0199203	0.059761	0.0355731	0.0355731	0.0199203	0.059761	0	0.059761	0.023622	0.496063	0.0364372	0.0355731	0.059761	0.177866	0.109312	0.059761	0.059761	0.0355731	0.0118577	0.0199203
Hepatitis C	0	0	0	0	0	0	0	0	0	0	0	0	0	0	0	0	0	0	0	0	0	0	0	0	0	0	0	0	0	0	0	0	0	0	0	0	0	0	0	0	0	0	0	0	0	0	0	0	0
Lemierre Syndrome	0	0	0	0	0	0	0	0	0	0	0	0	0	0	0	0	0	0	0	0	0	0	0	0	0	0	0	0	0	0	0	0	0	0	0	0	0	0	0	0	0	0	0	0	0	0	0	0	0
Carcinoma, Pancreatic Ductal	0.0118577	0.0118577	0.0711297	0.0355731	0.0118577	0.0199203	0.177866	0.367589	0.298805	0.0199203	0.00589391	0.0364372	0.0355731	0.0364372	0.61753	0.0118577	0.244094	0.0199203	0.0199203	0.367589	0.0199203	0.0176817	0.546559	0.0199203	0.00787402	0.0364372	0.0364372	0.0355731	0.367589	0.0199203	0.298805	0.367589	0.177866	0.0199203	0.059761	0	0.139442	0.023622	0.023622	0.0364372	0.367589	0.059761	0.0355731	0.109312	0.059761	0.059761	0.0355731	0.0118577	0.0199203
Thyroiditis, Autoimmune	0	0	0	0	0	0	0	0	0	0	0	0	0	0	0	0	0	0	0	0	0	0	0	0	0	0	0	0	0	0	0	0	0	0	0	0	0	0	0	0	0	0	0	0	0	0	0	0	0
Sjogren's Syndrome	0	0	0	0	0	0	0	0	0	0	0	0	0	0	0	0	0	0	0	0	0	0	0	0	0	0	0	0	0	0	0	0	0	0	0	0	0	0	0	0	0	0	0	0	0	0	0	0	0
Diabetes Mellitus, Type 1	0	0	0	0	0	0	0	0	0	0	0	0	0	0	0	0	0	0	0	0	0	0	0	0	0	0	0	0	0	0	0	0	0	0	0	0	0	0	0	0	0	0	0	0	0	0	0	0	0
Spasms, Infantile	0	0	0	0	0	0	0	0	0	0	0	0	0	0	0	0	0	0	0	0	0	0	0	0	0	0	0	0	0	0	0	0	0	0	0	0	0	0	0	0	0	0	0	0	0	0	0	0	0
Non-alcoholic Fatty Liver Disease	0	0	0	0	0	0	0	0	0	0	0	0	0	0	0	0	0	0	0	0	0	0	0	0	0	0	0	0	0	0	0	0	0	0	0	0	0	0	0	0	0	0	0	0	0	0	0	0	0
Leukemia-Lymphoma, Adult T-Cell	0.015873	0.015873	0.0756303	0.047619	0.015873	0.024	0.047619	0.047619	0.072	0.024	0.00986193	0.0406504	0.047619	0.0406504	0.072	0.015873	0.0355731	0.024	0.024	0.047619	0.024	0.0295858	0.121951	0.024	0.0118577	0.0406504	0.0406504	0.047619	0.047619	0.024	0.072	0.047619	0.047619	0.024	0.168	0	0.072	0.0355731	0.0355731	0.0406504	0.047619	0.36	0.047619	0.121951	0.072	0.36	0.238095	0.015873	0.024
Amyotrophic Lateral Sclerosis	0	0	0	0	0	0	0	0	0	0	0	0	0	0	0	0	0	0	0	0	0	0	0	0	0	0	0	0	0	0	0	0	0	0	0	0	0	0	0	0	0	0	0	0	0	0	0	0	0
Aortic Valve Disease	0	0	0	0	0	0	0	0	0	0	0	0	0	0	0	0	0	0	0	0	0	0	0	0	0	0	0	0	0	0	0	0	0	0	0	0	0	0	0	0	0	0	0	0	0	0	0	0	0
Congenital Microtia	0	0	0	0	0	0	0	0	0	0	0	0	0	0	0	0	0	0	0	0	0	0	0	0	0	0	0	0	0	0	0	0	0	0	0	0	0	0	0	0	0	0	0	0	0	0	0	0	0
Diabetic Nephropathies	0	0	0	0	0	0	0	0	0	0	0	0	0	0	0	0	0	0	0	0	0	0	0	0	0	0	0	0	0	0	0	0	0	0	0	0	0	0	0	0	0	0	0	0	0	0	0	0	0
Flavivirus Infections	0	0	0	0	0	0	0	0	0	0	0	0	0	0	0	0	0	0	0	0	0	0	0	0	0	0	0	0	0	0	0	0	0	0	0	0	0	0	0	0	0	0	0	0	0	0	0	0	0
HIV	0	0	0	0	0	0	0	0	0	0	0	0	0	0	0	0	0	0	0	0	0	0	0	0	0	0	0	0	0	0	0	0	0	0	0	0.0793651	0	0	0	0	0	0	0	0	0	0	0	0	0
Hyperglycemia	0	0	0	0	0	0	0	0	0	0	0	0	0	0	0	0	0	0	0	0	0	0	0	0	0	0	0	0	0	0	0	0	0	0	0	0	0	0	0	0	0	0	0	0	0	0	0	0	0
Lymphatic Metastasis	0.0406504	0.0406504	0.103448	0.0406504	0.0406504	0.0491803	0.0406504	0.0406504	0.0491803	0.0491803	0.0343434	0.0666667	0.0406504	0.0666667	0.0491803	0.0406504	0.0364372	0.0491803	0.0491803	0.0406504	0.0491803	0.0343434	0.0666667	0.0491803	0.0364372	0.0666667	0.0666667	0.0406504	0.0406504	0.0491803	0.0491803	0.0406504	0.0406504	0.0491803	0.0491803	0	0.0491803	0.0364372	0.0364372	0.0666667	0.0406504	0.0491803	0.0406504	0.0666667	0.0491803	0.0491803	0.0406504	0.0406504	0.0491803
Familial Primary Pulmonary Hypertension	0	0	0	0	0	0	0	0	0	0	0	0	0	0	0	0	0	0	0	0	0	0	0	0	0	0	0	0	0	0	0	0	0	0	0	0	0	0	0	0	0	0	0	0	0	0	0	0	0
Vitreoretinopathy, Proliferative	0	0	0	0	0	0	0	0	0	0	0	0	0	0	0	0	0	0	0	0	0	0	0	0	0	0	0	0	0	0	0	0	0	0	0	0	0	0	0	0	0	0	0	0	0	0	0	0	0
Retinal Degeneration	0	0	0	0	0	0	0	0	0	0	0	0	0	0	0	0	0	0	0	0	0	0	0	0	0	0	0	0	0	0	0	0	0	0	0	0	0	0	0	0	0	0	0	0	0	0	0	0	0
Lupus Erythematosus, Systemic	0	0	0	0	0	0	0	0	0	0	0	0	0	0	0	0	0	0	0	0	0	0	0	0	0	0	0	0	0	0	0	0	0	0	0	0	0	0	0	0	0	0	0	0	0	0	0	0	0
Multiple Endocrine Neoplasia Type 2a	0.072	0.072	0.254237	0.024	0.072	0.0967742	0.024	0.024	0.0322581	0.0967742	0.0536779	0.344262	0.024	0.147541	0.0322581	0.072	0.0199203	0.0967742	0.0967742	0.024	0.0967742	0.0178926	0.0491803	0.0967742	0.059761	0.147541	0.344262	0.024	0.024	0.0967742	0.0322581	0.024	0.024	0.0967742	0.0322581	0	0.0322581	0.0199203	0.0199203	0.147541	0.024	0.0322581	0.024	0.0491803	0.0322581	0.0322581	0.024	0.072	0.0967742
Uterine Neoplasms	0.744	0.072	0.254237	0.024	0.072	0.225806	0.024	0.024	0.0322581	0.0967742	0.0536779	0.147541	0.024	0.147541	0.0322581	0.744	0.0199203	0.0967742	0.225806	0.024	0.225806	0.0178926	0.0491803	0.0967742	0.059761	0.147541	0.147541	0.024	0.024	0.0967742	0.0322581	0.024	0.024	0.0967742	0.0322581	0	0.0322581	0.0199203	0.0199203	0.147541	0.024	0.0322581	0.024	0.0491803	0.0322581	0.0322581	0.024	0.072	0.0967742
Heroin Dependence	0	0	0	0	0	0	0	0	0	0	0	0	0	0	0	0	0	0	0	0	0	0	0	0	0	0	0	0	0	0	0	0	0	0	0	0	0	0	0	0	0	0	0	0	0	0	0	0	0
Metabolic Syndrome	0	0	0	0	0	0	0	0	0	0	0	0	0	0	0	0	0	0	0	0	0	0	0	0	0	0	0	0	0	0	0	0	0	0	0	0	0	0	0	0	0	0	0	0	0	0	0	0	0
Myelodysplastic Syndromes	0	0	0	0	0	0	0	0	0	0	0	0	0	0	0	0	0	0	0	0	0	0	0	0	0	0	0	0	0	0	0	0	0	0	0	0	0	0	0	0	0	0	0	0	0	0	0	0	0
Carcinoma, Islet Cell	0.015873	0.015873	0.0756303	0.047619	0.015873	0.024	0.238095	0.492063	0.36	0.024	0.00986193	0.0406504	0.047619	0.0406504	0.744	0.015873	0.367589	0.024	0.024	0.492063	0.024	0.0295858	0.609756	0.024	0.0118577	0.0406504	0.0406504	0.047619	0.492063	0.024	0.36	0.492063	0.238095	0.024	0.072	0	0.168	0.0355731	0.0355731	0.0406504	0.492063	0.072	0.047619	0.121951	0.072	0.072	0.047619	0.015873	0.024
Purpura, Thrombocytopenic	0	0	0	0	0	0	0	0	0	0	0	0	0	0	0	0	0	0	0	0	0	0	0	0	0	0	0	0	0	0	0	0	0	0	0	0	0	0	0	0	0	0	0	0	0	0	0	0	0
Diabetic Retinopathy	0	0	0	0	0	0	0	0	0	0	0	0	0	0	0	0	0	0	0	0	0	0	0	0	0	0	0	0	0	0	0	0	0	0	0	0	0	0	0	0	0	0	0	0	0	0	0	0	0
Substance-Related Disorders	0	0	0	0	0	0	0	0	0	0	0	0	0	0	0	0	0	0	0	0	0	0	0	0	0	0	0	0	0	0	0	0	0	0	0	0	0	0	0	0	0	0	0	0	0	0	0	0	0
Myopia	0	0	0	0	0	0	0	0	0	0	0	0	0	0	0	0	0	0	0	0	0	0	0	0	0	0	0	0	0	0	0	0	0	0	0	0	0	0	0	0	0	0	0	0	0	0	0	0	0
Syndrome	0	0	0	0	0	0	0	0	0	0	0	0	0	0	0	0	0	0	0	0	0	0	0	0	0	0	0	0	0	0	0	0	0	0	0	0	0	0	0	0	0	0	0	0	0	0	0	0	0
Dengue	0	0	0	0	0	0	0	0	0	0	0	0	0	0	0	0	0	0	0	0	0	0	0	0	0	0	0	0	0	0	0	0	0	0	0	0	0	0	0	0	0	0	0	0	0	0	0	0	0
Frontotemporal Dementia	0	0	0	0	0	0	0	0	0	0	0	0	0	0	0	0	0	0	0	0	0	0	0	0	0	0	0	0	0	0	0	0	0	0	0	0	0	0	0	0	0	0	0	0	0	0	0	0	0
Agnosia	0	0	0	0	0	0	0	0	0	0	0	0	0	0	0	0	0	0	0	0	0	0	0	0	0	0	0	0	0	0	0	0	0	0	0	0	0	0	0	0	0	0	0	0	0	0	0	0	0
Kidney Diseases	0	0	0	0	0	0	0	0	0	0	0	0	0	0	0	0	0	0	0	0	0	0	0	0	0	0	0	0	0	0	0	0	0	0	0	0	0	0	0	0	0	0	0	0	0	0	0	0	0
Multiple Sclerosis, Relapsing-Remitting	0	0	0	0	0	0	0	0	0	0	0	0	0	0	0	0	0	0	0	0	0	0	0	0	0	0	0	0	0	0	0	0	0	0	0	0	0	0	0	0	0	0	0	0	0	0	0	0	0
Neoplasm Metastasis	0.0756303	0.0756303	0.142857	0.0756303	0.0756303	0.0847458	0.0756303	0.0756303	0.0847458	0.0847458	0.0688935	0.103448	0.0756303	0.103448	0.0847458	0.0756303	0.0711297	0.0847458	0.0847458	0.0756303	0.0847458	0.0688935	0.103448	0.0847458	0.0711297	0.103448	0.103448	0.0756303	0.0756303	0.0847458	0.0847458	0.0756303	0.0756303	0.0847458	0.0847458	0	0.0847458	0.0711297	0.0711297	0.103448	0.0756303	0.0847458	0.0756303	0.103448	0.0847458	0.0847458	0.0756303	0.0756303	0.0847458
Diabetic Neuropathies	0	0	0	0	0	0	0	0	0	0	0	0	0	0	0	0	0	0	0	0	0	0	0	0	0	0	0	0	0	0	0	0	0	0	0	0	0	0	0	0	0	0	0	0	0	0	0	0	0
Chronic Pain	0	0	0	0	0	0	0	0	0	0	0	0	0	0	0	0	0	0	0	0	0	0	0	0	0	0	0	0	0	0	0	0	0	0	0	0	0	0	0	0	0	0	0	0	0	0	0	0	0
Myocardial Reperfusion Injury	0	0	0	0	0	0	0	0	0	0	0	0	0	0	0	0	0	0	0	0	0	0	0	0	0	0	0	0	0	0	0	0	0	0	0	0	0	0	0	0	0	0	0	0	0	0	0	0	0
Angelman Syndrome	0	0	0	0	0	0	0	0	0	0	0	0	0	0	0	0	0	0	0	0	0	0	0	0	0	0	0	0	0	0	0	0	0	0	0	0	0	0	0	0	0	0	0	0	0	0	0	0	0
Down Syndrome	0	0	0	0	0	0	0	0	0	0	0	0	0	0	0	0	0	0	0	0	0	0	0	0	0	0	0	0	0	0	0	0	0	0	0	0	0	0	0	0	0	0	0	0	0	0	0	0	0
Tumor Suppressor Protein p53	0	0	0	0	0	0	0	0	0	0	0	0	0	0	0	0	0	0	0	0	0	0	0	0	0	0	0	0	0	0	0	0	0	0	0	0	0	0	0	0	0	0	0	0	0	0	0	0	0
Narcolepsy	0	0	0	0	0	0	0	0	0	0	0	0	0	0	0	0	0	0	0	0	0	0	0	0	0	0	0	0	0	0	0	0	0	0	0	0	0	0	0	0	0	0	0	0	0	0	0	0	0
Glucose Metabolism Disorders	0	0	0	0	0	0	0	0	0	0	0	0	0	0	0	0	0	0	0	0	0	0	0	0	0	0	0	0	0	0	0	0	0	0	0	0	0	0	0	0	0	0	0	0	0	0	0	0	0
Asthma	0	0	0	0	0	0	0	0	0	0	0	0	0	0	0	0	0	0	0	0	0	0	0	0	0	0	0	0	0	0	0	0	0	0	0	0	0	0	0	0	0	0	0	0	0	0	0	0	0
Cleft Lip	0	0	0	0	0	0	0	0	0	0	0	0	0	0	0	0	0	0	0	0	0	0	0	0	0	0	0	0	0	0	0	0	0	0	0	0	0	0	0	0	0	0	0	0	0	0	0	0	0
Plasmacytoma	0.0406504	0.0406504	0.103448	0.121951	0.0406504	0.0491803	0.121951	0.121951	0.147541	0.0491803	0.0343434	0.0666667	0.121951	0.0666667	0.147541	0.0406504	0.109312	0.0491803	0.0491803	0.121951	0.0491803	0.10303	0.2	0.0491803	0.0364372	0.0666667	0.0666667	0.121951	0.121951	0.0491803	0.147541	0.121951	0.121951	0.0491803	0.147541	0	0.147541	0.109312	0.109312	0.0666667	0.121951	0.147541	0.121951	0.2	0.147541	0.147541	0.121951	0.0406504	0.0491803
Dermatomyositis	0	0	0	0	0	0	0	0	0	0	0	0	0	0	0	0	0	0	0	0	0	0	0	0	0	0	0	0	0	0	0	0	0	0	0	0	0	0	0	0	0	0	0	0	0	0	0	0	0
Leishmaniasis	0	0	0	0	0	0	0	0	0	0	0	0	0	0	0	0	0	0	0	0	0	0	0	0	0	0	0	0	0	0	0	0	0	0	0	0	0	0	0	0	0	0	0	0	0	0	0	0	0
Polymyositis	0	0	0	0	0	0	0	0	0	0	0	0	0	0	0	0	0	0	0	0	0	0	0	0	0	0	0	0	0	0	0	0	0	0	0	0	0	0	0	0	0	0	0	0	0	0	0	0	0
Acute Coronary Syndrome	0	0	0	0	0	0	0	0	0	0	0	0	0	0	0	0	0	0	0	0	0	0	0	0	0	0	0	0	0	0	0	0	0	0	0	0	0	0	0	0	0	0	0	0	0	0	0	0	0
Anemia, Aplastic	0	0	0	0	0	0	0	0	0	0	0	0	0	0	0	0	0	0	0	0	0	0	0	0	0	0	0	0	0	0	0	0	0	0	0	0	0	0	0	0	0	0	0	0	0	0	0	0	0
Dyskeratosis Congenita	0	0	0	0	0	0	0	0	0	0	0	0	0	0	0	0	0	0	0	0	0	0	0	0	0	0	0	0	0	0	0	0	0	0	0	0	0	0	0	0	0	0	0	0	0	0	0	0	0
Mucocutaneous Lymph Node Syndrome	0	0	0	0	0	0	0	0	0	0	0	0	0	0	0	0	0	0	0	0	0	0	0	0	0	0	0	0	0	0	0	0	0	0	0	0	0	0	0	0	0	0	0	0	0	0	0	0	0
Vascular Malformations	0	0	0	0	0	0	0	0	0	0	0	0	0	0	0	0	0	0	0	0	0	0	0	0	0	0	0	0	0	0	0	0	0	0	0	0	0	0	0	0	0	0	0	0	0	0	0	0	0
Hypertension, Pulmonary	0	0	0	0	0	0	0	0	0	0	0	0	0	0	0	0	0	0	0	0	0	0	0	0	0	0	0	0	0	0	0	0	0	0	0	0	0	0	0	0	0	0	0	0	0	0	0	0	0
Neurodegenerative Diseases	0	0	0	0	0	0	0	0	0	0	0	0	0	0	0	0	0	0	0	0	0	0	0	0	0	0	0	0	0	0	0	0	0	0	0	0	0	0	0	0	0	0	0	0	0	0	0	0	0
Scleroderma, Systemic	0	0	0	0	0	0	0	0	0	0	0	0	0	0	0	0	0	0	0	0	0	0	0	0	0	0	0	0	0	0	0	0	0	0	0	0	0	0	0	0	0	0	0	0	0	0	0	0	0
Renal Insufficiency, Chronic	0	0	0	0	0	0	0	0	0	0	0	0	0	0	0	0	0	0	0	0	0	0	0	0	0	0	0	0	0	0	0	0	0	0	0	0	0	0	0	0	0	0	0	0	0	0	0	0	0
Neuralgia	0	0	0	0	0	0	0	0	0	0	0	0	0	0	0	0	0	0	0	0	0	0	0	0	0	0	0	0	0	0	0	0	0	0	0	0	0	0	0	0	0	0	0	0	0	0	0	0	0
Cystitis	0	0	0	0	0	0	0	0	0	0	0	0	0	0	0	0	0	0	0	0	0	0	0	0	0	0	0	0	0	0	0	0	0	0	0	0	0	0	0	0	0	0	0	0	0	0	0	0	0
Lithiasis	0	0	0	0	0	0	0	0	0	0	0	0	0	0	0	0	0	0	0	0	0	0	0	0	0	0	0	0	0	0	0	0	0	0	0	0	0	0	0	0	0	0	0	0	0	0	0	0	0
Klinefelter Syndrome	0	0	0	0	0	0	0	0	0	0	0	0	0	0	0	0	0	0	0	0	0	0	0	0	0	0	0	0	0	0	0	0	0	0	0	0	0	0	0	0	0	0	0	0	0	0	0	0	0
Carcinoma, Ductal	0.015873	0.015873	0.0756303	0.047619	0.015873	0.024	0.238095	0.492063	0.36	0.024	0.00986193	0.0406504	0.047619	0.0406504	0.744	0.015873	0.367589	0.024	0.024	0.492063	0.024	0.0295858	0.609756	0.024	0.0118577	0.0406504	0.0406504	0.047619	0.492063	0.024	0.36	0.492063	0.238095	0.024	0.072	0	0.168	0.0355731	0.0355731	0.0406504	0.492063	0.072	0.047619	0.121951	0.072	0.072	0.047619	0.015873	0.024
[truncated: 243 more columns]
