# Supplementary material for: Prediction of lncRNA–Disease Associations via Closest Node Weight Graphs of the Spatial Neighborhood Based on the Edge Attention Graph Convolutional Network
Source: Front Genet. 2022 Jan 4;12:808962. doi: 10.3389/fgene.2021.808962 (PMC8763691; doi:10.3389/fgene.2021.808962)
Supplement: Supplementary file 2 [file Table3.XLSX]

## Sheet: Sheet1
	CYTOR	91H	AATBC	AB019562	AB073614	AB209630	ABHD11-AS1	LINC02599	AC093818.1	AC138128.1	ACTN4	ADAMTS9-AS1	ADAMTS9-AS2	ADPGK-AS1	AFAP1-AS1	AGAP2-AS1	HIF1A-AS2	AK001058	AK001796	PTCSC1	MIR4435-1HG	AL163952.1	ANCR	RASSF1-AS1	CDKN2B-AS1	anti-NOS2A	AOC4P	APTR	ARAP1	ASAP1-IT1	ASB16-AS1	BTG3-AS1	ATB	AWPPH	B3GALT5-AS1	BACE1-AS	CDK6-AS1	BANCR	BC029135	BC032469	LINC00901	BCYRN1	BCAR4	BDNF-AS	BLACAT1	BLACAT2	GATA6-AS1	BOK-AS1	BORG
CYTOR	1	0.380636	0.154686	0.264157	0.593426	0.461079	0.615928	0.312127	0.265216	0.188658	0.265279	0.352	0.732958	0.419992	0.850615	0.727258	0.667019	0.25416	0.406179	0.250934	0.326524	0.264157	0.652816	0.303091	0.612423	0.213447	0.522732	0.220929	0.462277	0.510477	0.4401	0.306924	0.70842	0.715925	0.287454	0.24143	0.101973	0.779166	0.340869	0.311778	0.370954	0.802247	0.633007	0.359474	0.812799	0.25416	0.209875	0.47961	0.358402
91H	0.380636	1	0.166273	0.0580766	0.364664	0.173321	0.339639	0.511352	0.276268	0.249559	0.140745	0.152441	0.41667	0.677996	0.384218	0.449473	0.601683	0.527647	0.140862	0.0571765	0.43883	0.0580766	0.631348	0.463942	0.192218	0.0913789	0.386341	0.360066	0.614595	0.167452	0.378952	0.845378	0.322802	0.518739	0.564212	0.269426	0.0709779	0.384454	0.470028	0.219497	0.786667	0.371835	0.586337	0.3342	0.368197	0.527647	0.219497	0.296364	0.799961
AATBC	0.154686	0.166273	1	0.0219683	0.0982447	0.0828819	0.257271	0.208035	0.128452	0.0885161	0.265935	0.392344	0.103703	0.17528	0.170419	0.117964	0.281622	0.0843871	0.0612044	0.0209483	0.386538	0.0219683	0.280293	0.225834	0.10305	0.0392259	0.085438	0.0163531	0.402557	0.299919	0.0759365	0.189841	0.192567	0.245386	0.0794619	0.0681134	0.0289548	0.159279	0.0539048	0.0723871	0.171228	0.116741	0.241782	0.0541628	0.209376	0.0843871	0.0723871	0.212429	0.190981
AB019562	0.264157	0.0580766	0.0219683	1	0.137097	0.797442	0.272797	0.0627227	0.0364878	0.024	0.311556	0.195937	0.329566	0.0512357	0.300627	0.212164	0.250113	0.0219683	0.502998	0.651421	0.0189347	1	0.247457	0.0533528	0.133104	0.0988599	0.299558	0.0344886	0.0438053	0.226777	0.391534	0.0686275	0.308745	0.22585	0.0199461	0.0191156	0.0671238	0.31712	0.309524	0.311556	0.059702	0.207064	0.0400175	0.0202811	0.334755	0.0219683	0.0417143	0.45468	0.0566828
AB073614	0.593426	0.364664	0.0982447	0.137097	1	0.287073	0.581123	0.288714	0.519424	0.336185	0.163735	0.44309	0.785526	0.505354	0.549544	0.747451	0.544992	0.481053	0.370055	0.130298	0.581614	0.137097	0.650769	0.363687	0.323406	0.196575	0.654215	0.149286	0.596312	0.650736	0.460287	0.196418	0.568964	0.676379	0.507651	0.342307	0.0581654	0.518467	0.369642	0.377871	0.364664	0.643314	0.648081	0.283349	0.667907	0.481053	0.313871	0.399364	0.377464
AB209630	0.461079	0.173321	0.0828819	0.797442	0.287073	1	0.552608	0.167373	0.169834	0.153757	0.418873	0.275296	0.467685	0.396896	0.495656	0.478159	0.39229	0.175556	0.51578	0.606713	0.15979	0.797442	0.386208	0.160884	0.23702	0.109888	0.432549	0.0476523	0.198769	0.353427	0.42125	0.154783	0.417311	0.363096	0.186914	0.0934003	0.0793576	0.517579	0.464544	0.378458	0.186697	0.330904	0.196027	0.0928459	0.457806	0.175556	0.154627	0.475818	0.191607
ABHD11-AS1	0.615928	0.339639	0.257271	0.272797	0.581123	0.552608	1	0.206576	0.463638	0.309676	0.301029	0.350478	0.591501	0.564102	0.581671	0.590304	0.543203	0.430614	0.286378	0.318652	0.381672	0.272797	0.442752	0.258987	0.334668	0.0811834	0.534623	0.0368264	0.584327	0.474649	0.259336	0.199709	0.498974	0.564727	0.456983	0.317407	0.0587467	0.680269	0.417985	0.447685	0.342465	0.48903	0.480873	0.211049	0.690944	0.430614	0.295252	0.506031	0.350306
LINC02599	0.312127	0.511352	0.208035	0.0627227	0.288714	0.167373	0.206576	1	0.255617	0.20175	0.17022	0.169977	0.358337	0.507618	0.320118	0.390463	0.356073	0.208035	0.493362	0.0615976	0.345267	0.0627227	0.404425	0.547073	0.161523	0.0812426	0.294755	0.0488308	0.459499	0.276972	0.125445	0.582467	0.356203	0.346974	0.209106	0.140231	0.0724251	0.313826	0.150353	0.17022	0.516821	0.354441	0.363256	0.0933236	0.326697	0.208035	0.17022	0.290252	0.641053
AC093818.1	0.265216	0.276268	0.128452	0.0364878	0.519424	0.169834	0.463638	0.255617	1	0.715847	0.108127	0.104871	0.416361	0.554159	0.268213	0.476429	0.303383	0.626885	0.0960312	0.0354345	0.45542	0.0364878	0.332762	0.228884	0.134132	0.0542143	0.561458	0.0279288	0.464312	0.315548	0.0729756	0.228894	0.135375	0.442848	0.561269	0.371087	0.0440899	0.244568	0.22065	0.547048	0.532268	0.301228	0.305307	0.124176	0.31577	0.626885	0.547048	0.296028	0.308138
AC138128.1	0.188658	0.249559	0.0885161	0.024	0.336185	0.153757	0.309676	0.20175	0.715847	1	0.0725161	0.0693161	0.268594	0.5917	0.17915	0.337226	0.277589	0.786667	0.0590453	0.0226401	0.497136	0.024	0.312435	0.169312	0.092628	0.0387511	0.365183	0.0164732	0.463835	0.0745304	0.0432	0.177492	0.097906	0.281634	0.664701	0.124192	0.0301935	0.2007	0.248	0.674667	0.569559	0.2085	0.281291	0.114647	0.205208	0.786667	0.674667	0.185441	0.280445
ACTN4	0.265279	0.140745	0.265935	0.311556	0.163735	0.418873	0.301029	0.17022	0.108127	0.0725161	1	0.326861	0.31696	0.15007	0.275772	0.18201	0.37298	0.0723871	0.244908	0.343929	0.0692044	0.311556	0.188229	0.195582	0.138663	0.0806671	0.195178	0.0297648	0.233483	0.318583	0.235894	0.157931	0.324453	0.232037	0.0698619	0.056499	0.0591754	0.292806	0.536	0.167435	0.1457	0.164359	0.163458	0.0566307	0.263821	0.0723871	0.0721966	0.30484	0.160729
ADAMTS9-AS1	0.352	0.152441	0.392344	0.195937	0.44309	0.275296	0.350478	0.169977	0.104871	0.0693161	0.326861	1	0.424958	0.154925	0.350706	0.337023	0.498805	0.0697634	0.183952	0.185737	0.0680323	0.195937	0.320764	0.405264	0.223428	0.272674	0.154161	0.204943	0.333958	0.62811	0.412	0.165848	0.488975	0.424854	0.0683345	0.0658016	0.0712627	0.316919	0.163937	0.176324	0.15598	0.300122	0.444846	0.267078	0.461986	0.0697634	0.0803236	0.36347	0.163233
ADAMTS9-AS2	0.732958	0.41667	0.103703	0.329566	0.785526	0.467685	0.591501	0.358337	0.416361	0.268594	0.31696	0.424958	1	0.518609	0.727532	0.83889	0.671506	0.382877	0.429702	0.228288	0.48341	0.329566	0.735009	0.298347	0.415656	0.296624	0.626707	0.240497	0.493159	0.625962	0.38699	0.29482	0.67499	0.731027	0.41089	0.295281	0.0801791	0.667509	0.471957	0.403528	0.41667	0.721229	0.605755	0.324088	0.749966	0.382877	0.269317	0.483425	0.461569
ADPGK-AS1	0.419992	0.677996	0.17528	0.0512357	0.505354	0.396896	0.564102	0.507618	0.554159	0.5917	0.15007	0.154925	0.518609	1	0.42006	0.658646	0.562984	0.766417	0.147841	0.0504856	0.629009	0.0512357	0.583727	0.467514	0.212208	0.0720479	0.482608	0.0429539	0.758377	0.178261	0.11528	0.477851	0.337113	0.483443	0.763648	0.296514	0.0621866	0.430405	0.491179	0.505688	0.682842	0.429273	0.553651	0.25254	0.422227	0.766417	0.505688	0.310023	0.77064
AFAP1-AS1	0.850615	0.384218	0.170419	0.300627	0.549544	0.495656	0.581671	0.320118	0.268213	0.17915	0.275772	0.350706	0.727532	0.42006	1	0.678809	0.602178	0.244981	0.443744	0.239167	0.377416	0.300627	0.692065	0.309427	0.601899	0.151562	0.543612	0.160303	0.374537	0.479751	0.384977	0.314277	0.715243	0.672759	0.27858	0.24993	0.0966456	0.798909	0.35697	0.33637	0.370408	0.739304	0.574864	0.343768	0.773241	0.244981	0.196392	0.516496	0.362602
AGAP2-AS1	0.727258	0.449473	0.117964	0.212164	0.747451	0.478159	0.590304	0.390463	0.476429	0.337226	0.18201	0.337023	0.83889	0.658646	0.678809	1	0.681735	0.44579	0.40606	0.222955	0.537335	0.212164	0.781239	0.328001	0.394411	0.272945	0.677686	0.228863	0.536429	0.548114	0.40113	0.321543	0.602894	0.774824	0.468963	0.325051	0.0563319	0.628644	0.370359	0.349749	0.461611	0.739559	0.639421	0.398838	0.694968	0.44579	0.320337	0.3774	0.499359
HIF1A-AS2	0.667019	0.601683	0.281622	0.250113	0.544992	0.39229	0.543203	0.356073	0.303383	0.277589	0.37298	0.498805	0.671506	0.562984	0.602178	0.681735	1	0.391123	0.287302	0.250746	0.366218	0.250113	0.737155	0.346136	0.360872	0.241441	0.496888	0.332598	0.64932	0.52087	0.473854	0.495251	0.571523	0.78009	0.418501	0.204898	0.0629485	0.623835	0.356181	0.332552	0.601683	0.610744	0.671006	0.386396	0.627011	0.391123	0.268982	0.386796	0.551798
AK001058	0.25416	0.527647	0.0843871	0.0219683	0.481053	0.175556	0.430614	0.208035	0.626885	0.786667	0.0723871	0.0697634	0.382877	0.766417	0.244981	0.44579	0.391123	1	0.0612044	0.0209483	0.687613	0.0219683	0.445192	0.180828	0.119965	0.0392259	0.468944	0.0163531	0.631859	0.080458	0.0439365	0.189841	0.188617	0.364691	0.949407	0.277202	0.0289548	0.263279	0.596	0.596	0.527647	0.290227	0.410359	0.223601	0.280723	1	0.596	0.212429	0.552356
AK001796	0.406179	0.140862	0.0612044	0.502998	0.370055	0.51578	0.286378	0.493362	0.0960312	0.0590453	0.244908	0.183952	0.429702	0.147841	0.443744	0.40606	0.287302	0.0612044	1	0.439924	0.355431	0.502998	0.448585	0.147884	0.203677	0.0798272	0.516884	0.0294721	0.133774	0.453869	0.313365	0.152339	0.548166	0.418184	0.0609982	0.0599082	0.05511	0.480679	0.232635	0.41422	0.144401	0.413355	0.235565	0.0397539	0.44364	0.0612044	0.0650139	0.53897	0.155137
PTCSC1	0.250934	0.0571765	0.0209483	0.651421	0.130298	0.606713	0.318652	0.0615976	0.0354345	0.0226401	0.343929	0.185737	0.228288	0.0504856	0.239167	0.222955	0.250746	0.0209483	0.439924	1	0.0182547	0.651421	0.260407	0.0524526	0.122591	0.0957	0.315745	0.0320794	0.0431623	0.227725	0.413117	0.0675023	0.249076	0.237622	0.0191302	0.0185137	0.064676	0.283752	0.341897	0.169514	0.0588019	0.162961	0.039696	0.0194206	0.307729	0.0209483	0.0387028	0.281071	0.0557827
MIR4435-1HG	0.326524	0.43883	0.386538	0.0189347	0.581614	0.15979	0.381672	0.345267	0.45542	0.497136	0.0692044	0.0680323	0.48341	0.629009	0.377416	0.537335	0.366218	0.687613	0.355431	0.0182547	1	0.0189347	0.693853	0.191102	0.176356	0.0386496	0.581982	0.0153572	0.53962	0.271194	0.042603	0.198823	0.307242	0.467683	0.696102	0.2406	0.0266667	0.347461	0.410201	0.41828	0.43883	0.381486	0.49489	0.203505	0.384371	0.687613	0.41828	0.244844	0.456479
AL163952.1	0.264157	0.0580766	0.0219683	1	0.137097	0.797442	0.272797	0.0627227	0.0364878	0.024	0.311556	0.195937	0.329566	0.0512357	0.300627	0.212164	0.250113	0.0219683	0.502998	0.651421	0.0189347	1	0.247457	0.0533528	0.133104	0.0988599	0.299558	0.0344886	0.0438053	0.226777	0.391534	0.0686275	0.308745	0.22585	0.0199461	0.0191156	0.0671238	0.31712	0.309524	0.311556	0.059702	0.207064	0.0400175	0.0202811	0.334755	0.0219683	0.0417143	0.45468	0.0566828
ANCR	0.652816	0.631348	0.280293	0.247457	0.650769	0.386208	0.442752	0.404425	0.332762	0.312435	0.188229	0.320764	0.735009	0.583727	0.692065	0.781239	0.737155	0.445192	0.448585	0.260407	0.693853	0.247457	1	0.329338	0.367522	0.187673	0.644908	0.311951	0.549353	0.441183	0.554217	0.506596	0.598821	0.801699	0.472632	0.212346	0.0585471	0.631623	0.374346	0.331134	0.631348	0.642889	0.724459	0.369209	0.657413	0.445192	0.29584	0.35546	0.522236
RASSF1-AS1	0.303091	0.463942	0.225834	0.0533528	0.363687	0.160884	0.258987	0.547073	0.228884	0.169312	0.195582	0.405264	0.298347	0.467514	0.309427	0.328001	0.346136	0.180828	0.147884	0.0524526	0.191102	0.0533528	0.329338	1	0.178599	0.0731242	0.191652	0.0433378	0.6237	0.189658	0.37454	0.511352	0.415587	0.275655	0.186255	0.137946	0.0643543	0.255655	0.129806	0.150576	0.468499	0.341383	0.513452	0.208235	0.423773	0.180828	0.150576	0.298412	0.572026
CDKN2B-AS1	0.612423	0.192218	0.10305	0.133104	0.323406	0.23702	0.334668	0.161523	0.134132	0.092628	0.138663	0.223428	0.415656	0.212208	0.601899	0.394411	0.360872	0.119965	0.203677	0.122591	0.176356	0.133104	0.367522	0.178599	1	0.124039	0.265558	0.111644	0.231136	0.272634	0.229766	0.160354	0.444671	0.377802	0.135276	0.212839	0.0893934	0.505561	0.167052	0.165104	0.188752	0.545471	0.378362	0.252154	0.509462	0.119965	0.11813	0.296499	0.182319
anti-NOS2A	0.213447	0.0913789	0.0392259	0.0988599	0.196575	0.109888	0.0811834	0.0812426	0.0542143	0.0387511	0.0806671	0.272674	0.296624	0.0720479	0.151562	0.272945	0.241441	0.0392259	0.0798272	0.0957	0.0386496	0.0988599	0.187673	0.0731242	0.124039	1	0.0821673	0.44878	0.0650645	0.258035	0.274851	0.104061	0.149415	0.173721	0.0386682	0.0291591	0.12365	0.108161	0.0785347	0.0806671	0.0930849	0.224788	0.152098	0.192045	0.174503	0.0392259	0.0806671	0.242597	0.0766214
AOC4P	0.522732	0.386341	0.085438	0.299558	0.654215	0.432549	0.534623	0.294755	0.561458	0.365183	0.195178	0.154161	0.626707	0.482608	0.543612	0.677686	0.496888	0.468944	0.516884	0.315745	0.581982	0.299558	0.644908	0.191652	0.265558	0.0821673	1	0.100852	0.431937	0.492088	0.317306	0.261328	0.441403	0.742636	0.556057	0.408333	0.0615082	0.516582	0.382717	0.381027	0.435756	0.526811	0.533577	0.205771	0.580283	0.468944	0.336455	0.368327	0.33798
APTR	0.220929	0.360066	0.0163531	0.0344886	0.149286	0.0476523	0.0368264	0.0488308	0.0279288	0.0164732	0.0297648	0.204943	0.240497	0.0429539	0.160303	0.228863	0.332598	0.0163531	0.0294721	0.0320794	0.0153572	0.0344886	0.311951	0.0433378	0.111644	0.44878	0.100852	1	0.0374875	0.195909	0.472299	0.428905	0.106549	0.28677	0.0156039	0.0159377	0.0528828	0.150421	0.0281394	0.0297648	0.361421	0.189753	0.25629	0.291306	0.135604	0.0163531	0.0297648	0.17026	0.0461129
ARAP1	0.462277	0.614595	0.402557	0.0438053	0.596312	0.198769	0.584327	0.459499	0.464312	0.463835	0.233483	0.333958	0.493159	0.758377	0.374537	0.536429	0.64932	0.631859	0.133774	0.0431623	0.53962	0.0438053	0.549353	0.6237	0.231136	0.0650645	0.431937	0.0374875	1	0.317852	0.3046	0.433984	0.480684	0.561019	0.646256	0.268306	0.055298	0.446438	0.397449	0.408377	0.614595	0.479821	0.693425	0.240599	0.545197	0.631859	0.408377	0.310884	0.695658
ASAP1-IT1	0.510477	0.167452	0.299919	0.226777	0.650736	0.353427	0.474649	0.276972	0.315548	0.0745304	0.318583	0.62811	0.625962	0.178261	0.479751	0.548114	0.52087	0.080458	0.453869	0.227725	0.271194	0.226777	0.441183	0.189658	0.272634	0.258035	0.492088	0.195909	0.317852	1	0.339774	0.173139	0.555949	0.62447	0.0836639	0.226014	0.065935	0.449939	0.215649	0.1799	0.170295	0.46627	0.412697	0.165477	0.551136	0.080458	0.0840908	0.405121	0.181674
ASB16-AS1	0.4401	0.378952	0.0759365	0.391534	0.460287	0.42125	0.259336	0.125445	0.0729756	0.0432	0.235894	0.412	0.38699	0.11528	0.384977	0.40113	0.473854	0.0439365	0.313365	0.413117	0.042603	0.391534	0.554217	0.37454	0.229766	0.274851	0.317306	0.472299	0.3046	0.339774	1	0.434174	0.453055	0.516697	0.0427417	0.044603	0.0616599	0.385126	0.195767	0.119238	0.382435	0.383214	0.456578	0.264869	0.442889	0.0439365	0.055746	0.30869	0.121463
BTG3-AS1	0.306924	0.845378	0.189841	0.0686275	0.196418	0.154783	0.199709	0.582467	0.228894	0.177492	0.157931	0.165848	0.29482	0.477851	0.314277	0.321543	0.495251	0.189841	0.152339	0.0675023	0.198823	0.0686275	0.506596	0.511352	0.160354	0.104061	0.261328	0.428905	0.433984	0.173139	0.434174	1	0.23749	0.439857	0.194551	0.124961	0.0803735	0.306461	0.144258	0.157931	0.850847	0.278511	0.455896	0.223866	0.288688	0.189841	0.157931	0.287863	0.605332
ATB	0.70842	0.322802	0.192567	0.308745	0.568964	0.417311	0.498974	0.356203	0.135375	0.097906	0.324453	0.488975	0.67499	0.337113	0.715243	0.602894	0.571523	0.188617	0.548166	0.249076	0.307242	0.308745	0.598821	0.415587	0.444671	0.149415	0.441403	0.106549	0.480684	0.555949	0.453055	0.23749	1	0.60238	0.219641	0.153772	0.0580759	0.735782	0.364562	0.29081	0.251691	0.690567	0.62155	0.276643	0.751904	0.188617	0.10727	0.479517	0.35883
AWPPH	0.715925	0.518739	0.245386	0.22585	0.676379	0.363096	0.564727	0.346974	0.442848	0.281634	0.232037	0.424854	0.731027	0.483443	0.672759	0.774824	0.78009	0.364691	0.418184	0.237622	0.467683	0.22585	0.801699	0.275655	0.377802	0.173721	0.742636	0.28677	0.561019	0.62447	0.516697	0.439857	0.60238	1	0.438714	0.347952	0.0506924	0.644746	0.298084	0.301433	0.5558	0.667134	0.746636	0.335451	0.704429	0.364691	0.266801	0.36687	0.464697
B3GALT5-AS1	0.287454	0.564212	0.0794619	0.0199461	0.507651	0.186914	0.456983	0.209106	0.561269	0.664701	0.0698619	0.0683345	0.41089	0.763648	0.27858	0.468963	0.418501	0.949407	0.0609982	0.0191302	0.696102	0.0199461	0.472632	0.186255	0.135276	0.0386682	0.556057	0.0156039	0.646256	0.0836639	0.0427417	0.194551	0.219641	0.438714	1	0.399173	0.0274491	0.283435	0.626207	0.536561	0.489507	0.330341	0.466532	0.258496	0.304039	0.949407	0.536561	0.230698	0.584802
BACE1-AS	0.24143	0.269426	0.0681134	0.0191156	0.342307	0.0934003	0.317407	0.140231	0.371087	0.124192	0.056499	0.0658016	0.295281	0.296514	0.24993	0.325051	0.204898	0.277202	0.0599082	0.0185137	0.2406	0.0191156	0.212346	0.137946	0.212839	0.0291591	0.408333	0.0159377	0.268306	0.226014	0.044603	0.124961	0.153772	0.347952	0.399173	1	0.026014	0.183753	0.236668	0.112257	0.157369	0.351162	0.268949	0.161174	0.246932	0.277202	0.112257	0.194976	0.289345
CDK6-AS1	0.101973	0.0709779	0.0289548	0.0671238	0.0581654	0.0793576	0.0587467	0.0724251	0.0440899	0.0301935	0.0591754	0.0712627	0.0801791	0.0621866	0.0966456	0.0563319	0.0629485	0.0289548	0.05511	0.064676	0.0266667	0.0671238	0.0585471	0.0643543	0.0893934	0.12365	0.0615082	0.0528828	0.055298	0.065935	0.0616599	0.0803735	0.0580759	0.0506924	0.0274491	0.026014	1	0.0592267	0.0575238	0.0591754	0.0723543	0.0950266	0.0550977	0.0318542	0.116952	0.0289548	0.550452	0.235776	0.0671746
BANCR	0.779166	0.384454	0.159279	0.31712	0.518467	0.517579	0.680269	0.313826	0.244568	0.2007	0.292806	0.316919	0.667509	0.430405	0.798909	0.628644	0.623835	0.263279	0.480679	0.283752	0.347461	0.31712	0.631623	0.255655	0.505561	0.108161	0.516582	0.150421	0.446438	0.449939	0.385126	0.306461	0.735782	0.644746	0.283435	0.183753	0.0592267	1	0.365524	0.371998	0.391198	0.64887	0.565784	0.315687	0.725055	0.263279	0.206587	0.482879	0.334444
BC029135	0.340869	0.470028	0.0539048	0.309524	0.369642	0.464544	0.417985	0.150353	0.22065	0.248	0.536	0.163937	0.471957	0.491179	0.35697	0.370359	0.356181	0.596	0.232635	0.341897	0.410201	0.309524	0.374346	0.129806	0.167052	0.0785347	0.382717	0.0281394	0.397449	0.215649	0.195767	0.144258	0.364562	0.298084	0.626207	0.236668	0.0575238	0.365524	1	0.299048	0.214028	0.271697	0.291611	0.186032	0.311497	0.596	0.20381	0.295797	0.484894
BC032469	0.311778	0.219497	0.0723871	0.311556	0.377871	0.378458	0.447685	0.17022	0.547048	0.674667	0.167435	0.176324	0.403528	0.505688	0.33637	0.349749	0.332552	0.596	0.41422	0.169514	0.41828	0.311556	0.331134	0.150576	0.165104	0.0806671	0.381027	0.0297648	0.408377	0.1799	0.119238	0.157931	0.29081	0.301433	0.536561	0.112257	0.0591754	0.371998	0.299048	1	0.475497	0.327817	0.272814	0.114069	0.331583	0.596	0.52381	0.602491	0.239482
LINC00901	0.370954	0.786667	0.171228	0.059702	0.364664	0.186697	0.342465	0.516821	0.532268	0.569559	0.1457	0.15598	0.41667	0.682842	0.370408	0.461611	0.601683	0.527647	0.144401	0.0588019	0.43883	0.059702	0.631348	0.468499	0.188752	0.0930849	0.435756	0.361421	0.614595	0.170295	0.382435	0.850847	0.251691	0.5558	0.489507	0.157369	0.0723543	0.391198	0.214028	0.475497	1	0.35832	0.558716	0.265383	0.368197	0.527647	0.475497	0.298412	0.586628
BCYRN1	0.802247	0.371835	0.116741	0.207064	0.643314	0.330904	0.48903	0.354441	0.301228	0.2085	0.164359	0.300122	0.721229	0.429273	0.739304	0.739559	0.610744	0.290227	0.413355	0.162961	0.381486	0.207064	0.642889	0.341383	0.545471	0.224788	0.526811	0.189753	0.479821	0.46627	0.383214	0.278511	0.690567	0.667134	0.330341	0.351162	0.0950266	0.64887	0.271697	0.327817	0.35832	1	0.619662	0.360719	0.752741	0.290227	0.220535	0.493189	0.410522
BCAR4	0.633007	0.586337	0.241782	0.0400175	0.648081	0.196027	0.480873	0.363256	0.305307	0.281291	0.163458	0.444846	0.605755	0.553651	0.574864	0.639421	0.671006	0.410359	0.235565	0.039696	0.49489	0.0400175	0.724459	0.513452	0.378362	0.152098	0.533577	0.25629	0.693425	0.412697	0.456578	0.455896	0.62155	0.746636	0.466532	0.268949	0.0550977	0.565784	0.291611	0.272814	0.558716	0.619662	1	0.45231	0.684462	0.410359	0.272814	0.331035	0.487971
BDNF-AS	0.359474	0.3342	0.0541628	0.0202811	0.283349	0.0928459	0.211049	0.0933236	0.124176	0.114647	0.0566307	0.267078	0.324088	0.25254	0.343768	0.398838	0.386396	0.223601	0.0397539	0.0194206	0.203505	0.0202811	0.369209	0.208235	0.252154	0.192045	0.205771	0.291306	0.240599	0.165477	0.264869	0.223866	0.276643	0.335451	0.258496	0.161174	0.0318542	0.315687	0.186032	0.114069	0.265383	0.360719	0.45231	1	0.305152	0.223601	0.114069	0.170699	0.215745
BLACAT1	0.812799	0.368197	0.209376	0.334755	0.667907	0.457806	0.690944	0.326697	0.31577	0.205208	0.263821	0.461986	0.749966	0.422227	0.773241	0.694968	0.627011	0.280723	0.44364	0.307729	0.384371	0.334755	0.657413	0.423773	0.509462	0.174503	0.580283	0.135604	0.545197	0.551136	0.442889	0.288688	0.751904	0.704429	0.304039	0.246932	0.116952	0.725055	0.311497	0.331583	0.368197	0.752741	0.684462	0.305152	1	0.280723	0.224408	0.529921	0.37798
BLACAT2	0.25416	0.527647	0.0843871	0.0219683	0.481053	0.175556	0.430614	0.208035	0.626885	0.786667	0.0723871	0.0697634	0.382877	0.766417	0.244981	0.44579	0.391123	1	0.0612044	0.0209483	0.687613	0.0219683	0.445192	0.180828	0.119965	0.0392259	0.468944	0.0163531	0.631859	0.080458	0.0439365	0.189841	0.188617	0.364691	0.949407	0.277202	0.0289548	0.263279	0.596	0.596	0.527647	0.290227	0.410359	0.223601	0.280723	1	0.596	0.212429	0.552356
GATA6-AS1	0.209875	0.219497	0.0723871	0.0417143	0.313871	0.154627	0.295252	0.17022	0.547048	0.674667	0.0721966	0.0803236	0.269317	0.505688	0.196392	0.320337	0.268982	0.596	0.0650139	0.0387028	0.41828	0.0417143	0.29584	0.150576	0.11813	0.0806671	0.336455	0.0297648	0.408377	0.0840908	0.055746	0.157931	0.10727	0.266801	0.536561	0.112257	0.550452	0.206587	0.20381	0.52381	0.475497	0.220535	0.272814	0.114069	0.224408	0.596	1	0.222989	0.239482
BOK-AS1	0.47961	0.296364	0.212429	0.45468	0.399364	0.475818	0.506031	0.290252	0.296028	0.185441	0.30484	0.36347	0.483425	0.310023	0.516496	0.3774	0.386796	0.212429	0.53897	0.281071	0.244844	0.45468	0.35546	0.298412	0.296499	0.242597	0.368327	0.17026	0.310884	0.405121	0.30869	0.287863	0.479517	0.36687	0.230698	0.194976	0.235776	0.482879	0.295797	0.602491	0.298412	0.493189	0.331035	0.170699	0.529921	0.212429	0.222989	1	0.302641
BORG	0.358402	0.799961	0.190981	0.0566828	0.377464	0.191607	0.350306	0.641053	0.308138	0.280445	0.160729	0.163233	0.461569	0.77064	0.362602	0.499359	0.551798	0.552356	0.155137	0.0557827	0.456479	0.0566828	0.522236	0.572026	0.182319	0.0766214	0.33798	0.0461129	0.695658	0.181674	0.121463	0.605332	0.35883	0.464697	0.584802	0.289345	0.0671746	0.334444	0.484894	0.239482	0.586628	0.410522	0.487971	0.215745	0.37798	0.552356	0.239482	0.302641	1
BABAM2-AS1	0.176905	0.162231	0.144323	0.0204655	0.300953	0.0797284	0.114789	0.404455	0.123722	0.0824088	0.132323	0.38929	0.246989	0.171912	0.22647	0.26125	0.131769	0.0798066	0.449908	0.0194456	0.389591	0.0204655	0.282125	0.525784	0.107697	0.0376492	0.313484	0.0151509	0.182534	0.334417	0.072931	0.184789	0.320646	0.270475	0.0757975	0.0654105	0.0277334	0.18786	0.0493964	0.0678066	0.167186	0.201372	0.364598	0.163453	0.316919	0.0798066	0.0678066	0.21067	0.186939
BX357664	0.449214	0.405486	0.0692044	0.211993	0.53653	0.379729	0.378704	0.518572	0.193127	0.17889	0.386538	0.147952	0.588679	0.429417	0.465901	0.501595	0.345541	0.422409	0.661778	0.233575	0.626334	0.211993	0.52669	0.169493	0.218172	0.0662771	0.561241	0.024937	0.36884	0.430064	0.162571	0.177549	0.536697	0.452305	0.468784	0.214759	0.0482528	0.496302	0.683598	0.22444	0.222629	0.412553	0.419307	0.173729	0.433801	0.422409	0.160948	0.314153	0.419761
C14orf132	0.29778	0.113239	0.0402354	0.561989	0.3315	0.531359	0.198849	0.347914	0.0750972	0.0437853	0.272871	0.154775	0.368321	0.112548	0.32316	0.385574	0.262018	0.0402354	0.798795	0.594363	0.356142	0.561989	0.441477	0.114451	0.146155	0.0769579	0.530799	0.0269372	0.0936456	0.442051	0.359068	0.134153	0.388549	0.402394	0.0357247	0.0377704	0.0563023	0.339986	0.260825	0.145887	0.118058	0.273614	0.199319	0.025933	0.36856	0.0402354	0.0506485	0.290885	0.124322
C5orf66-AS1	0.572749	0.21041	0.254029	0.442658	0.51161	0.564468	0.689736	0.21503	0.325681	0.257637	0.350163	0.386867	0.544247	0.341321	0.53852	0.416503	0.500169	0.266943	0.466622	0.280627	0.260892	0.442658	0.388395	0.332172	0.310457	0.0920498	0.426894	0.0425075	0.543699	0.464346	0.38093	0.187196	0.598309	0.474952	0.269598	0.155721	0.0658311	0.630674	0.309792	0.550902	0.317076	0.500075	0.4279	0.127588	0.65023	0.266943	0.252281	0.616507	0.221076
CACNA1G-AS1	0.411277	0.426137	0.0538594	0.452766	0.529719	0.522033	0.391739	0.327751	0.197126	0.199419	0.236361	0.148185	0.518132	0.450536	0.426841	0.571585	0.422825	0.487536	0.694967	0.478665	0.633088	0.452766	0.611795	0.142619	0.197944	0.0696964	0.672002	0.0250931	0.373603	0.410623	0.317152	0.156742	0.480591	0.522101	0.530786	0.219963	0.0509186	0.452506	0.602743	0.249974	0.212803	0.404916	0.403531	0.177208	0.468659	0.487536	0.173783	0.301657	0.438525
CACS15	0.381516	0.457323	0.102607	0.458924	0.53526	0.481029	0.568167	0.21415	0.55213	0.222885	0.168654	0.183177	0.592553	0.477268	0.42156	0.459699	0.347371	0.506308	0.241762	0.142116	0.393789	0.458924	0.343373	0.198784	0.201715	0.0771126	0.500588	0.0310175	0.415727	0.374117	0.123279	0.194166	0.33766	0.406339	0.546429	0.44184	0.0561332	0.392126	0.519628	0.370334	0.24399	0.389469	0.318347	0.188819	0.462618	0.506308	0.192556	0.521724	0.48272
CADM1-AS1	0.379239	0.195519	0.0627097	0.550832	0.376084	0.63066	0.435363	0.151302	0.445768	0.512	0.537122	0.202563	0.488482	0.444251	0.392354	0.477912	0.452661	0.4816	0.425341	0.57673	0.361954	0.550832	0.484292	0.138085	0.187489	0.088924	0.562676	0.0327405	0.366784	0.257478	0.390186	0.141471	0.365313	0.444303	0.451134	0.103306	0.0613129	0.427234	0.642413	0.542857	0.408853	0.318661	0.259669	0.109639	0.380788	0.4816	0.428571	0.31272	0.212173
CALML3-AS1	0.20588	0.166273	0.56	0.0219683	0.28825	0.0828819	0.320378	0.208035	0.128452	0.0885161	0.289935	0.408344	0.103703	0.17528	0.106838	0.117964	0.281622	0.0843871	0.0612044	0.0209483	0.0772044	0.0219683	0.110182	0.546856	0.099858	0.0392259	0.085438	0.0163531	0.631859	0.305675	0.373333	0.189841	0.286986	0.249572	0.0794619	0.0681134	0.0289548	0.184898	0.0539048	0.0723871	0.171228	0.176493	0.356433	0.06102	0.287515	0.0843871	0.0723871	0.212429	0.190981
CANT1	0.176981	0.173178	0.110258	0.0458769	0.216733	0.10654	0.124276	0.210965	0.147048	0.106361	0.09758	0.249792	0.225021	0.194302	0.211321	0.239852	0.180328	0.110258	0.0901616	0.0430814	0.111002	0.0458769	0.219453	0.193162	0.123262	0.200014	0.118938	0.139942	0.176472	0.188171	0.220545	0.185985	0.170291	0.198799	0.110069	0.078566	0.0625599	0.202908	0.0847851	0.09758	0.178296	0.195043	0.201665	0.208422	0.186469	0.110258	0.09758	0.241599	0.203654
ADAM12-OT1	0.371215	0.159959	0.0822592	0.219993	0.466395	0.332733	0.341772	0.28725	0.0847939	0.0507872	0.240967	0.180807	0.351303	0.132801	0.341398	0.291704	0.212274	0.0502592	0.490112	0.241575	0.286937	0.219993	0.334429	0.394564	0.185641	0.0909508	0.378722	0.0661474	0.320174	0.395861	0.427714	0.178682	0.419595	0.313816	0.0481612	0.0524818	0.0680307	0.343003	0.196825	0.124311	0.163442	0.314534	0.350455	0.0636621	0.471424	0.0502592	0.0648828	0.310954	0.141487
CCAT1	0.868402	0.343075	0.188294	0.240752	0.575493	0.409406	0.579662	0.286844	0.241636	0.164841	0.245349	0.397576	0.663243	0.37617	0.901267	0.633947	0.596822	0.218269	0.365526	0.1843	0.320787	0.240752	0.615761	0.324775	0.649861	0.149794	0.466476	0.150758	0.418789	0.487412	0.395843	0.282653	0.741077	0.635466	0.246233	0.223933	0.094182	0.797392	0.297237	0.296104	0.335226	0.740631	0.601343	0.351989	0.769904	0.218269	0.186011	0.487066	0.325048
CASC11	0.696402	0.395595	0.187666	0.191141	0.629791	0.321627	0.478354	0.299718	0.251392	0.237292	0.198721	0.411696	0.580943	0.382046	0.564466	0.652066	0.65224	0.330806	0.36901	0.196676	0.381825	0.191141	0.677901	0.275058	0.38462	0.213079	0.483808	0.284194	0.537188	0.475268	0.576383	0.289659	0.630315	0.699351	0.35682	0.167705	0.0680586	0.62022	0.291352	0.27538	0.403337	0.64106	0.691941	0.413586	0.674113	0.330806	0.241001	0.34029	0.283387
CASC15	0.715114	0.254755	0.263068	0.256059	0.582187	0.353363	0.462161	0.273791	0.271837	0.163597	0.204964	0.464482	0.662349	0.319236	0.672856	0.613776	0.542262	0.173417	0.330281	0.186343	0.333757	0.256059	0.612228	0.385335	0.508396	0.206418	0.44607	0.161084	0.443382	0.535038	0.423672	0.244204	0.689712	0.620354	0.179388	0.175406	0.225546	0.61669	0.172559	0.245326	0.315707	0.653911	0.60027	0.272275	0.761914	0.173417	0.235373	0.42422	0.274431
CASC19	0.463281	0.420595	0.0692044	0.211993	0.635196	0.411783	0.498102	0.320057	0.44187	0.487536	0.386538	0.147952	0.666202	0.610101	0.475972	0.592232	0.444524	0.679613	0.493209	0.233575	0.762	0.211993	0.617134	0.169493	0.224782	0.0662771	0.669774	0.024937	0.522814	0.389351	0.162571	0.177549	0.479575	0.535792	0.689245	0.231566	0.0482528	0.511596	0.731598	0.481645	0.420595	0.425295	0.490872	0.205665	0.482786	0.679613	0.418153	0.314153	0.43487
CASC2	0.866233	0.364347	0.227886	0.262217	0.597617	0.444395	0.623088	0.31061	0.228959	0.183681	0.270182	0.444516	0.676233	0.404513	0.833718	0.660868	0.643853	0.237619	0.412701	0.248015	0.370618	0.262217	0.675242	0.359884	0.597439	0.174707	0.460844	0.189629	0.461973	0.501393	0.453796	0.304336	0.766511	0.632547	0.255812	0.178016	0.0958236	0.84719	0.313168	0.31238	0.369982	0.735534	0.651234	0.366758	0.810817	0.237619	0.199373	0.485813	0.321482
CASC21	0.22225	0.59796	0.062845	0.0148692	0.371785	0.146652	0.33499	0.184793	0.285189	0.339602	0.0549085	0.0526057	0.298633	0.60308	0.215887	0.347635	0.305457	0.776759	0.0441821	0.0138654	0.530707	0.0148692	0.345875	0.157358	0.103483	0.0319	0.412306	0.0106931	0.493364	0.0633163	0.0297384	0.170761	0.199198	0.318195	0.872	0.409855	0.0215587	0.20619	0.690727	0.258669	0.252314	0.256536	0.367742	0.230046	0.220739	0.776759	0.258669	0.199479	0.619176
CASC2c	0.297175	0.103091	0.0349509	0.0292334	0.439101	0.0643438	0.0590011	0.29121	0.0661038	0.0362922	0.0416176	0.333738	0.466846	0.105668	0.223887	0.467755	0.27588	0.0349509	0.384425	0.0268432	0.307237	0.0292334	0.409641	0.106108	0.149044	0.578436	0.264796	0.46566	0.089989	0.555619	0.320813	0.117792	0.301287	0.376468	0.0320727	0.0368154	0.0477378	0.199031	0.0319807	0.0416176	0.107106	0.352214	0.31722	0.222821	0.289153	0.0349509	0.0416176	0.221803	0.114333
CASC7	0.299457	0.316601	0.0393975	0.0368601	0.433316	0.11472	0.211121	0.126213	0.156383	0.159876	0.0488692	0.365286	0.405959	0.343693	0.26466	0.43552	0.289731	0.366954	0.0442352	0.0344509	0.269718	0.0368601	0.405498	0.111106	0.159658	0.304512	0.296788	0.237275	0.280765	0.232496	0.353158	0.123784	0.263683	0.416319	0.514622	0.273038	0.0562029	0.209816	0.323779	0.144487	0.16719	0.341865	0.407494	0.26271	0.26813	0.366954	0.144487	0.228685	0.326883
CASC8	0.40449	0.409932	0.338544	0.0434104	0.402181	0.178412	0.435743	0.439193	0.259935	0.258925	0.196756	0.306323	0.353191	0.462162	0.311075	0.458394	0.433257	0.456221	0.337358	0.041662	0.475346	0.0434104	0.381408	0.215299	0.223538	0.0767073	0.375617	0.0356939	0.572896	0.350153	0.0906243	0.200084	0.409413	0.439588	0.492573	0.228468	0.370581	0.395464	0.378286	0.237899	0.2809	0.391654	0.479646	0.283416	0.397401	0.456221	0.320184	0.274688	0.419375
CASC9	0.763856	0.321939	0.185717	0.377539	0.5549	0.522668	0.613434	0.33647	0.225991	0.197432	0.270955	0.248149	0.66304	0.396746	0.779846	0.609431	0.5369	0.26956	0.549192	0.339166	0.453939	0.377539	0.645813	0.317285	0.452059	0.0999617	0.526653	0.0484806	0.452673	0.398013	0.354791	0.238805	0.679411	0.524024	0.292297	0.16381	0.0717299	0.726533	0.368679	0.41107	0.327838	0.691882	0.477413	0.213017	0.750308	0.26956	0.208764	0.509478	0.349734
CASC9	0.306904	0.0580766	0.0219683	0.571429	0.314029	0.515791	0.176797	0.0627227	0.0364878	0.024	0.263937	0.461333	0.394749	0.0512357	0.300522	0.404331	0.321198	0.0219683	0.386596	0.603802	0.0189347	0.571429	0.418886	0.0533528	0.16327	0.371626	0.278796	0.267568	0.0438053	0.364089	0.677249	0.0686275	0.353503	0.381695	0.0199461	0.0191156	0.0671238	0.261777	0.261905	0.136952	0.059702	0.288525	0.174071	0.13527	0.324569	0.0219683	0.0417143	0.282247	0.0566828
CAT104	0.370954	0.786667	0.171228	0.059702	0.364664	0.186697	0.342465	0.516821	0.532268	0.569559	0.1457	0.15598	0.41667	0.682842	0.370408	0.461611	0.601683	0.527647	0.144401	0.0588019	0.43883	0.059702	0.631348	0.468499	0.188752	0.0930849	0.435756	0.361421	0.614595	0.170295	0.382435	0.850847	0.251691	0.5558	0.489507	0.157369	0.0723543	0.391198	0.214028	0.475497	1	0.35832	0.558716	0.265383	0.368197	0.527647	0.475497	0.298412	0.586628
CBR3-AS1	0.639148	0.445216	0.088759	0.324812	0.52328	0.418161	0.500817	0.237063	0.229822	0.208032	0.223706	0.465917	0.666254	0.421461	0.721991	0.608532	0.667585	0.303497	0.381019	0.269118	0.293295	0.324812	0.68513	0.329648	0.438931	0.180278	0.449518	0.261495	0.405651	0.364825	0.496548	0.349639	0.64518	0.61997	0.331218	0.160011	0.0746631	0.676349	0.340761	0.429715	0.445216	0.623413	0.60107	0.430151	0.672179	0.303497	0.217667	0.495883	0.369045
CCAL	0.537556	0.569717	0.081716	0.341728	0.566416	0.48447	0.668659	0.183969	0.559717	0.367923	0.232899	0.174982	0.569595	0.518734	0.529763	0.610418	0.617356	0.526933	0.322019	0.516018	0.444044	0.341728	0.661491	0.177078	0.269694	0.0832508	0.723724	0.244229	0.464779	0.361685	0.477873	0.406072	0.369951	0.690657	0.551389	0.35551	0.0556465	0.556044	0.485161	0.401152	0.569717	0.452075	0.488135	0.301554	0.569324	0.526933	0.335746	0.367949	0.37812
CCAT1-L	0.380847	0.476727	0.0559693	0.465968	0.399878	0.612184	0.497775	0.152632	0.222783	0.250753	0.408	0.20929	0.454151	0.492698	0.402999	0.416388	0.412533	0.598065	0.336931	0.530351	0.411577	0.465968	0.42961	0.131629	0.187616	0.0973526	0.448798	0.0427102	0.398751	0.29714	0.287873	0.152632	0.38141	0.348324	0.627859	0.237886	0.0772645	0.406511	0.872	0.36	0.220727	0.308072	0.298374	0.192977	0.380751	0.598065	0.216	0.359794	0.486718
CCAT2	0.883725	0.389634	0.165318	0.283985	0.629897	0.427819	0.607121	0.334073	0.271891	0.179998	0.283073	0.414855	0.718235	0.384511	0.834369	0.662288	0.66046	0.245799	0.444114	0.222525	0.333036	0.283985	0.640048	0.367681	0.575687	0.14219	0.545628	0.150428	0.478518	0.548607	0.423318	0.316233	0.781066	0.706218	0.279371	0.252713	0.0991296	0.786814	0.340314	0.330362	0.378822	0.791235	0.649904	0.34144	0.838326	0.245799	0.200263	0.514793	0.368017
CCDC26	0.528804	0.377329	0.119565	0.113794	0.391171	0.327083	0.312794	0.335966	0.176457	0.141993	0.148554	0.396301	0.491571	0.462539	0.44485	0.565319	0.463305	0.157833	0.16096	0.112294	0.168552	0.113794	0.494147	0.325058	0.317949	0.356027	0.344663	0.325353	0.32611	0.381351	0.415323	0.387638	0.381177	0.447246	0.167556	0.117476	0.289734	0.379933	0.164108	0.180415	0.386692	0.461139	0.483423	0.268993	0.431303	0.157833	0.258309	0.359773	0.377814
CCEPR	0.674834	0.461504	0.233337	0.443748	0.634205	0.570585	0.652031	0.23977	0.277381	0.268671	0.329452	0.342154	0.629789	0.430611	0.61472	0.573392	0.682146	0.393337	0.51292	0.339714	0.488079	0.443748	0.697733	0.311144	0.344024	0.0844199	0.64088	0.192544	0.626611	0.502715	0.567023	0.332653	0.659434	0.722847	0.422812	0.177434	0.0590609	0.725471	0.434089	0.382936	0.461504	0.549465	0.678637	0.282569	0.732338	0.393337	0.260846	0.418116	0.313435
CCND2-AS1	0.289805	0.0571765	0.0209483	0.240166	0.30043	0.315527	0.263586	0.0615976	0.0354345	0.0226401	0.201699	0.440935	0.368824	0.0504856	0.239914	0.298929	0.210697	0.0209483	0.165754	0.603802	0.0182547	0.240166	0.292404	0.0524526	0.153598	0.368467	0.120693	0.265159	0.0431623	0.325321	0.466445	0.0675023	0.257315	0.266711	0.0191302	0.0185137	0.064676	0.242968	0.199667	0.106838	0.0588019	0.228253	0.17375	0.134409	0.311627	0.0209483	0.0387028	0.258729	0.0557827
CEBPA-DT	0.466941	0.436494	0.0836868	0.442342	0.360739	0.592184	0.549315	0.17848	0.380888	0.40271	0.237385	0.193224	0.482208	0.425619	0.494286	0.384693	0.483211	0.396609	0.278973	0.243154	0.333472	0.442342	0.500725	0.171414	0.253627	0.0911422	0.444393	0.274279	0.351099	0.237334	0.398416	0.432312	0.306374	0.46882	0.384383	0.117462	0.0611322	0.508941	0.324913	0.516301	0.600733	0.334908	0.473417	0.235103	0.479965	0.396609	0.362105	0.447971	0.220948
CHRF	0.373671	0.342186	0.0516498	0.180299	0.42007	0.354582	0.527726	0.129681	0.364027	0.397333	0.178525	0.125549	0.432155	0.519348	0.385966	0.422995	0.401111	0.574857	0.171272	0.198798	0.461075	0.180299	0.419945	0.122471	0.221745	0.0519027	0.431947	0.0205871	0.449864	0.177017	0.14122	0.122659	0.284591	0.358498	0.596379	0.283821	0.0399846	0.370067	0.477732	0.40517	0.342186	0.316467	0.347508	0.190409	0.39835	0.574857	0.350748	0.241823	0.354676
CPS1-IT1	0.571176	0.302699	0.0709986	0.370779	0.70734	0.494837	0.488982	0.323035	0.307511	0.120944	0.271525	0.469183	0.694141	0.325187	0.603156	0.6814	0.550237	0.272849	0.533457	0.371538	0.321918	0.370779	0.593977	0.159461	0.307978	0.20474	0.59656	0.145267	0.299014	0.722286	0.471264	0.155658	0.625971	0.623683	0.315957	0.296091	0.0675929	0.526528	0.444535	0.238599	0.186336	0.581742	0.40133	0.238067	0.573491	0.272849	0.128675	0.397428	0.314336
CRNDE	0.822645	0.309122	0.133996	0.264407	0.535758	0.452865	0.572823	0.22314	0.222855	0.150414	0.273457	0.391233	0.651175	0.347562	0.777144	0.607028	0.562795	0.198465	0.325633	0.26023	0.252292	0.264407	0.571956	0.297923	0.571581	0.149539	0.460188	0.157817	0.385889	0.479879	0.425945	0.258485	0.68129	0.609387	0.215608	0.178962	0.148609	0.716424	0.315054	0.253583	0.311242	0.628589	0.598099	0.293378	0.759044	0.198465	0.231459	0.408135	0.269302
CTC-297N7.9	0.264157	0.0580766	0.0219683	1	0.137097	0.797442	0.272797	0.0627227	0.0364878	0.024	0.311556	0.195937	0.329566	0.0512357	0.300627	0.212164	0.250113	0.0219683	0.502998	0.651421	0.0189347	1	0.247457	0.0533528	0.133104	0.0988599	0.299558	0.0344886	0.0438053	0.226777	0.391534	0.0686275	0.308745	0.22585	0.0199461	0.0191156	0.0671238	0.31712	0.309524	0.311556	0.059702	0.207064	0.0400175	0.0202811	0.334755	0.0219683	0.0417143	0.45468	0.0566828
UCA1	0.800066	0.255372	0.147272	0.201112	0.449418	0.350614	0.489635	0.212799	0.182698	0.125243	0.234389	0.31945	0.557341	0.281295	0.764125	0.532917	0.499197	0.162993	0.29308	0.186353	0.238501	0.201112	0.502505	0.240676	0.700474	0.163309	0.376672	0.156046	0.31519	0.406853	0.341185	0.211854	0.610648	0.511302	0.183558	0.189517	0.0822895	0.687284	0.24519	0.230098	0.250532	0.667981	0.504695	0.318819	0.671749	0.162993	0.14748	0.408996	0.230457
DANCR	0.859345	0.34168	0.185976	0.233777	0.555176	0.419102	0.59402	0.280855	0.229654	0.156219	0.246755	0.372467	0.686029	0.375607	0.840366	0.679254	0.621626	0.214765	0.366181	0.222157	0.326271	0.233777	0.648851	0.322309	0.581313	0.174713	0.472705	0.191048	0.424294	0.495931	0.422674	0.275722	0.718496	0.665241	0.245301	0.225303	0.0513765	0.783516	0.301661	0.269193	0.333137	0.733976	0.623759	0.389968	0.76708	0.214765	0.162726	0.409522	0.322606
DARS-AS1	0.183416	0.218727	0.141144	0.0406504	0.338997	0.121747	0.302902	0.269644	0.653552	0.147541	0.120818	0.113332	0.281041	0.233421	0.234793	0.30106	0.155036	0.141144	0.104492	0.0395971	0.131593	0.0406504	0.154746	0.240105	0.114272	0.0585859	0.364548	0.0312589	0.210003	0.355438	0.0813008	0.242921	0.118451	0.29964	0.134777	0.367997	0.0474743	0.190692	0.101626	0.120818	0.223845	0.207765	0.154313	0.0591257	0.230305	0.141144	0.120818	0.313523	0.250597
DBH-AS1	0.282948	0.329594	0.0209477	0.391812	0.142678	0.401023	0.158323	0.0651523	0.036122	0.0219626	0.186817	0.1889	0.219997	0.0559297	0.305291	0.222174	0.348459	0.0209477	0.298092	0.413394	0.0189276	0.391812	0.401984	0.0581124	0.145987	0.119717	0.291981	0.332333	0.0496289	0.191582	0.582861	0.381881	0.246189	0.369146	0.0196491	0.0227322	0.0641511	0.303261	0.185463	0.102161	0.330755	0.196089	0.209997	0.180005	0.269507	0.0209477	0.0386693	0.296326	0.0604911
DCST1-AS1	0.431057	0.359774	0.121044	0.386436	0.419525	0.499071	0.537229	0.358763	0.4271	0.448708	0.26074	0.189492	0.454988	0.556882	0.43029	0.517735	0.577785	0.433923	0.350623	0.408019	0.353565	0.386436	0.529616	0.41861	0.215249	0.0724572	0.499579	0.030015	0.559559	0.236714	0.409165	0.342109	0.390339	0.541006	0.414621	0.128912	0.0527225	0.483661	0.312283	0.449289	0.542631	0.427152	0.382336	0.12428	0.454909	0.433923	0.385797	0.331222	0.535237
DDX11-AS1	0.540309	0.584061	0.0670001	0.294931	0.580233	0.447447	0.468746	0.281276	0.396968	0.420793	0.180968	0.135239	0.564655	0.544031	0.520951	0.68118	0.604717	0.573194	0.510593	0.311118	0.660387	0.294931	0.775552	0.16848	0.263989	0.0710992	0.737124	0.238993	0.47862	0.342754	0.434082	0.408989	0.454645	0.694494	0.592509	0.220323	0.0491142	0.573333	0.472666	0.42767	0.597824	0.500435	0.587678	0.375508	0.528184	0.573194	0.380051	0.322229	0.386635
DGCR5	0.699096	0.247743	0.195929	0.229239	0.588944	0.378555	0.53187	0.268303	0.228968	0.175688	0.300967	0.423555	0.642397	0.327006	0.698664	0.623695	0.57531	0.252757	0.420568	0.242793	0.372849	0.229239	0.581849	0.326143	0.446072	0.201983	0.499347	0.161882	0.456443	0.54328	0.412698	0.161895	0.698503	0.601497	0.277471	0.196965	0.0484062	0.651081	0.349497	0.237882	0.247743	0.63988	0.590645	0.387725	0.707835	0.252757	0.177491	0.345218	0.254143
TFDP1	0.254516	0.506495	0.0843871	0.0219683	0.32392	0.175556	0.31282	0.208035	0.273337	0.315269	0.0723871	0.0697634	0.267397	0.55046	0.249608	0.327489	0.275643	0.646452	0.0612044	0.0209483	0.451914	0.0219683	0.306615	0.180828	0.120106	0.0392259	0.292169	0.0163531	0.433893	0.080458	0.0439365	0.189841	0.182396	0.236128	0.666568	0.255593	0.0289548	0.201379	0.548	0.242452	0.250495	0.229263	0.317806	0.19632	0.213444	0.646452	0.242452	0.212429	0.531203
DLEU1	0.803358	0.401356	0.259332	0.300307	0.696861	0.436245	0.618624	0.276395	0.283169	0.17656	0.300329	0.437075	0.785999	0.385835	0.763751	0.705302	0.739239	0.249732	0.372301	0.243088	0.403135	0.300307	0.751902	0.329417	0.490526	0.206955	0.544569	0.247305	0.518615	0.594083	0.532219	0.32748	0.701842	0.737162	0.273413	0.221576	0.173312	0.749486	0.347994	0.27405	0.401356	0.712559	0.66174	0.325303	0.784923	0.249732	0.276996	0.424493	0.344202
DLEU2	0.602827	0.3199	0.0684697	0.216635	0.459441	0.425279	0.386682	0.214064	0.266128	0.258971	0.154314	0.22998	0.506975	0.393681	0.534073	0.648311	0.501652	0.266743	0.374234	0.226596	0.369062	0.216635	0.607314	0.153547	0.35212	0.221767	0.504734	0.288546	0.282436	0.396031	0.420535	0.300544	0.404947	0.578251	0.269033	0.111438	0.34305	0.532789	0.21984	0.295204	0.422599	0.524855	0.487413	0.334699	0.497067	0.266743	0.449944	0.329671	0.189407
Dleu2	0.0893216	0.151119	0.272258	0.024	0.080724	0.075068	0.085635	0.20175	0.130619	0.0967742	0.0725161	0.0693161	0.0925037	0.164958	0.158979	0.108061	0.101499	0.0885161	0.0590453	0.0226401	0.18849	0.024	0.140965	0.169312	0.0579972	0.0387511	0.0802219	0.0164732	0.141004	0.0745304	0.0432	0.177492	0.0732958	0.082161	0.0813273	0.0591405	0.0301935	0.0768879	0.056	0.0725161	0.157312	0.107107	0.0987719	0.0329396	0.103568	0.0885161	0.0725161	0.185441	0.182004
DLG1-AS1	0.271257	0.121621	0.100885	0.232229	0.322704	0.337403	0.380186	0.149228	0.0880849	0.0546401	0.267794	0.18953	0.201397	0.127747	0.1997	0.142277	0.176549	0.0528848	0.181105	0.595865	0.048124	0.232229	0.145693	0.493204	0.13444	0.0692389	0.147	0.0209402	0.369377	0.193143	0.467721	0.140121	0.278251	0.13849	0.0494225	0.0451304	0.0477712	0.26435	0.207604	0.124933	0.126497	0.198056	0.219404	0.04143	0.34567	0.0528848	0.0537866	0.272279	0.138896
DLX6-AS1	0.781997	0.382021	0.163953	0.260317	0.581318	0.447613	0.538986	0.254243	0.270097	0.172585	0.232249	0.282097	0.695334	0.400676	0.825999	0.667489	0.575748	0.231281	0.369365	0.194386	0.367392	0.260317	0.698332	0.287721	0.535512	0.157985	0.500265	0.216015	0.395266	0.439312	0.471692	0.322147	0.61967	0.64192	0.251118	0.240368	0.0550076	0.725713	0.309803	0.301308	0.38463	0.701463	0.612502	0.344856	0.70788	0.231281	0.177984	0.438304	0.309862
DNM3OS	0.402414	0.224724	0.0950109	0.294796	0.637907	0.400049	0.584956	0.197141	0.681638	0.44076	0.224992	0.371425	0.559734	0.435666	0.438983	0.47752	0.451532	0.4273	0.401861	0.220258	0.348598	0.294796	0.358981	0.186399	0.21987	0.0977597	0.54567	0.0442782	0.378951	0.517787	0.17725	0.18455	0.340009	0.450113	0.408943	0.298604	0.0736801	0.425773	0.300008	0.751257	0.407581	0.418386	0.284812	0.121258	0.447001	0.4273	0.38986	0.614276	0.243009
DQ786243	0.456599	0.44342	0.101635	0.386436	0.635691	0.519397	0.640421	0.220831	0.733442	0.506308	0.241331	0.172377	0.603215	0.630073	0.481041	0.665962	0.539838	0.695257	0.350623	0.408019	0.549565	0.386436	0.578409	0.206706	0.229089	0.0724572	0.76691	0.030015	0.551757	0.390063	0.307345	0.204178	0.385566	0.618452	0.702654	0.425947	0.0527225	0.457136	0.57768	0.497289	0.44342	0.459643	0.404682	0.215002	0.521527	0.695257	0.433797	0.373975	0.465189
DRAIC	0.57286	0.301405	0.39209	0.358271	0.376244	0.523993	0.56848	0.302592	0.270792	0.240731	0.449359	0.49621	0.564886	0.416207	0.637033	0.539639	0.631631	0.25067	0.372373	0.379732	0.367337	0.358271	0.630839	0.411502	0.364693	0.104036	0.465007	0.0576807	0.497019	0.445404	0.370668	0.287708	0.667869	0.573253	0.254373	0.123141	0.0661133	0.638722	0.409521	0.333474	0.399866	0.463054	0.483445	0.217927	0.64974	0.25067	0.238158	0.386216	0.35129
DSCAM-AS1	0.606572	0.475004	0.132136	0.24676	0.694747	0.377655	0.485491	0.547006	0.348417	0.154692	0.207821	0.208075	0.650853	0.48498	0.591865	0.69089	0.517903	0.303223	0.569291	0.25971	0.471945	0.24676	0.639414	0.491241	0.338023	0.08747	0.642699	0.054636	0.579751	0.50779	0.420822	0.345193	0.723441	0.637122	0.34357	0.327557	0.0564726	0.627771	0.352979	0.186804	0.35864	0.642628	0.575153	0.204092	0.663901	0.303223	0.15151	0.378428	0.533959
DUXAP10	0.526515	0.376944	0.31028	0.153029	0.569706	0.405899	0.67255	0.316819	0.389225	0.185379	0.232278	0.471671	0.562042	0.52468	0.560494	0.59394	0.441753	0.347003	0.486673	0.0898991	0.471937	0.153029	0.43512	0.386247	0.295587	0.0649926	0.541662	0.0284617	0.502458	0.580176	0.126958	0.221814	0.600329	0.574723	0.387007	0.348991	0.0468388	0.556547	0.339587	0.384337	0.252336	0.484859	0.582733	0.279394	0.621778	0.347003	0.172696	0.533412	0.392182
DUXAP8	0.642233	0.33742	0.258989	0.304602	0.532456	0.563984	0.657194	0.271406	0.330055	0.323466	0.359351	0.309124	0.615318	0.556598	0.608275	0.694352	0.58167	0.433177	0.550296	0.273065	0.54043	0.304602	0.600723	0.211386	0.354062	0.073168	0.604494	0.0310658	0.536693	0.453104	0.259036	0.200152	0.637233	0.618295	0.45732	0.207951	0.0495882	0.693848	0.496521	0.49686	0.349558	0.60529	0.526039	0.261518	0.613382	0.433177	0.306384	0.471943	0.349142
ecCEBPA	0.340319	0.219497	0.0723871	0.565524	0.377871	0.61177	0.430208	0.17022	0.547048	0.674667	0.294419	0.176324	0.403528	0.505688	0.353885	0.476733	0.449378	0.596	0.41422	0.597897	0.41828	0.565524	0.483515	0.150576	0.1694	0.0806671	0.571503	0.0297648	0.408377	0.228154	0.373206	0.157931	0.2981	0.439962	0.536561	0.112257	0.0591754	0.380247	0.426032	0.619048	0.475497	0.311122	0.272814	0.114069	0.374932	0.596	0.52381	0.30484	0.239482
EGFR-AS1	0.661406	0.327328	0.24428	0.34843	0.548586	0.435874	0.525998	0.329907	0.242081	0.224751	0.36738	0.47976	0.625273	0.308226	0.630961	0.597404	0.689652	0.236022	0.652111	0.263899	0.379177	0.34843	0.685971	0.173765	0.367228	0.177884	0.542887	0.270439	0.40762	0.575723	0.519692	0.315792	0.685991	0.748975	0.240851	0.100172	0.0613267	0.71179	0.220254	0.451778	0.42579	0.607406	0.60444	0.275342	0.670003	0.236022	0.223206	0.524829	0.190649
EGOT	0.553468	0.364084	0.141243	0.362676	0.512482	0.494451	0.420511	0.3737	0.361273	0.346144	0.421342	0.568525	0.700636	0.518539	0.590628	0.692048	0.626072	0.347876	0.368648	0.378863	0.321658	0.362676	0.686822	0.523113	0.316994	0.226283	0.493544	0.170789	0.483841	0.398768	0.526148	0.351374	0.618586	0.62079	0.342424	0.135254	0.0678204	0.525712	0.444822	0.389115	0.506306	0.541513	0.555695	0.304862	0.612658	0.347876	0.321187	0.36083	0.436141
EIF3J-DT	0.340869	0.470028	0.0539048	0.563492	0.369642	0.591867	0.417985	0.150353	0.22065	0.248	0.282032	0.163937	0.397109	0.491179	0.35697	0.455015	0.440837	0.596	0.401947	0.595865	0.410201	0.563492	0.475933	0.129806	0.167052	0.0785347	0.509701	0.0281394	0.397449	0.215649	0.365079	0.144258	0.364562	0.390436	0.626207	0.236668	0.0575238	0.365524	0.746032	0.299048	0.214028	0.315865	0.291611	0.186032	0.364964	0.596	0.20381	0.295797	0.484894
ELF3-AS1	0.328335	0.442684	0.424	0.461943	0.154561	0.423597	0.383985	0.151302	0.0946314	0.0603871	0.29831	0.437918	0.30196	0.139436	0.314728	0.134754	0.464777	0.0627097	0.216724	0.145135	0.0627466	0.461943	0.302431	0.17559	0.172883	0.088924	0.189054	0.350201	0.342784	0.362987	0.408544	0.516821	0.318651	0.419092	0.0622182	0.054518	0.0613129	0.39706	0.133562	0.245059	0.446813	0.198482	0.370736	0.183014	0.375551	0.0627097	0.0672811	0.456911	0.146546
ELFN1-AS1	0.380847	0.476727	0.0559693	0.465968	0.399878	0.612184	0.497775	0.152632	0.222783	0.250753	0.408	0.20929	0.454151	0.492698	0.402999	0.416388	0.412533	0.598065	0.336931	0.530351	0.411577	0.465968	0.42961	0.131629	0.187616	0.0973526	0.448798	0.0427102	0.398751	0.29714	0.287873	0.152632	0.38141	0.348324	0.627859	0.237886	0.0772645	0.406511	0.872	0.36	0.220727	0.308072	0.298374	0.192977	0.380751	0.598065	0.216	0.359794	0.486718
LINC01852	0.427111	0.222629	0.202366	0.213347	0.510105	0.394657	0.524474	0.324614	0.40646	0.43489	0.52243	0.263952	0.503064	0.436881	0.42444	0.493249	0.490976	0.422409	0.496305	0.23493	0.569097	0.213347	0.501653	0.205547	0.211553	0.0676987	0.565001	0.026098	0.448032	0.464252	0.189619	0.182107	0.397476	0.510846	0.404751	0.115152	0.0494325	0.454117	0.300952	0.437774	0.405486	0.360074	0.428858	0.125342	0.505256	0.422409	0.374282	0.315945	0.236904
FCRL3	0.163577	0.131629	0.526065	0.0579683	0.078475	0.0969085	0.0845819	0.152632	0.0912707	0.0587527	0.072	0.0802581	0.107475	0.130016	0.177145	0.100109	0.102548	0.0559693	0.064931	0.0549085	0.363577	0.0579683	0.267684	0.131629	0.118699	0.0973526	0.0808262	0.0427102	0.111109	0.0838497	0.063873	0.152632	0.0835385	0.0784557	0.05189	0.0469508	0.173884	0.0875888	0.0598095	0.072	0.136505	0.114056	0.0921199	0.0380926	0.125374	0.0559693	0.12	0.226916	0.14162
EPB41L4A-DT	0.558012	0.347928	0.199429	0.463794	0.492619	0.542073	0.461671	0.585613	0.338222	0.118905	0.419384	0.266349	0.655655	0.360748	0.589549	0.60219	0.548525	0.130904	0.680244	0.30887	0.346295	0.463794	0.547775	0.365789	0.294667	0.0819518	0.600233	0.0413904	0.38319	0.585232	0.294061	0.361377	0.595525	0.614229	0.139152	0.250262	0.0605457	0.582014	0.21906	0.236163	0.350663	0.549746	0.40558	0.0962523	0.637297	0.130904	0.119346	0.47661	0.412779
EPEL	0.26191	0.594847	0.0723871	0.0417143	0.313871	0.154627	0.295252	0.17022	0.547048	0.674667	0.0721966	0.0803236	0.269317	0.505688	0.251738	0.320337	0.425378	0.596	0.0650139	0.0387028	0.41828	0.0417143	0.483515	0.150576	0.128218	0.0806671	0.408455	0.410717	0.408377	0.0840908	0.373206	0.627119	0.10727	0.439962	0.536561	0.112257	0.0591754	0.288185	0.20381	0.52381	0.850847	0.220535	0.427439	0.250123	0.232966	0.596	0.52381	0.222989	0.239482
EPIC1	0.59031	0.555599	0.13146	0.182218	0.440154	0.482004	0.382259	0.567154	0.197338	0.158791	0.229019	0.379903	0.567856	0.510994	0.612909	0.629614	0.565416	0.174511	0.427391	0.198404	0.263555	0.182218	0.663817	0.363622	0.313126	0.228469	0.370812	0.381167	0.357758	0.509195	0.563186	0.58948	0.560994	0.603328	0.183461	0.1273	0.0697007	0.568139	0.24342	0.201371	0.566002	0.506263	0.560975	0.297812	0.489486	0.174511	0.157253	0.362527	0.42224
Erbb4-IR	0.223627	0.140745	0.136903	0.311556	0.163735	0.312884	0.271585	0.17022	0.108127	0.0725161	0.231951	0.498904	0.242112	0.15007	0.306963	0.139682	0.192642	0.0723871	0.41422	0.169514	0.0692044	0.311556	0.137436	0.499574	0.148507	0.0806671	0.131686	0.0297648	0.163812	0.205813	0.151238	0.157931	0.377884	0.13894	0.0698619	0.056499	0.0591754	0.263352	0.155048	0.548387	0.1457	0.225223	0.23719	0.16723	0.328269	0.0723871	0.0721966	0.602491	0.160729
EWSAT1	0.449918	0.602819	0.294793	0.0307291	0.623809	0.12864	0.394342	0.284163	0.349336	0.138642	0.0902256	0.100054	0.450267	0.370224	0.461822	0.473237	0.416362	0.30546	0.281513	0.0294867	0.602133	0.0307291	0.66999	0.359591	0.245742	0.0678354	0.551107	0.287951	0.477418	0.37444	0.462641	0.472786	0.374669	0.584644	0.349617	0.326508	0.0462453	0.415888	0.264176	0.132892	0.474819	0.447643	0.617359	0.305169	0.479759	0.30546	0.132892	0.319169	0.362791
EZR-AS1	0.423496	0.691877	0.166273	0.262745	0.420989	0.355352	0.47301	0.511352	0.276268	0.249559	0.211333	0.232906	0.536248	0.677996	0.460087	0.474468	0.515018	0.527647	0.432179	0.149112	0.43883	0.262745	0.49282	0.463942	0.225543	0.0913789	0.360264	0.0472743	0.614595	0.248087	0.161265	0.47563	0.489213	0.391755	0.564212	0.269426	0.0709779	0.458729	0.540616	0.594847	0.478543	0.471781	0.444738	0.209083	0.455266	0.527647	0.219497	0.615829	0.799961
F11-AS1	0.281668	0.0682244	0.028129	0.776	0.171897	0.734863	0.299304	0.069345	0.0428173	0.0295054	0.50308	0.244043	0.294101	0.0584267	0.311242	0.263266	0.300687	0.028129	0.525692	0.840382	0.0257348	0.776	0.30709	0.060276	0.140183	0.117678	0.370003	0.0490594	0.0510911	0.327878	0.485333	0.0792804	0.321605	0.28079	0.0264873	0.0227045	0.0868645	0.312015	0.501016	0.247588	0.069876	0.198129	0.0521208	0.0289867	0.307638	0.028129	0.0559693	0.349771	0.0636604
FALEC	0.769716	0.361047	0.110797	0.233419	0.559322	0.347245	0.56355	0.243309	0.261811	0.168846	0.224238	0.320496	0.648511	0.354934	0.722891	0.622501	0.606183	0.239934	0.3361	0.204995	0.298325	0.233419	0.57128	0.337525	0.537881	0.179908	0.482143	0.203041	0.423354	0.424551	0.390651	0.28115	0.666981	0.601431	0.276114	0.242362	0.150656	0.736291	0.250776	0.300431	0.349463	0.729024	0.602898	0.384226	0.750614	0.239934	0.202002	0.461256	0.318182
FAM201A	0.319279	0.112554	0.0386399	0.469985	0.361562	0.432856	0.323202	0.29528	0.0699139	0.0409035	0.21309	0.222968	0.439547	0.108576	0.373224	0.279497	0.193879	0.0386399	0.808382	0.253352	0.309873	0.469985	0.311057	0.1095	0.177217	0.101011	0.359055	0.0425265	0.0925331	0.433801	0.165895	0.129147	0.452882	0.286286	0.03552	0.0394765	0.0753692	0.404152	0.203453	0.570271	0.116569	0.339344	0.197534	0.0338611	0.4058	0.0386399	0.059795	0.685935	0.117726
FAM215A	0.413093	0.206209	0.102792	0.199479	0.608375	0.360105	0.424458	0.205742	0.462357	0.177649	0.199699	0.510529	0.558997	0.292339	0.394404	0.520277	0.42985	0.195466	0.207653	0.18928	0.174722	0.199479	0.342068	0.193772	0.24784	0.320911	0.392315	0.246051	0.224348	0.681057	0.331491	0.193152	0.313835	0.436941	0.20398	0.288415	0.0743492	0.318721	0.241105	0.265273	0.219584	0.413856	0.361516	0.2048	0.396811	0.195466	0.169273	0.423	0.224495
FAM83A-AS1	0.29778	0.113239	0.0402354	0.561989	0.3315	0.531359	0.198849	0.347914	0.0750972	0.0437853	0.272871	0.154775	0.368321	0.112548	0.32316	0.385574	0.262018	0.0402354	0.798795	0.594363	0.356142	0.561989	0.441477	0.114451	0.146155	0.0769579	0.530799	0.0269372	0.0936456	0.442051	0.359068	0.134153	0.388549	0.402394	0.0357247	0.0377704	0.0563023	0.339986	0.260825	0.145887	0.118058	0.273614	0.199319	0.025933	0.36856	0.0402354	0.0506485	0.290885	0.124322
FAM83H-AS1	0.771495	0.469151	0.228984	0.278596	0.655229	0.463098	0.685026	0.449634	0.402526	0.269687	0.31158	0.426038	0.784603	0.559118	0.741407	0.796375	0.765166	0.399583	0.442061	0.296991	0.427101	0.278596	0.734184	0.335349	0.423949	0.160214	0.662172	0.116142	0.622017	0.580476	0.400286	0.330339	0.703087	0.85201	0.456475	0.354259	0.0603836	0.693191	0.445827	0.33182	0.439269	0.727609	0.641236	0.284102	0.773235	0.399583	0.263726	0.400102	0.549166
FAS-AS1	0.368219	0.341396	0.127253	0.0704995	0.425552	0.155948	0.287273	0.450985	0.347932	0.113019	0.128199	0.147774	0.468597	0.349669	0.378414	0.474959	0.310597	0.127253	0.33943	0.0689196	0.319124	0.0704995	0.399351	0.354039	0.213344	0.106879	0.440982	0.0605639	0.333407	0.432308	0.116512	0.355709	0.330992	0.448663	0.136824	0.274681	0.0903519	0.31753	0.115153	0.128199	0.344435	0.41288	0.371463	0.115651	0.428989	0.127253	0.128199	0.320174	0.40625
FBXL19-AS1	0.636455	0.600698	0.102574	0.143078	0.536555	0.292144	0.404828	0.500395	0.1709	0.132512	0.179825	0.272603	0.641152	0.446138	0.61384	0.622178	0.605262	0.283261	0.469304	0.156027	0.45531	0.143078	0.726235	0.308302	0.336283	0.209053	0.485237	0.33364	0.424957	0.497691	0.423432	0.483457	0.56736	0.641165	0.325422	0.201262	0.0552527	0.574501	0.33958	0.168407	0.484334	0.589284	0.631856	0.346559	0.582134	0.283261	0.133113	0.325925	0.491586
FENDRR	0.658945	0.518957	0.102196	0.202308	0.508564	0.361821	0.4717	0.404012	0.271068	0.24872	0.185431	0.271319	0.58374	0.497249	0.709316	0.618717	0.612911	0.371354	0.441278	0.210941	0.482436	0.202308	0.714539	0.371193	0.393967	0.0796842	0.609464	0.16252	0.472227	0.339246	0.348165	0.39272	0.651086	0.669747	0.426454	0.243044	0.0505445	0.665909	0.349796	0.279707	0.490943	0.580974	0.668471	0.362585	0.654906	0.371354	0.243479	0.335504	0.443943
FER1L4	0.718066	0.391061	0.0966487	0.265555	0.578632	0.406418	0.637842	0.29965	0.385475	0.254589	0.207766	0.352877	0.638417	0.378105	0.697778	0.689375	0.599894	0.32178	0.480848	0.238524	0.352465	0.265555	0.614191	0.330155	0.404816	0.210731	0.631475	0.287149	0.393438	0.438811	0.468651	0.312407	0.603175	0.685028	0.383859	0.306564	0.050362	0.664704	0.308509	0.410654	0.428968	0.690059	0.597693	0.451618	0.681921	0.32178	0.247389	0.475457	0.276103
Fer1L4	0.201595	0.0536881	0.021291	0.407407	0.109235	0.451762	0.187276	0.0584202	0.0351003	0.024	0.674667	0.163124	0.281007	0.0463568	0.225654	0.117454	0.147771	0.021291	0.251217	0.450572	0.0179216	0.407407	0.135623	0.0477834	0.101622	0.0911627	0.163214	0.031206	0.0385011	0.207745	0.219048	0.0662932	0.241669	0.123039	0.0189327	0.0155264	0.0659048	0.22245	0.671958	0.16673	0.0557199	0.107484	0.0372781	0.0181782	0.177698	0.021291	0.039746	0.269223	0.051946
FEZF1-AS1	0.77716	0.396359	0.177393	0.327833	0.659135	0.456502	0.565128	0.270223	0.280405	0.175359	0.244968	0.408934	0.747715	0.380224	0.824146	0.675691	0.673821	0.248591	0.44095	0.257916	0.402097	0.327833	0.720013	0.381936	0.494011	0.201766	0.552556	0.237329	0.43687	0.526089	0.483752	0.322233	0.684788	0.653378	0.272326	0.219173	0.0729588	0.726006	0.323038	0.349563	0.396359	0.716999	0.620702	0.403988	0.789871	0.248591	0.187972	0.479243	0.338324
FGD5-AS1	0.383687	0.426137	0.0538594	0.452766	0.529719	0.467176	0.40776	0.327751	0.197126	0.199419	0.134774	0.148185	0.587223	0.450536	0.40991	0.454368	0.314986	0.487536	0.549842	0.135958	0.633088	0.452766	0.473267	0.142619	0.193706	0.0696964	0.50269	0.0250931	0.373603	0.36773	0.0994646	0.156742	0.431265	0.395117	0.530786	0.219963	0.0509186	0.444601	0.501155	0.351561	0.212803	0.389085	0.403531	0.177208	0.465675	0.487536	0.173783	0.447652	0.438525
FGFR3-AS1	0.355924	0.442684	0.424	0.461943	0.154561	0.478454	0.367964	0.151302	0.0946314	0.0603871	0.399898	0.437918	0.232869	0.139436	0.331659	0.251971	0.572616	0.0627097	0.361849	0.487842	0.0627466	0.461943	0.440959	0.17559	0.177122	0.088924	0.358366	0.350201	0.342784	0.40588	0.626231	0.516821	0.367977	0.546076	0.0622182	0.054518	0.0613129	0.404965	0.235149	0.143472	0.446813	0.214313	0.370736	0.183014	0.378535	0.0627097	0.0672811	0.310916	0.146546
LINC02145	0.318189	0.173178	0.110258	0.569686	0.362455	0.563683	0.404609	0.210965	0.547048	0.106361	0.319802	0.201707	0.392875	0.194302	0.355914	0.426031	0.318936	0.110258	0.439368	0.60206	0.111002	0.569686	0.32104	0.193162	0.165895	0.0862281	0.553985	0.0340464	0.176472	0.453892	0.389857	0.185985	0.299277	0.436606	0.110069	0.307137	0.0625599	0.305041	0.307007	0.192818	0.178296	0.295065	0.140173	0.0529839	0.380082	0.110258	0.09758	0.380455	0.203654
FLVCR1-DT	0.556496	0.207715	0.0853227	0.358304	0.667023	0.483416	0.493138	0.387727	0.533687	0.330902	0.251555	0.371617	0.685026	0.380608	0.576754	0.732574	0.492018	0.334539	0.557676	0.37449	0.381084	0.358304	0.625119	0.180616	0.292014	0.221686	0.670351	0.16379	0.33921	0.64588	0.492758	0.175459	0.554317	0.686358	0.330569	0.260646	0.0579239	0.517166	0.30472	0.375777	0.349937	0.572183	0.412279	0.19984	0.574542	0.334539	0.304349	0.371351	0.224646
FOXC2-AS1	0.36633	0.669687	0.173142	0.0513953	0.339008	0.147408	0.194279	0.573202	0.194358	0.136585	0.151868	0.349316	0.398957	0.416003	0.417857	0.421863	0.457423	0.151636	0.38807	0.0506452	0.385379	0.0513953	0.592793	0.644172	0.207272	0.0832947	0.403149	0.311198	0.388756	0.340424	0.350328	0.743486	0.414571	0.527504	0.160458	0.125033	0.064574	0.375864	0.113103	0.130363	0.673594	0.354448	0.620101	0.308348	0.443595	0.151636	0.130363	0.303212	0.498225
FOXCUT	0.50174	0.300891	0.110017	0.644962	0.328193	0.708462	0.531379	0.332467	0.137971	0.0933213	0.399083	0.349383	0.59124	0.319697	0.589626	0.399466	0.469867	0.110017	0.579922	0.422169	0.131371	0.644962	0.410725	0.320736	0.285925	0.125801	0.339663	0.0590436	0.306159	0.401029	0.328923	0.310141	0.560872	0.368174	0.121503	0.0966291	0.087583	0.56187	0.392246	0.558067	0.303929	0.464379	0.257585	0.0844997	0.55197	0.110017	0.111918	0.693118	0.372947
FOXD2-AS1	0.703137	0.334173	0.26145	0.221592	0.609951	0.335042	0.545859	0.191595	0.226248	0.174711	0.203242	0.382069	0.60755	0.320459	0.694136	0.589161	0.606873	0.256116	0.398508	0.270835	0.424221	0.221592	0.700606	0.239208	0.454911	0.178329	0.483468	0.244042	0.456371	0.499603	0.509975	0.248356	0.633174	0.665203	0.281954	0.166921	0.0512333	0.699929	0.264411	0.317154	0.334173	0.630025	0.628246	0.309779	0.698217	0.256116	0.178201	0.41951	0.243417
FOXD3-AS1	0.567599	0.426278	0.261053	0.229164	0.576021	0.346923	0.362751	0.379023	0.213178	0.133735	0.178422	0.336288	0.665001	0.439234	0.64317	0.702931	0.541277	0.270668	0.420259	0.240936	0.527052	0.229164	0.781752	0.31231	0.365286	0.185615	0.500142	0.149437	0.420059	0.462706	0.409231	0.303838	0.654801	0.623962	0.310365	0.222788	0.0595515	0.611604	0.321363	0.168043	0.319611	0.594658	0.546181	0.263973	0.599713	0.270668	0.135957	0.374125	0.48032
FOXP4-AS1	0.539543	0.524663	0.103599	0.345721	0.540631	0.458427	0.552454	0.171129	0.322109	0.325097	0.228692	0.342018	0.467596	0.482411	0.557463	0.479744	0.593183	0.471197	0.412329	0.303672	0.39695	0.345721	0.609784	0.496226	0.291884	0.0774502	0.532529	0.220457	0.580098	0.223233	0.597576	0.374195	0.585886	0.54676	0.498781	0.194322	0.0520135	0.572619	0.416607	0.534943	0.524663	0.500964	0.641258	0.384641	0.608996	0.471197	0.302139	0.488978	0.34698
FTH1P3	0.483415	0.3553	0.144073	0.359022	0.496727	0.413583	0.373435	0.47473	0.172651	0.118528	0.198997	0.228756	0.558177	0.368665	0.47668	0.422006	0.370017	0.132073	0.575861	0.129271	0.32298	0.359022	0.436486	0.546947	0.258935	0.084982	0.350775	0.0424197	0.491241	0.386013	0.324397	0.371351	0.569235	0.380935	0.141108	0.121851	0.0627712	0.500018	0.170903	0.40922	0.358338	0.511357	0.456164	0.0930119	0.564499	0.132073	0.11907	0.578292	0.427356
FTX	0.681669	0.428818	0.0659786	0.289987	0.595925	0.427641	0.47733	0.222838	0.259622	0.24668	0.305742	0.305275	0.688942	0.402466	0.628859	0.670731	0.600298	0.36279	0.447175	0.300778	0.458696	0.289987	0.767306	0.156991	0.369066	0.184694	0.610436	0.272911	0.370651	0.425508	0.532088	0.30798	0.557805	0.699881	0.392347	0.169889	0.102212	0.604439	0.471909	0.306736	0.428818	0.55902	0.582395	0.330274	0.617015	0.36279	0.261276	0.340216	0.296174
GACAT1	0.31675	0.559126	0.208035	0.0627227	0.397182	0.205813	0.367053	0.627119	0.655172	0.751412	0.17022	0.169977	0.439688	0.784044	0.316823	0.493776	0.491459	0.653559	0.160532	0.0615976	0.507968	0.0627227	0.502046	0.547073	0.163825	0.0812426	0.410819	0.0488308	0.69159	0.182582	0.125445	0.582467	0.262048	0.431385	0.582608	0.174043	0.0724251	0.324539	0.25563	0.582467	0.815126	0.358796	0.441509	0.146884	0.359761	0.653559	0.582467	0.290252	0.688828
GACAT3	0.556108	0.533863	0.141878	0.0450606	0.783303	0.225775	0.508209	0.47631	0.573143	0.397965	0.127695	0.305908	0.778752	0.684181	0.536345	0.830243	0.563089	0.535969	0.315604	0.0445606	0.636085	0.0450606	0.735517	0.386526	0.312139	0.191723	0.644696	0.15249	0.618171	0.514502	0.272559	0.384418	0.495277	0.730757	0.557075	0.375164	0.0574379	0.48147	0.349581	0.364774	0.537255	0.630997	0.734375	0.306947	0.607665	0.535969	0.364774	0.344305	0.598714
GADD45G	0.135205	0.195823	0.139011	0.0406504	0.189705	0.106096	0.179859	0.256077	0.360291	0.147541	0.111911	0.106491	0.167197	0.218036	0.150321	0.189035	0.140917	0.139011	0.0958826	0.039246	0.128403	0.0406504	0.137457	0.222545	0.0797481	0.0558923	0.197578	0.0289111	0.193279	0.187168	0.0731707	0.220447	0.106458	0.176271	0.131586	0.173774	0.0470478	0.129663	0.0948509	0.111911	0.20222	0.147512	0.142311	0.0523245	0.157914	0.139011	0.111911	0.282894	0.23566
GAPLINC	0.63394	0.480983	0.238027	0.275662	0.587797	0.412413	0.527519	0.239023	0.291019	0.288474	0.261911	0.398472	0.660861	0.445892	0.561524	0.697148	0.767773	0.423627	0.458592	0.288612	0.521216	0.275662	0.761917	0.171034	0.319723	0.264852	0.637887	0.377902	0.532323	0.595159	0.50795	0.341194	0.591874	0.788197	0.453027	0.180236	0.050497	0.621488	0.389051	0.324171	0.480983	0.554412	0.674435	0.393097	0.614207	0.423627	0.271847	0.324952	0.319453
GAS5	0.744892	0.270548	0.15736	0.181362	0.447053	0.314127	0.473458	0.226636	0.187263	0.129	0.217494	0.317949	0.538423	0.292953	0.726844	0.510282	0.511586	0.166677	0.27681	0.166603	0.245826	0.181362	0.480945	0.254252	0.7074	0.159697	0.358259	0.190903	0.328272	0.38285	0.306625	0.227322	0.577369	0.497197	0.187173	0.191743	0.112818	0.650932	0.22622	0.227874	0.265708	0.650039	0.502367	0.293531	0.660517	0.166677	0.16872	0.408815	0.254443
GAS5-AS1	0.456251	0.129566	0.0808828	0.385242	0.63287	0.425128	0.261723	0.285731	0.0833723	0.0491356	0.236904	0.40971	0.519023	0.131662	0.401128	0.536472	0.349161	0.0488828	0.614048	0.406824	0.285905	0.385242	0.55572	0.393262	0.236442	0.26025	0.449548	0.194797	0.319161	0.529615	0.759651	0.143224	0.578184	0.518084	0.0469814	0.0515341	0.0539302	0.405154	0.192762	0.120248	0.133049	0.467443	0.439705	0.1462	0.534741	0.0488828	0.0567558	0.307371	0.140185
GAS6-AS1	0.444561	0.197114	0.0612044	0.46067	0.518833	0.564706	0.409799	0.294847	0.388645	0.420336	0.456548	0.183952	0.592614	0.414555	0.457253	0.582799	0.435091	0.41028	0.672701	0.482252	0.56	0.46067	0.606128	0.147884	0.217045	0.0798272	0.701041	0.0294721	0.348995	0.426362	0.345111	0.152339	0.472624	0.559843	0.394355	0.103276	0.05511	0.506313	0.540275	0.461327	0.379971	0.402083	0.365084	0.106141	0.476498	0.41028	0.366089	0.315732	0.211388
GAS6-DT	0.524875	0.524126	0.323173	0.31312	0.236027	0.39911	0.37277	0.352514	0.1492	0.101358	0.296668	0.387344	0.38098	0.335735	0.461155	0.412592	0.652611	0.11705	0.321726	0.329307	0.136997	0.31312	0.552134	0.338556	0.300262	0.123434	0.360943	0.279456	0.456332	0.391334	0.516997	0.56128	0.531508	0.598741	0.127754	0.104796	0.130936	0.550914	0.209643	0.156085	0.527165	0.377291	0.483404	0.219953	0.485971	0.11705	0.135513	0.359567	0.390767
GAS8-AS1	0.307649	0.373044	0.0215587	0.530661	0.124468	0.530325	0.298098	0.0644041	0.0364777	0.0229801	0.284667	0.169489	0.220108	0.0540777	0.296274	0.211622	0.381641	0.0215587	0.383881	0.809524	0.0190755	0.530661	0.414222	0.0563156	0.147318	0.10095	0.352662	0.35213	0.0472208	0.210422	0.633012	0.444478	0.23944	0.380519	0.0199418	0.0212808	0.0658967	0.353278	0.283042	0.145135	0.374398	0.170645	0.186408	0.148285	0.317841	0.0215587	0.0404861	0.290542	0.0590906
GASAL1	0.432559	0.438848	0.103152	0.0354769	0.582295	0.138926	0.276688	0.289045	0.354202	0.366409	0.106417	0.502251	0.531764	0.396742	0.437646	0.57258	0.469102	0.365493	0.326522	0.033756	0.50853	0.0354769	0.691392	0.379302	0.243347	0.231316	0.493955	0.412558	0.362022	0.402944	0.498356	0.435003	0.424946	0.649508	0.357157	0.107702	0.0522535	0.409182	0.137778	0.327616	0.598848	0.430377	0.706536	0.418593	0.495349	0.365493	0.327616	0.264869	0.216745
GATA6-AS	0.422065	0.18448	0.0590108	0.331937	0.517976	0.398646	0.449858	0.141728	0.381092	0.417703	0.172195	0.419355	0.583572	0.400453	0.436289	0.504974	0.406746	0.408086	0.276856	0.193737	0.321774	0.331937	0.468055	0.131767	0.244753	0.289068	0.348557	0.211801	0.336459	0.336412	0.376	0.137599	0.397321	0.431411	0.392474	0.0982402	0.0804793	0.421786	0.259937	0.60127	0.367337	0.451159	0.371178	0.210949	0.465163	0.408086	0.37727	0.540502	0.195271
SOD2	0.376866	0.695496	0.377462	0.034455	0.429894	0.169982	0.529769	0.193668	0.449289	0.496155	0.205292	0.323275	0.366146	0.616046	0.318689	0.409877	0.645347	0.686796	0.0698572	0.0324474	0.530807	0.034455	0.560783	0.208434	0.181019	0.0687499	0.461045	0.299066	0.721985	0.26979	0.318857	0.498267	0.294307	0.610621	0.695401	0.236512	0.050305	0.410699	0.421206	0.425335	0.695496	0.30473	0.63754	0.343535	0.39022	0.686796	0.425335	0.255875	0.441664
GHET1	0.705499	0.568952	0.30622	0.201768	0.590566	0.451581	0.567124	0.389596	0.319643	0.29433	0.242414	0.511365	0.680218	0.624708	0.721877	0.782295	0.764017	0.397843	0.393756	0.211729	0.528191	0.201768	0.837451	0.438196	0.415382	0.161889	0.579791	0.255705	0.605471	0.502149	0.485855	0.468189	0.683709	0.806655	0.422786	0.21869	0.0584615	0.692953	0.334714	0.310107	0.571375	0.645183	0.81615	0.429663	0.729476	0.397843	0.282958	0.365827	0.483221
GIHCG	0.507118	0.35497	0.136415	0.658335	0.395056	0.700966	0.493909	0.398782	0.38379	0.121336	0.483739	0.269543	0.670123	0.369856	0.551619	0.541805	0.492045	0.136415	0.482099	0.459147	0.154275	0.658335	0.469728	0.377295	0.266307	0.10383	0.527232	0.0504577	0.349949	0.458053	0.384128	0.373267	0.517845	0.518446	0.146037	0.264569	0.074381	0.521221	0.47227	0.302333	0.358388	0.460929	0.277656	0.0882444	0.562623	0.136415	0.124929	0.504721	0.436033
GLIS3-AS1	0.202338	0.147444	0.526065	0.132	0.136623	0.180449	0.308265	0.172499	0.110259	0.0752688	0.325935	0.458237	0.169056	0.151589	0.162113	0.132038	0.316643	0.0744516	0.125204	0.124861	0.0705807	0.132	0.128293	0.197405	0.133306	0.0994851	0.117259	0.0443356	0.382251	0.360074	0.136	0.166305	0.243418	0.27139	0.0715135	0.0577176	0.0789161	0.212563	0.12	0.132387	0.152399	0.138879	0.243953	0.0635761	0.257048	0.0744516	0.0843871	0.271076	0.162552
EFNA1	0.340319	0.219497	0.0723871	0.565524	0.377871	0.61177	0.430208	0.17022	0.547048	0.674667	0.294419	0.176324	0.403528	0.505688	0.353885	0.476733	0.449378	0.596	0.41422	0.597897	0.41828	0.565524	0.483515	0.150576	0.1694	0.0806671	0.571503	0.0297648	0.408377	0.228154	0.373206	0.157931	0.2981	0.439962	0.536561	0.112257	0.0591754	0.380247	0.426032	0.619048	0.475497	0.311122	0.272814	0.114069	0.374932	0.596	0.52381	0.30484	0.239482
GNAS-AS1	0.274081	0.135797	0.42912	0.0264909	0.396497	0.0768001	0.0739033	0.326851	0.091074	0.0543996	0.0537648	0.260501	0.393838	0.139023	0.285529	0.397613	0.205692	0.0530435	0.390484	0.0241006	0.591363	0.0264909	0.53743	0.141868	0.1651	0.336272	0.278508	0.259727	0.121354	0.490137	0.241434	0.153433	0.284538	0.342554	0.0501317	0.0523679	0.0427914	0.201983	0.039194	0.0537648	0.139861	0.329191	0.300797	0.147834	0.282317	0.0530435	0.0537648	0.227022	0.150194
GPC3-AS1	0.290867	0.12493	0.101905	0.563492	0.337642	0.537666	0.293397	0.150353	0.0891382	0.056	0.330032	0.211937	0.229318	0.128497	0.261554	0.249674	0.289046	0.0539048	0.401947	0.595865	0.048804	0.563492	0.274584	0.494104	0.146276	0.0785347	0.306633	0.0281394	0.37002	0.233405	0.68254	0.144258	0.375856	0.255664	0.0502384	0.0457323	0.0575238	0.284729	0.269841	0.155048	0.129806	0.259888	0.222321	0.0448616	0.359912	0.0539048	0.0598095	0.295797	0.139796
H19	0.581515	0.18257	0.0903057	0.128465	0.323352	0.228529	0.323897	0.152432	0.128585	0.0874486	0.151189	0.226234	0.390949	0.196319	0.573155	0.365916	0.354358	0.112186	0.189176	0.120713	0.157257	0.128465	0.343297	0.164331	0.653787	0.135147	0.257577	0.11175	0.215428	0.283821	0.222589	0.150563	0.437612	0.354833	0.123594	0.169108	0.0782446	0.486411	0.167455	0.157311	0.176802	0.496726	0.346892	0.262403	0.496031	0.112186	0.111633	0.321024	0.172762
HAGLR	0.762345	0.397537	0.179449	0.193719	0.668018	0.347272	0.589564	0.278344	0.286389	0.185262	0.224149	0.519117	0.691925	0.394975	0.705949	0.697192	0.707854	0.254535	0.321391	0.25431	0.326889	0.193719	0.67513	0.408116	0.497908	0.200079	0.515147	0.244546	0.500593	0.554484	0.497908	0.326997	0.719222	0.722614	0.276921	0.223244	0.057402	0.697192	0.269906	0.241588	0.399079	0.671873	0.762763	0.411783	0.815362	0.254535	0.189416	0.382676	0.342981
HAGLROS	0.495697	0.212532	0.284979	0.309134	0.492916	0.441311	0.542759	0.370369	0.488418	0.299062	0.220483	0.172341	0.516237	0.367053	0.537383	0.55369	0.406291	0.305833	0.504425	0.464058	0.517551	0.309134	0.579091	0.185705	0.277779	0.0873001	0.622403	0.0385394	0.330235	0.414971	0.274465	0.184396	0.396812	0.528827	0.30513	0.249447	0.063178	0.504347	0.265032	0.338041	0.340532	0.459682	0.308491	0.112867	0.548395	0.305833	0.282612	0.368684	0.225332
HAND2-AS1	0.69587	0.441865	0.101103	0.299072	0.584974	0.432962	0.581599	0.312459	0.308587	0.201988	0.197425	0.212214	0.652188	0.436949	0.688817	0.609992	0.593925	0.277672	0.390651	0.205476	0.354714	0.299072	0.62842	0.366329	0.468795	0.0913268	0.546588	0.143089	0.494517	0.386892	0.422493	0.366233	0.644835	0.64581	0.301141	0.275635	0.0828316	0.738316	0.28851	0.319724	0.443561	0.66329	0.622024	0.255732	0.705864	0.277672	0.21565	0.458576	0.40944
RPL13AP20	0.503028	0.376064	0.0488828	0.385242	0.659052	0.465779	0.367144	0.285731	0.171047	0.164336	0.204904	0.37371	0.662844	0.403673	0.490389	0.712478	0.479268	0.41028	0.614048	0.406824	0.556952	0.385242	0.723511	0.133049	0.256664	0.26025	0.612002	0.194797	0.340495	0.51541	0.521555	0.143224	0.568079	0.632123	0.458388	0.200039	0.0539302	0.479485	0.510222	0.216248	0.193207	0.518942	0.500334	0.269724	0.539313	0.41028	0.152756	0.307371	0.386683
HAR1A	0.273559	0.0317647	0.0104742	0.284209	0.178487	0.308251	0.128835	0.0307988	0.0177173	0.0097029	0.130463	0.226207	0.272486	0.0302914	0.244992	0.279672	0.256802	0.0104742	0.230753	0.300395	0.0109528	0.284209	0.263066	0.0291404	0.222599	0.217619	0.184844	0.176921	0.0274669	0.284887	0.355756	0.0337512	0.259209	0.246181	0.0106279	0.268057	0.0359311	0.211544	0.129447	0.0669704	0.0326677	0.354901	0.107281	0.413343	0.246126	0.0104742	0.0193514	0.168643	0.0309904
HAS2-AS1	0.474873	0.142888	0.0693121	0.299425	0.618343	0.328048	0.328355	0.252385	0.30007	0.0617922	0.116468	0.414332	0.733338	0.158591	0.468867	0.606831	0.333783	0.0693121	0.403123	0.10142	0.262277	0.299425	0.46164	0.15399	0.265107	0.385973	0.415367	0.320958	0.150491	0.627703	0.372432	0.145505	0.455896	0.537015	0.0737565	0.214757	0.056672	0.402546	0.107059	0.17996	0.145731	0.506578	0.374378	0.229588	0.53758	0.0693121	0.0688486	0.466251	0.159819
HCG11	0.468286	0.194747	0.167038	0.299161	0.500907	0.409746	0.364162	0.167014	0.320045	0.323067	0.21406	0.588639	0.548166	0.368936	0.530333	0.60307	0.51549	0.327684	0.276206	0.315348	0.329837	0.299161	0.602629	0.350345	0.276923	0.313725	0.416572	0.253955	0.339901	0.419923	0.527465	0.16087	0.492385	0.536092	0.324475	0.10527	0.0546838	0.406435	0.241415	0.344116	0.336969	0.475407	0.494517	0.340565	0.535351	0.327684	0.296497	0.324013	0.205849
HCG18	0.257267	0.477521	0.45311	0.0207492	0.445143	0.167898	0.404892	0.211806	0.525898	0.608	0.0723097	0.0700829	0.370878	0.689341	0.309856	0.428952	0.37849	0.8144	0.0627466	0.0199333	0.864811	0.0207492	0.579992	0.188505	0.146249	0.0395108	0.430389	0.0162731	0.581238	0.0850683	0.0444626	0.197251	0.190744	0.344463	0.803173	0.257796	0.028129	0.261762	0.486324	0.4912	0.477521	0.297205	0.398127	0.213494	0.284056	0.8144	0.4912	0.231706	0.498112
HCG22	0.272333	0.140745	0.524	0.565524	0.163735	0.482196	0.412347	0.17022	0.108127	0.0725161	0.360983	0.498904	0.31696	0.15007	0.258257	0.139682	0.34081	0.0723871	0.244908	0.169514	0.0692044	0.565524	0.137436	0.195582	0.148507	0.0806671	0.131686	0.0297648	0.380949	0.399361	0.151238	0.157931	0.332946	0.279702	0.0698619	0.056499	0.0591754	0.329438	0.155048	0.294419	0.1457	0.192009	0.23719	0.0566307	0.368476	0.0723871	0.0721966	0.475168	0.160729
HCP5	0.645673	0.333006	0.0816049	0.304151	0.478826	0.434221	0.4607	0.256042	0.204942	0.182465	0.307963	0.314136	0.590413	0.316941	0.627437	0.442171	0.507392	0.194301	0.376457	0.211196	0.293105	0.304151	0.530212	0.403552	0.370887	0.0897385	0.439548	0.156409	0.391258	0.352194	0.417758	0.324156	0.56062	0.537671	0.200832	0.0928747	0.0911114	0.592984	0.312866	0.303202	0.413006	0.499138	0.544209	0.246285	0.642023	0.194301	0.201073	0.390777	0.292474
HEIH	0.546353	0.423981	0.0846947	0.511011	0.479559	0.637174	0.462352	0.369083	0.187694	0.167185	0.253621	0.200315	0.632696	0.470471	0.598201	0.594925	0.542599	0.330831	0.581631	0.356087	0.458705	0.511011	0.606659	0.268857	0.290482	0.0811639	0.569269	0.0331855	0.404633	0.470615	0.297132	0.274078	0.60444	0.585704	0.372452	0.197843	0.0547872	0.575075	0.461153	0.302867	0.299373	0.525372	0.492972	0.175024	0.582135	0.330831	0.161773	0.43256	0.546805
HIF1A-AS1	0.315936	0.309916	0.140244	0.0135261	0.467129	0.118537	0.362922	0.233216	0.306457	0.313807	0.249606	0.133842	0.399711	0.459947	0.2941	0.44412	0.422969	0.461161	0.260747	0.0130728	0.560798	0.0135261	0.443498	0.159009	0.257936	0.0267142	0.449647	0.0115628	0.466388	0.266227	0.050655	0.135587	0.304851	0.426806	0.489749	0.236727	0.0194925	0.336664	0.276176	0.281606	0.309916	0.340612	0.462492	0.186259	0.367518	0.461161	0.281606	0.179372	0.32227
HIT000218960	0.320716	0.216188	0.0713672	0.234261	0.362934	0.411506	0.516997	0.169095	0.545995	0.673307	0.232182	0.153918	0.375624	0.504938	0.292031	0.369353	0.336898	0.59498	0.193378	0.597897	0.4176	0.234261	0.354624	0.149676	0.157567	0.0714241	0.41187	0.0226078	0.407734	0.187892	0.158387	0.153794	0.200495	0.322788	0.535745	0.111655	0.0494228	0.359867	0.363794	0.588933	0.472188	0.249298	0.269898	0.110652	0.36069	0.59498	0.517787	0.281322	0.238582
HLA-F-AS1	0.340869	0.470028	0.0539048	0.309524	0.369642	0.464544	0.510337	0.150353	0.22065	0.248	0.282032	0.163937	0.397109	0.491179	0.35697	0.370359	0.356181	0.596	0.232635	0.341897	0.410201	0.309524	0.374346	0.129806	0.167052	0.0785347	0.382717	0.0281394	0.397449	0.215649	0.195767	0.144258	0.304805	0.298084	0.626207	0.236668	0.0575238	0.33231	0.746032	0.299048	0.214028	0.271697	0.291611	0.186032	0.364964	0.596	0.20381	0.295797	0.484894
HMLINCRNA717	0.332318	0.26467	0.113497	0.0311626	0.511604	0.368253	0.421566	0.396854	0.529459	0.599485	0.0972369	0.097558	0.418274	0.696718	0.326327	0.574605	0.298553	0.551588	0.41147	0.03032	0.689459	0.0311626	0.478046	0.225183	0.161158	0.0502401	0.5481	0.0249177	0.436347	0.313483	0.0667771	0.224452	0.25586	0.442713	0.509458	0.144463	0.0397237	0.368815	0.214958	0.487718	0.483656	0.325986	0.43	0.132591	0.344146	0.551588	0.487718	0.252994	0.291228
HMMR-AS1	0.481735	0.361684	0.134919	0.301557	0.46709	0.437288	0.406331	0.413918	0.166517	0.116525	0.313698	0.545664	0.611192	0.377593	0.460339	0.537726	0.626678	0.134919	0.306108	0.302822	0.155386	0.301557	0.464755	0.3872	0.259344	0.42008	0.278958	0.324411	0.354614	0.556279	0.389518	0.38415	0.426826	0.411502	0.146129	0.106473	0.0823395	0.388667	0.304582	0.249359	0.365591	0.451537	0.345895	0.218161	0.474871	0.134919	0.122218	0.405499	0.454328
HNF1A-AS	0.154976	0.144791	0.531419	0.0143702	0.272335	0.0671131	0.0690775	0.390781	0.104733	0.0658926	0.0533877	0.0515918	0.23279	0.150339	0.22382	0.244243	0.0926367	0.0613242	0.44307	0.0133664	0.686603	0.0143702	0.439413	0.156016	0.0987444	0.0313765	0.298919	0.010294	0.128529	0.295954	0.0287405	0.169084	0.198055	0.235731	0.056174	0.0546437	0.0211531	0.164544	0.0351742	0.0533877	0.149667	0.18989	0.212735	0.0256361	0.21015	0.0613242	0.0533877	0.198896	0.166006
HNF1A-AS1	0.809622	0.370706	0.164244	0.39208	0.626124	0.592605	0.719657	0.200511	0.220157	0.20366	0.295389	0.388256	0.69175	0.422435	0.761735	0.65286	0.670147	0.308358	0.500742	0.293061	0.380936	0.39208	0.663794	0.247655	0.468472	0.167449	0.580582	0.212929	0.49104	0.530116	0.520053	0.257272	0.716378	0.703425	0.358074	0.202888	0.0618495	0.784766	0.405128	0.430054	0.3489	0.688366	0.639871	0.321552	0.772098	0.308358	0.210399	0.509865	0.27995
CERNA2	0.727964	0.481029	0.123131	0.235581	0.758145	0.467431	0.53376	0.40361	0.403902	0.260293	0.208378	0.397052	0.730275	0.542646	0.695936	0.802468	0.723774	0.267963	0.415703	0.236165	0.377115	0.235581	0.765922	0.455116	0.404202	0.169939	0.613374	0.257824	0.531956	0.578254	0.603622	0.482203	0.605906	0.807472	0.270166	0.234946	0.0634564	0.658182	0.230147	0.313276	0.57488	0.689618	0.681196	0.284849	0.705565	0.267963	0.254596	0.40356	0.434707
HOTAIR	0.686256	0.223302	0.115201	0.164597	0.392316	0.289965	0.392872	0.183648	0.152692	0.105103	0.192161	0.282115	0.476615	0.232833	0.688468	0.448815	0.439784	0.131197	0.240299	0.154499	0.192445	0.164597	0.432317	0.198695	0.684202	0.144335	0.339234	0.164665	0.257045	0.352528	0.290665	0.189165	0.50936	0.445764	0.145765	0.192308	0.101206	0.590853	0.204643	0.191153	0.221632	0.574156	0.442193	0.280437	0.598356	0.131197	0.142407	0.357474	0.202715
HOTAIRM1	0.784225	0.294789	0.111003	0.228006	0.590553	0.372491	0.545407	0.30343	0.256789	0.163157	0.260874	0.321108	0.722076	0.349931	0.707414	0.693802	0.56162	0.227368	0.394376	0.283328	0.337531	0.228006	0.636794	0.245692	0.511979	0.239922	0.511918	0.192629	0.362134	0.51034	0.402265	0.225916	0.654945	0.616838	0.249021	0.205347	0.153414	0.689451	0.334242	0.232936	0.294789	0.703813	0.508681	0.276372	0.704754	0.227368	0.216836	0.373419	0.312006
HOTTIP	0.831586	0.353059	0.172457	0.284876	0.519961	0.469267	0.55941	0.314273	0.253688	0.167594	0.260744	0.323204	0.68633	0.390639	0.868576	0.649414	0.547018	0.224225	0.451965	0.270128	0.388202	0.284876	0.669774	0.289722	0.583558	0.144031	0.515737	0.170287	0.344525	0.442645	0.369566	0.294374	0.654757	0.613077	0.243589	0.222346	0.100546	0.73801	0.323181	0.30188	0.354316	0.681986	0.547019	0.294465	0.785087	0.224225	0.188219	0.465821	0.308606
HOXA	0.264326	0.276268	0.128452	0.0364878	0.357675	0.412457	0.450524	0.255617	0.636066	0.781421	0.108127	0.104871	0.29505	0.778391	0.258128	0.464408	0.306209	0.676066	0.0960312	0.0354345	0.488207	0.0364878	0.336154	0.228884	0.131802	0.0542143	0.379491	0.0279288	0.469157	0.115548	0.0729756	0.228894	0.135375	0.310508	0.600613	0.150381	0.0440899	0.284672	0.261301	0.596228	0.539052	0.239981	0.325216	0.138228	0.241628	0.676066	0.596228	0.239024	0.308138
HOXA10-AS	0.366696	0.0694587	0.0273032	0.268368	0.296411	0.348016	0.258937	0.070602	0.0423839	0.028129	0.227201	0.411613	0.378968	0.0608843	0.307747	0.30613	0.231554	0.0273032	0.198856	0.294267	0.025487	0.268368	0.302161	0.062835	0.19781	0.331927	0.152103	0.239037	0.0541585	0.337145	0.450304	0.0785504	0.286035	0.277401	0.0260727	0.0249477	0.164903	0.227577	0.225549	0.125614	0.070835	0.253996	0.177179	0.13432	0.332159	0.0273032	0.0926992	0.296864	0.0656554
HOXA11-AS	0.828873	0.375063	0.133041	0.284091	0.618305	0.407188	0.520207	0.319462	0.265245	0.171341	0.324352	0.40402	0.735015	0.364751	0.829998	0.664155	0.635276	0.232535	0.443139	0.215412	0.320478	0.284091	0.673661	0.363689	0.545244	0.197127	0.510677	0.218931	0.428845	0.499954	0.495099	0.312405	0.738783	0.675712	0.253115	0.214769	0.102878	0.74162	0.31799	0.305812	0.375063	0.759716	0.649891	0.386259	0.810838	0.232535	0.188672	0.496338	0.327054
HOXA13	0.395616	0.225287	0.438555	0.457219	0.366484	0.545452	0.56096	0.187023	0.467146	0.530194	0.409729	0.441457	0.392044	0.469767	0.358447	0.459618	0.590989	0.496155	0.368871	0.483118	0.37235	0.457219	0.462672	0.205358	0.195871	0.0743698	0.524396	0.028804	0.607233	0.414273	0.357605	0.177192	0.399775	0.5619	0.463263	0.116668	0.0546892	0.447704	0.355225	0.514593	0.438621	0.317229	0.39651	0.13012	0.462598	0.496155	0.438402	0.312963	0.241941
HOXA-AS2	0.769359	0.435772	0.183534	0.181304	0.503787	0.395705	0.542657	0.290783	0.2406	0.219184	0.194291	0.34068	0.596406	0.491537	0.661442	0.674228	0.652149	0.302761	0.325628	0.263323	0.385271	0.181304	0.688943	0.25121	0.454556	0.150202	0.487273	0.21152	0.478305	0.422007	0.40475	0.350884	0.605274	0.689503	0.327443	0.16778	0.0907652	0.705629	0.279719	0.250076	0.437656	0.578755	0.645297	0.314865	0.664862	0.302761	0.23576	0.338401	0.369092
HOXA-AS3	0.407495	0.0632545	0.0213837	0.406134	0.37955	0.439132	0.254724	0.0666492	0.0367689	0.0223022	0.230424	0.499593	0.498265	0.0581186	0.362231	0.498084	0.431578	0.0213837	0.319644	0.424633	0.0194912	0.406134	0.465328	0.0603022	0.211293	0.533669	0.257807	0.439086	0.052229	0.491479	0.65821	0.0700233	0.393498	0.432789	0.020193	0.024524	0.0651322	0.286084	0.229263	0.121581	0.0642704	0.375377	0.228292	0.239331	0.41105	0.0213837	0.0399479	0.303401	0.0623835
PRAC2	0.306904	0.0580766	0.0219683	0.31746	0.314029	0.388468	0.269149	0.0627227	0.0364878	0.024	0.263937	0.461333	0.394749	0.0512357	0.300522	0.319675	0.236542	0.0219683	0.217284	0.349834	0.0189347	0.31746	0.317298	0.0533528	0.16327	0.371626	0.151812	0.267568	0.0438053	0.364089	0.507937	0.0686275	0.293746	0.289342	0.0199461	0.0191156	0.0671238	0.228562	0.261905	0.136952	0.059702	0.244356	0.174071	0.13527	0.324569	0.0219683	0.0417143	0.282247	0.0566828
HOXB-AS1	0.213447	0.0913789	0.0392259	0.0988599	0.196575	0.109888	0.0811834	0.0812426	0.0542143	0.0387511	0.0806671	0.272674	0.296624	0.0720479	0.151562	0.272945	0.241441	0.0392259	0.0798272	0.0957	0.0386496	0.0988599	0.187673	0.0731242	0.117588	0.6	0.0821673	0.44878	0.0650645	0.258035	0.274851	0.104061	0.149415	0.173721	0.0386682	0.0291591	0.12365	0.108161	0.0785347	0.0806671	0.0930849	0.224788	0.152098	0.192045	0.174503	0.0392259	0.0806671	0.242597	0.0766214
HOXB-AS3	0.493247	0.435986	0.0647953	0.337404	0.443725	0.450064	0.404567	0.407842	0.200531	0.195306	0.197348	0.145651	0.45607	0.45116	0.458919	0.498209	0.435937	0.465724	0.55517	0.355903	0.482738	0.337404	0.520874	0.159738	0.248179	0.0852827	0.596134	0.0371285	0.394466	0.280508	0.271466	0.168733	0.482224	0.487445	0.564129	0.313195	0.1242	0.456892	0.553595	0.237681	0.219957	0.445066	0.393345	0.212817	0.447231	0.465724	0.214171	0.319825	0.445428
HOXC13-AS	0.349279	0.47563	0.189841	0.0686275	0.402237	0.154783	0.199709	0.582467	0.228894	0.177492	0.157931	0.474576	0.491056	0.477851	0.328637	0.521639	0.432696	0.189841	0.152339	0.0675023	0.198823	0.0686275	0.506596	0.511352	0.194369	0.367001	0.190922	0.278773	0.433984	0.342007	0.434174	0.537815	0.355796	0.439857	0.194551	0.124961	0.0803735	0.269357	0.144258	0.157931	0.4811	0.400481	0.436235	0.199993	0.36313	0.189841	0.157931	0.287863	0.605332
HOXC-AS3	0.562308	0.421324	0.147048	0.329536	0.511328	0.519568	0.496089	0.443686	0.450702	0.460878	0.353806	0.383729	0.720288	0.607238	0.53357	0.701033	0.68858	0.444065	0.336189	0.372458	0.387245	0.329536	0.633317	0.412715	0.289633	0.407952	0.476463	0.321037	0.554974	0.469807	0.416502	0.413918	0.480352	0.563429	0.423313	0.144647	0.0766621	0.51355	0.410746	0.500637	0.604181	0.540094	0.466056	0.268098	0.540817	0.444065	0.405242	0.405712	0.513968
HULC	0.804225	0.367281	0.193454	0.250943	0.547812	0.435678	0.573643	0.256792	0.250772	0.174278	0.240753	0.380629	0.64043	0.38414	0.80563	0.621054	0.619731	0.228963	0.32371	0.236272	0.321298	0.250943	0.617492	0.322331	0.622349	0.134524	0.485067	0.2098	0.41984	0.476211	0.3902	0.305823	0.64184	0.636062	0.257407	0.236054	0.0940678	0.704994	0.299369	0.2885	0.360155	0.696175	0.611437	0.331764	0.759416	0.228963	0.194439	0.462804	0.329977
IGF2-AS	0.46403	0.150744	0.0701822	0.180266	0.416189	0.298203	0.294699	0.182686	0.212352	0.200439	0.137203	0.324446	0.462197	0.273981	0.466419	0.509707	0.380693	0.211836	0.33256	0.189515	0.314624	0.180266	0.471724	0.237914	0.384572	0.167139	0.411063	0.13391	0.246378	0.370752	0.287702	0.128243	0.444318	0.454208	0.217634	0.117048	0.0587735	0.414309	0.16267	0.225573	0.238339	0.448826	0.485642	0.261914	0.497405	0.211836	0.203671	0.254335	0.154714
IGFL2-AS1	0.31675	0.559126	0.208035	0.0627227	0.397182	0.205813	0.367053	0.627119	0.655172	0.751412	0.17022	0.169977	0.439688	0.784044	0.316823	0.493776	0.491459	0.653559	0.160532	0.0615976	0.507968	0.0627227	0.502046	0.547073	0.163825	0.0812426	0.410819	0.0488308	0.69159	0.182582	0.125445	0.582467	0.262048	0.431385	0.582608	0.174043	0.0724251	0.324539	0.25563	0.582467	0.815126	0.358796	0.441509	0.146884	0.359761	0.653559	0.582467	0.290252	0.688828
ILF3-DT	0.399374	0.423606	0.100092	0.284463	0.367763	0.367993	0.448159	0.156499	0.346509	0.362839	0.194804	0.426501	0.426765	0.383194	0.478936	0.354505	0.472749	0.362433	0.254138	0.166006	0.295857	0.284463	0.47618	0.36406	0.265597	0.115893	0.378142	0.301982	0.349829	0.23235	0.400466	0.417584	0.482811	0.449669	0.35448	0.102317	0.0713548	0.5335	0.229605	0.525716	0.583606	0.356356	0.508103	0.354345	0.482038	0.362433	0.333716	0.519043	0.201503
INHBA-AS1	0.414145	0.194769	0.0618937	0.459534	0.484729	0.478054	0.415358	0.150402	0.444926	0.51098	0.141062	0.357771	0.608261	0.443609	0.384039	0.489528	0.419853	0.480784	0.215003	0.142726	0.361371	0.459534	0.432527	0.137335	0.220893	0.358027	0.345331	0.269382	0.366221	0.378181	0.30884	0.140571	0.319807	0.396852	0.450454	0.10278	0.059273	0.390573	0.246353	0.60394	0.408103	0.423277	0.351057	0.225626	0.425523	0.480784	0.426162	0.455903	0.211423
ABALON	0.398981	0.428628	0.188785	0.227084	0.271906	0.451172	0.353961	0.482408	0.249568	0.212707	0.480304	0.431456	0.481194	0.486502	0.469231	0.414737	0.424898	0.224681	0.272712	0.248666	0.222708	0.227084	0.399689	0.658981	0.245956	0.0886819	0.298737	0.0474891	0.420453	0.292267	0.23489	0.45264	0.487917	0.348024	0.229021	0.146556	0.0690437	0.408087	0.477999	0.252621	0.442003	0.337479	0.492708	0.218443	0.44376	0.224681	0.193798	0.366317	0.521272
IRAIN	0.437856	0.391278	0.145432	0.0805709	0.361205	0.338793	0.318342	0.515412	0.218299	0.179646	0.146514	0.164193	0.41999	0.558188	0.394086	0.52247	0.343411	0.194633	0.377145	0.0787653	0.392849	0.0805709	0.44404	0.398293	0.235506	0.122147	0.370735	0.0681344	0.384908	0.336186	0.129458	0.406525	0.350425	0.394018	0.202186	0.134969	0.143097	0.382461	0.163069	0.187477	0.402982	0.378842	0.422843	0.122124	0.396185	0.194633	0.20777	0.330006	0.464239
ITGB1	0.469024	0.412375	0.43365	0.224309	0.247711	0.420571	0.440688	0.473057	0.214821	0.171011	0.553126	0.42511	0.464215	0.43744	0.452884	0.380272	0.530859	0.180324	0.266366	0.245891	0.18944	0.224309	0.37988	0.43789	0.240599	0.0857675	0.273722	0.0451104	0.559765	0.439017	0.228646	0.443289	0.481929	0.445702	0.185048	0.129979	0.0666262	0.447152	0.448964	0.217874	0.416282	0.32512	0.398905	0.106812	0.435317	0.180324	0.159051	0.362617	0.505019
ITGB2-AS1	0.465797	0.718606	0.158325	0.39425	0.265076	0.542384	0.379558	0.482923	0.192952	0.141183	0.408819	0.268298	0.450026	0.421693	0.502325	0.405453	0.5965	0.158325	0.372968	0.445756	0.175028	0.39425	0.588939	0.440251	0.23822	0.117875	0.389222	0.369421	0.390329	0.355179	0.573916	0.816949	0.414996	0.5209	0.167502	0.115489	0.0871164	0.492286	0.39788	0.255219	0.723164	0.354234	0.431954	0.213742	0.439785	0.158325	0.140745	0.413507	0.518567
IUR	0.223627	0.140745	0.136903	0.311556	0.163735	0.312884	0.271585	0.17022	0.108127	0.0725161	0.231951	0.498904	0.242112	0.15007	0.306963	0.139682	0.192642	0.0723871	0.41422	0.169514	0.0692044	0.311556	0.137436	0.499574	0.148507	0.0806671	0.131686	0.0297648	0.163812	0.205813	0.151238	0.157931	0.377884	0.13894	0.0698619	0.056499	0.0591754	0.263352	0.155048	0.548387	0.1457	0.225223	0.23719	0.16723	0.328269	0.0723871	0.0721966	0.602491	0.160729
JPX	0.463067	0.175305	0.0879265	0.337175	0.50551	0.41163	0.226662	0.475232	0.12563	0.0822557	0.21104	0.368119	0.547722	0.189151	0.462262	0.574246	0.366427	0.0879265	0.714806	0.355674	0.349073	0.337175	0.585725	0.187795	0.247103	0.233814	0.486866	0.176544	0.177185	0.540037	0.488123	0.182927	0.549	0.543335	0.0905996	0.0841184	0.0543688	0.441129	0.196748	0.138478	0.178504	0.476045	0.374497	0.149702	0.484933	0.0879265	0.0840559	0.331843	0.194352
KCNQ1DN	0.228658	0.0772719	0.0326022	0.268835	0.122098	0.347481	0.181021	0.0663414	0.0446328	0.0305902	0.434226	0.155408	0.274394	0.0627177	0.244431	0.133938	0.159612	0.0326022	0.203957	0.294733	0.0340007	0.268835	0.147114	0.0620596	0.124505	0.124996	0.162871	0.0657586	0.0577735	0.194574	0.198662	0.0845962	0.241128	0.137705	0.0332414	0.0263026	0.106096	0.229995	0.43252	0.129464	0.0786935	0.22189	0.0722901	0.0437009	0.200704	0.0326022	0.0681404	0.258196	0.064974
KCNQ1OT1	0.796859	0.348966	0.151502	0.250685	0.523389	0.374775	0.530381	0.274894	0.244675	0.16391	0.293035	0.389071	0.681826	0.343269	0.76639	0.639385	0.632787	0.235181	0.369796	0.184821	0.30969	0.250685	0.613021	0.260752	0.570246	0.148787	0.504302	0.176652	0.393761	0.516085	0.363446	0.268621	0.734691	0.678675	0.271531	0.249538	0.0702586	0.722981	0.313266	0.265485	0.337382	0.693706	0.603263	0.420273	0.736793	0.235181	0.178139	0.403767	0.3061
KIAA0125	0.287798	0.546585	0.0794619	0.0199461	0.366232	0.186914	0.349004	0.209106	0.27843	0.311153	0.0698619	0.0683345	0.304292	0.578542	0.283053	0.359762	0.311904	0.666568	0.0609982	0.0191302	0.494074	0.0199461	0.346653	0.186255	0.135415	0.0386682	0.398924	0.0156039	0.473036	0.0836639	0.0427417	0.194551	0.213765	0.320865	0.764301	0.380265	0.0274491	0.224115	0.587807	0.253722	0.258547	0.271918	0.38015	0.233034	0.240124	0.666568	0.253722	0.230698	0.567175
KRT19P3	0.251091	0.250495	0.542194	0.024	0.328164	0.152721	0.463271	0.214872	0.57377	0.698925	0.272129	0.396473	0.267397	0.535456	0.189895	0.33031	0.445317	0.614194	0.0653334	0.0229801	0.430409	0.024	0.306615	0.231304	0.120513	0.0413584	0.337978	0.0179785	0.683177	0.303117	0.08	0.196678	0.217338	0.429051	0.551116	0.127527	0.0306065	0.278897	0.204	0.530194	0.506495	0.219335	0.413218	0.131803	0.306421	0.614194	0.530194	0.214818	0.275203
KRT7-AS	0.25416	0.527647	0.0843871	0.0219683	0.481053	0.175556	0.430614	0.208035	0.626885	0.786667	0.0723871	0.0697634	0.382877	0.766417	0.244981	0.44579	0.391123	1	0.0612044	0.0209483	0.687613	0.0219683	0.445192	0.180828	0.119965	0.0392259	0.468944	0.0163531	0.631859	0.080458	0.0439365	0.189841	0.188617	0.364691	0.949407	0.277202	0.0289548	0.263279	0.596	0.596	0.527647	0.290227	0.410359	0.223601	0.280723	1	0.596	0.212429	0.552356
KTN1-AS1	0.264157	0.0580766	0.0219683	1	0.137097	0.797442	0.272797	0.0627227	0.0364878	0.024	0.311556	0.195937	0.329566	0.0512357	0.300627	0.212164	0.250113	0.0219683	0.502998	0.651421	0.0189347	1	0.247457	0.0533528	0.133104	0.0988599	0.299558	0.0344886	0.0438053	0.226777	0.391534	0.0686275	0.308745	0.22585	0.0199461	0.0191156	0.0671238	0.31712	0.309524	0.311556	0.059702	0.207064	0.0400175	0.0202811	0.334755	0.0219683	0.0417143	0.45468	0.0566828
LNC-LBCS	0.15518	0.171742	0.574452	0.024	0.103361	0.0871468	0.266713	0.214872	0.134849	0.0967742	0.304387	0.676043	0.105981	0.179838	0.156038	0.120243	0.283901	0.0905806	0.0653334	0.0229801	0.0813334	0.024	0.112916	0.535295	0.0990661	0.0413584	0.0886368	0.0179785	0.406464	0.3129	0.096	0.196678	0.283585	0.254827	0.0844167	0.0717691	0.0306065	0.160468	0.06	0.0785806	0.176697	0.112567	0.352304	0.175748	0.284472	0.0905806	0.0785806	0.214818	0.196451
LBX2-AS1	0.552254	0.181366	0.0553067	0.291098	0.596134	0.423945	0.43022	0.262887	0.33833	0.3536	0.360128	0.32423	0.714496	0.376397	0.526037	0.603748	0.427387	0.354514	0.630127	0.237035	0.499991	0.291098	0.573088	0.13829	0.282419	0.278061	0.527303	0.209222	0.321208	0.55418	0.326389	0.140738	0.559726	0.53247	0.34755	0.0965919	0.0556913	0.552599	0.431893	0.618192	0.341366	0.541263	0.428694	0.205041	0.514861	0.354514	0.318873	0.516897	0.193856
LCAL6	0.29778	0.113239	0.0402354	0.308021	0.3315	0.404037	0.291201	0.347914	0.0750972	0.0437853	0.272871	0.154775	0.368321	0.112548	0.32316	0.300918	0.177362	0.0402354	0.629482	0.340394	0.356142	0.308021	0.33989	0.114451	0.146155	0.0769579	0.403815	0.0269372	0.0936456	0.442051	0.189756	0.134153	0.328792	0.310042	0.0357247	0.0377704	0.0563023	0.306771	0.260825	0.145887	0.118058	0.229446	0.199319	0.025933	0.36856	0.0402354	0.0506485	0.290885	0.124322
LEF1-AS1	0.627072	0.282311	0.0449846	0.358956	0.551594	0.433083	0.386381	0.283979	0.126946	0.108589	0.15016	0.301547	0.684402	0.303286	0.62168	0.627231	0.492626	0.260869	0.58244	0.232165	0.391168	0.358956	0.585221	0.126197	0.378881	0.28482	0.502522	0.236165	0.277094	0.48297	0.359202	0.126584	0.637865	0.55924	0.331733	0.224089	0.0490806	0.621205	0.340132	0.30863	0.158866	0.643715	0.464042	0.360577	0.582945	0.260869	0.11327	0.451196	0.289448
LIFR-AS1	0.326765	0.815126	0.201841	0.0606909	0.397182	0.190208	0.36397	0.620282	0.335172	0.324746	0.164026	0.165848	0.439688	0.778391	0.33111	0.480627	0.491459	0.653559	0.156403	0.0595658	0.507968	0.0606909	0.502046	0.541604	0.167339	0.0791101	0.355227	0.0472054	0.69159	0.179383	0.121382	0.57563	0.337342	0.390955	0.672255	0.302109	0.0707735	0.317501	0.57563	0.262467	0.559126	0.372898	0.471102	0.220616	0.359761	0.653559	0.262467	0.287863	0.944828
LINC00052	0.631167	0.397355	0.13552	0.467086	0.604812	0.557893	0.47969	0.409599	0.34051	0.318222	0.243403	0.386821	0.715349	0.534744	0.595886	0.677387	0.654918	0.322864	0.369383	0.312162	0.303577	0.467086	0.670555	0.54595	0.341072	0.2076	0.449459	0.156963	0.630439	0.368873	0.612233	0.389754	0.618901	0.642246	0.320458	0.138517	0.0651306	0.582618	0.265145	0.415958	0.525355	0.649929	0.566	0.213542	0.687353	0.322864	0.299141	0.455204	0.517378
LINC00114	0.191023	0.493931	0.536	0.015873	0.302331	0.124467	0.278164	0.188168	0.240976	0.264	0.0579683	0.0546455	0.255287	0.516389	0.249936	0.30429	0.262112	0.608	0.046222	0.0148692	0.731598	0.015873	0.46641	0.160058	0.115292	0.0329533	0.270929	0.0114962	0.419057	0.0648963	0.031746	0.174136	0.168601	0.215375	0.635807	0.248282	0.0223746	0.183575	0.515873	0.201968	0.237931	0.224097	0.294451	0.181829	0.199704	0.608	0.201968	0.200655	0.515147
LINC00115	0.460368	0.262891	0.0808256	0.224344	0.396501	0.34374	0.307564	0.303035	0.11088	0.0726005	0.227067	0.488707	0.533394	0.26752	0.439113	0.489251	0.485629	0.0808256	0.212941	0.245926	0.0887419	0.224344	0.476794	0.277165	0.243108	0.404821	0.194777	0.322035	0.245517	0.474173	0.502836	0.286381	0.409964	0.498939	0.084895	0.0696722	0.0635086	0.326047	0.218537	0.142411	0.266547	0.432582	0.343089	0.204389	0.4409	0.0808256	0.0789187	0.328548	0.438354
LINC00160	0.246642	0.0580766	0.0219683	0.68254	0.137097	0.627791	0.214984	0.0627227	0.0364878	0.024	0.629016	0.195937	0.308402	0.0512357	0.26987	0.233328	0.261119	0.0219683	0.46067	0.714913	0.0189347	0.68254	0.272854	0.0533528	0.120886	0.0988599	0.331304	0.0344886	0.0438053	0.243284	0.433862	0.0686275	0.316155	0.248938	0.0199461	0.0191156	0.0671238	0.27834	0.626984	0.184571	0.059702	0.168373	0.0400175	0.0202811	0.247711	0.0219683	0.0417143	0.284352	0.0566828
LINC00161	0.372662	0.469712	0.0930066	0.465273	0.333409	0.493442	0.376892	0.183898	0.445768	0.0857705	0.265366	0.183177	0.372035	0.177349	0.409129	0.399077	0.444585	0.0930066	0.383404	0.491172	0.0985735	0.465273	0.469344	0.173574	0.190037	0.0933728	0.564431	0.353769	0.163867	0.41146	0.613074	0.539264	0.286852	0.56292	0.0957242	0.273827	0.0641332	0.37368	0.25513	0.163778	0.473977	0.297245	0.280187	0.17961	0.386576	0.0930066	0.0875878	0.375729	0.182317
PICSAR	0.475581	0.18243	0.285309	0.393244	0.378303	0.521561	0.618192	0.141553	0.307514	0.315782	0.379308	0.43433	0.474557	0.348568	0.462243	0.409709	0.519009	0.321309	0.344195	0.329435	0.269615	0.393244	0.395229	0.158829	0.264855	0.134281	0.399221	0.0883066	0.459562	0.442885	0.294706	0.147013	0.480579	0.479108	0.318808	0.10052	0.0914043	0.545605	0.345244	0.508341	0.324652	0.384576	0.374274	0.168338	0.527114	0.321309	0.310585	0.488142	0.183217
LINC00173	0.564351	0.252197	0.0712522	0.369632	0.374081	0.418076	0.278088	0.332418	0.100678	0.0649148	0.207004	0.358719	0.560773	0.232599	0.50912	0.542467	0.555591	0.0712522	0.549725	0.327583	0.155057	0.369632	0.509536	0.235859	0.324121	0.412681	0.347149	0.334806	0.219007	0.480808	0.461885	0.266669	0.541785	0.525483	0.0750582	0.0723227	0.263358	0.456546	0.19864	0.319878	0.254756	0.566051	0.339063	0.225441	0.541974	0.0712522	0.17422	0.510758	0.348691
LINC00174	0.438026	0.404295	0.0479238	0.460317	0.527916	0.5176	0.389153	0.135408	0.18465	0.192	0.235149	0.419429	0.562262	0.431815	0.424966	0.615714	0.500236	0.4816	0.351329	0.486216	0.355029	0.460317	0.610156	0.120777	0.226983	0.305431	0.461068	0.225619	0.357221	0.353743	0.591837	0.130532	0.463356	0.520598	0.525839	0.212165	0.0599365	0.397252	0.606349	0.248762	0.190962	0.438352	0.402329	0.284127	0.444335	0.4816	0.172571	0.303165	0.416684
C20orf204	0.551805	0.337491	0.223181	0.459898	0.497482	0.55228	0.502526	0.318501	0.566616	0.300197	0.325308	0.299812	0.522627	0.376764	0.522042	0.654662	0.479127	0.310164	0.456488	0.463268	0.318146	0.459898	0.493841	0.322625	0.30945	0.226204	0.639788	0.163403	0.370209	0.492351	0.447928	0.316112	0.42614	0.575686	0.314471	0.34123	0.226559	0.466512	0.362241	0.343741	0.372882	0.540742	0.363653	0.269382	0.563528	0.310164	0.311995	0.545513	0.343767
LINC00210	0.260292	0.241401	0.41605	0.0313894	0.385468	0.186099	0.23971	0.377878	0.307807	0.192349	0.101492	0.100709	0.333329	0.327051	0.358239	0.39233	0.191946	0.207716	0.375382	0.0306872	0.640077	0.0313894	0.47631	0.233443	0.187206	0.0515562	0.40887	0.0260042	0.255203	0.352909	0.0706262	0.234209	0.247751	0.34372	0.21448	0.185382	0.0398949	0.312383	0.134819	0.167066	0.254777	0.280411	0.392436	0.0943426	0.296782	0.207716	0.167066	0.311244	0.264166
LINC00221	0.309678	0.112554	0.0386399	0.463991	0.310465	0.469276	0.190342	0.29528	0.0699139	0.0409035	0.232697	0.149973	0.355066	0.108576	0.327435	0.366162	0.253036	0.0386399	0.694967	0.48989	0.309873	0.463991	0.41348	0.1095	0.180769	0.101011	0.485575	0.0425265	0.0925331	0.406374	0.325025	0.129147	0.375049	0.379111	0.03552	0.0394765	0.488961	0.3329	0.22306	0.131109	0.116569	0.281003	0.197534	0.0338611	0.371432	0.0386399	0.174995	0.303049	0.117726
LINC00261	0.625712	0.274889	0.118861	0.447536	0.528367	0.695817	0.575754	0.350738	0.284359	0.272232	0.284089	0.211866	0.636424	0.487943	0.711471	0.644852	0.478226	0.349151	0.615789	0.352172	0.515519	0.447536	0.613417	0.183431	0.330429	0.0833002	0.676088	0.0365312	0.362997	0.477894	0.295944	0.182259	0.590324	0.590114	0.418676	0.221541	0.0586223	0.671724	0.418536	0.392551	0.311708	0.54848	0.444595	0.164244	0.601342	0.349151	0.264763	0.423484	0.284735
LINC00265	0.272235	0.476727	0.0559693	0.0579683	0.313856	0.151109	0.291948	0.152632	0.222783	0.250753	0.072	0.0802581	0.275266	0.492698	0.210595	0.30545	0.270339	0.598065	0.064931	0.0549085	0.411577	0.0579683	0.296484	0.131629	0.139878	0.0973526	0.283895	0.0427102	0.398751	0.0838497	0.063873	0.152632	0.185038	0.226142	0.627859	0.237886	0.173884	0.20341	0.536	0.216	0.220727	0.232881	0.298374	0.192977	0.225006	0.598065	0.264	0.226916	0.486718
LINC00312	0.518837	0.350111	0.447702	0.185104	0.578957	0.34713	0.63762	0.290877	0.364902	0.143755	0.280463	0.343192	0.593391	0.368648	0.617242	0.540694	0.471446	0.293379	0.399555	0.185862	0.567343	0.185104	0.564587	0.218174	0.323028	0.0768869	0.573652	0.0356551	0.465614	0.623014	0.182738	0.207811	0.502017	0.59593	0.334621	0.340238	0.0573485	0.542219	0.373723	0.219563	0.233747	0.45015	0.467825	0.177483	0.606979	0.293379	0.142915	0.406025	0.361747
LINC00313	0.363829	0.15617	0.0921907	0.200263	0.402542	0.321788	0.367559	0.182998	0.231592	0.0847506	0.215576	0.434319	0.452006	0.176706	0.365357	0.409248	0.285344	0.0921907	0.194111	0.491172	0.0979907	0.200263	0.35436	0.172824	0.216213	0.308107	0.241377	0.227741	0.163304	0.41244	0.432386	0.163014	0.310854	0.36863	0.0950442	0.139967	0.0620934	0.365708	0.20534	0.139686	0.160435	0.31598	0.260687	0.158829	0.393068	0.0921907	0.0851786	0.35557	0.181567
LINC00319	0.595353	0.182991	0.449257	0.146224	0.565704	0.27716	0.507028	0.356471	0.281701	0.0792098	0.25558	0.460575	0.506429	0.190704	0.522467	0.468606	0.390976	0.083484	0.357069	0.159173	0.314617	0.146224	0.476345	0.347079	0.345897	0.190596	0.357665	0.141329	0.431332	0.595305	0.461475	0.189095	0.550053	0.528487	0.0858319	0.213752	0.104647	0.439509	0.158689	0.122844	0.185318	0.492895	0.455136	0.156585	0.607013	0.083484	0.106387	0.367495	0.194628
LINC00324	0.543449	0.749553	0.13746	0.178249	0.482012	0.416265	0.588983	0.399621	0.425782	0.4295	0.232067	0.194666	0.56734	0.708459	0.563271	0.571157	0.686868	0.580812	0.230131	0.194436	0.508007	0.178249	0.702685	0.380429	0.293871	0.0868366	0.530819	0.252518	0.634241	0.253196	0.375511	0.608388	0.412375	0.607842	0.599282	0.249993	0.0643673	0.546318	0.487899	0.435289	0.753321	0.460201	0.677797	0.334035	0.542183	0.580812	0.391171	0.362527	0.616194
LINC00337	0.381526	0.217361	0.0686453	0.251217	0.534716	0.339111	0.418964	0.33869	0.458244	0.519419	0.144683	0.158803	0.522204	0.462973	0.405299	0.472562	0.32287	0.487536	0.698506	0.137584	0.636571	0.251217	0.47797	0.159927	0.195362	0.0714024	0.554948	0.0264476	0.383165	0.376169	0.106431	0.167681	0.408221	0.438507	0.45608	0.111104	0.052295	0.456674	0.245155	0.810736	0.430695	0.414334	0.384381	0.110042	0.434538	0.487536	0.429783	0.564537	0.234015
LINC00339	0.65422	0.350075	0.11843	0.335399	0.619543	0.467957	0.4176	0.445096	0.303453	0.106379	0.292049	0.432187	0.772099	0.361648	0.648709	0.778383	0.607138	0.11843	0.524265	0.361152	0.279793	0.335399	0.706823	0.366312	0.353965	0.280651	0.567893	0.225491	0.346966	0.712539	0.524495	0.362393	0.635322	0.765451	0.127063	0.230283	0.0700648	0.552618	0.279053	0.189852	0.352561	0.655255	0.493328	0.207202	0.669488	0.11843	0.113568	0.412164	0.459187
LINC00341	0.25416	0.527647	0.0843871	0.0219683	0.481053	0.175556	0.430614	0.208035	0.626885	0.786667	0.0723871	0.0697634	0.382877	0.766417	0.244981	0.44579	0.391123	1	0.0612044	0.0209483	0.687613	0.0219683	0.445192	0.180828	0.119965	0.0392259	0.468944	0.0163531	0.631859	0.080458	0.0439365	0.189841	0.188617	0.364691	0.949407	0.277202	0.0289548	0.263279	0.596	0.596	0.527647	0.290227	0.410359	0.223601	0.280723	1	0.596	0.212429	0.552356
PRECSIT	0.540801	0.21245	0.306848	0.540081	0.40207	0.79798	0.75504	0.190228	0.353852	0.361365	0.444015	0.435373	0.501313	0.51697	0.540368	0.558823	0.595994	0.361194	0.482366	0.476273	0.311453	0.540081	0.481559	0.196455	0.284672	0.0979099	0.524534	0.0451053	0.49343	0.471511	0.377795	0.180786	0.528813	0.559606	0.354262	0.121747	0.0716437	0.633043	0.427077	0.565891	0.358441	0.420698	0.383848	0.139606	0.579213	0.361194	0.338082	0.529388	0.226672
LINC00355	0.358159	0.147656	0.390968	0.505354	0.181965	0.552836	0.516404	0.168458	0.10345	0.0676645	0.402628	0.640952	0.351535	0.153786	0.392627	0.191175	0.363571	0.0683871	0.289032	0.272969	0.0670001	0.505354	0.197885	0.403962	0.204383	0.0823	0.194706	0.0314918	0.332945	0.416673	0.227683	0.160265	0.457276	0.311428	0.0671548	0.0648539	0.0571622	0.386278	0.239704	0.252091	0.151195	0.220957	0.323156	0.163415	0.522897	0.0683871	0.0721966	0.446589	0.16193
LINC00365	0.31675	0.559126	0.208035	0.0627227	0.397182	0.205813	0.367053	0.627119	0.655172	0.751412	0.17022	0.169977	0.439688	0.784044	0.316823	0.493776	0.491459	0.653559	0.160532	0.0615976	0.507968	0.0627227	0.502046	0.547073	0.163825	0.0812426	0.410819	0.0488308	0.69159	0.182582	0.125445	0.582467	0.262048	0.431385	0.582608	0.174043	0.0724251	0.324539	0.25563	0.582467	0.815126	0.358796	0.441509	0.146884	0.359761	0.653559	0.582467	0.290252	0.688828
RB1-DT	0.340319	0.219497	0.0723871	0.565524	0.377871	0.61177	0.430208	0.17022	0.547048	0.674667	0.294419	0.176324	0.403528	0.505688	0.353885	0.476733	0.449378	0.596	0.41422	0.597897	0.41828	0.565524	0.483515	0.150576	0.1694	0.0806671	0.571503	0.0297648	0.408377	0.228154	0.373206	0.157931	0.2981	0.439962	0.536561	0.112257	0.0591754	0.380247	0.426032	0.619048	0.475497	0.311122	0.272814	0.114069	0.374932	0.596	0.52381	0.30484	0.239482
LINC00460	0.796203	0.438681	0.255877	0.335161	0.610963	0.474505	0.633982	0.275454	0.23761	0.213767	0.253062	0.440673	0.735061	0.426542	0.78359	0.690205	0.747356	0.312423	0.45095	0.314978	0.46716	0.335161	0.781639	0.240605	0.488116	0.147756	0.563867	0.190687	0.481171	0.516639	0.427715	0.329228	0.666968	0.737205	0.35945	0.214389	0.061091	0.757882	0.367281	0.398985	0.422463	0.697155	0.636667	0.351572	0.776765	0.312423	0.218962	0.470819	0.378669
LINC00461	0.662178	0.428559	0.0904921	0.295049	0.605247	0.429481	0.453329	0.33556	0.167353	0.13562	0.323599	0.377338	0.75909	0.435797	0.640342	0.734543	0.613915	0.298338	0.45486	0.30584	0.410947	0.295049	0.739388	0.277322	0.36328	0.258257	0.523862	0.201411	0.41813	0.520564	0.467259	0.272043	0.670079	0.649371	0.332853	0.198637	0.0814534	0.578205	0.516065	0.20702	0.295618	0.635092	0.55867	0.303017	0.663015	0.298338	0.149723	0.357215	0.473458
LINC00462	0.349172	0.205698	0.110258	0.569686	0.240631	0.830349	0.437275	0.210965	0.232294	0.237508	0.319802	0.201707	0.301507	0.502465	0.370918	0.472368	0.351706	0.249269	0.439368	0.60206	0.203676	0.569686	0.360364	0.193162	0.178203	0.0862281	0.414827	0.0340464	0.232649	0.253892	0.389857	0.185985	0.308842	0.3354	0.250428	0.107253	0.0625599	0.378634	0.388308	0.291179	0.224424	0.26433	0.206463	0.0927014	0.324852	0.249269	0.195941	0.323451	0.236175
LINC00467	0.540635	0.271705	0.0361591	0.513413	0.503708	0.567504	0.463701	0.107592	0.119482	0.106727	0.219007	0.428069	0.638973	0.301272	0.521783	0.583289	0.49132	0.27709	0.34205	0.358489	0.233729	0.513413	0.566309	0.101594	0.287456	0.307598	0.384093	0.244627	0.262421	0.420879	0.538706	0.104883	0.512145	0.501881	0.324085	0.154117	0.0617058	0.476829	0.425229	0.254788	0.143705	0.503982	0.380997	0.291506	0.567683	0.27709	0.113695	0.412841	0.279139
LINC00470	0.437543	0.194397	0.0614882	0.458336	0.459582	0.532043	0.398831	0.149955	0.444507	0.510473	0.241452	0.321847	0.568187	0.443289	0.390525	0.635761	0.56638	0.480379	0.359272	0.484235	0.361082	0.458336	0.548194	0.136962	0.220506	0.458617	0.513967	0.353206	0.365942	0.36519	0.490603	0.140123	0.3535	0.50288	0.450116	0.102518	0.0582592	0.392075	0.346743	0.501155	0.40773	0.433869	0.334292	0.255032	0.415934	0.480379	0.424965	0.309408	0.21105
LINC00472	0.743025	0.46433	0.0878702	0.400885	0.694649	0.509405	0.621993	0.301914	0.34133	0.216296	0.237596	0.381674	0.810491	0.44054	0.748604	0.728957	0.730801	0.31121	0.482856	0.28233	0.402433	0.400885	0.745213	0.256698	0.438446	0.191287	0.642228	0.25137	0.423669	0.602734	0.46101	0.370027	0.620779	0.74131	0.338449	0.252935	0.0697087	0.698985	0.361594	0.392193	0.46433	0.715907	0.580332	0.316037	0.76757	0.31121	0.222209	0.507621	0.389316
LINC00473	0.756368	0.336185	0.0917196	0.317362	0.6461	0.516999	0.508865	0.360339	0.235519	0.210628	0.268859	0.320635	0.7585	0.486344	0.70938	0.73668	0.574266	0.294709	0.463997	0.235344	0.402166	0.317362	0.676777	0.336631	0.474779	0.199428	0.513558	0.153257	0.480607	0.45952	0.462274	0.245439	0.709189	0.616126	0.319838	0.17585	0.0693706	0.701038	0.379295	0.299089	0.33807	0.713789	0.600374	0.266064	0.709379	0.294709	0.21756	0.394987	0.368612
ANKRD40CL	0.450216	0.423482	0.100129	0.212995	0.633531	0.414148	0.643963	0.18911	0.445024	0.4912	0.24815	0.180049	0.47923	0.612628	0.411919	0.469415	0.456143	0.682667	0.201681	0.234577	0.52771	0.212995	0.473848	0.425571	0.220332	0.0673282	0.487337	0.0257957	0.721985	0.218641	0.399873	0.180918	0.408541	0.404477	0.691862	0.233669	0.0491253	0.424204	0.565291	0.484698	0.423482	0.406246	0.49863	0.217262	0.515912	0.682667	0.421206	0.315472	0.437757
LINC00504	0.266405	0.431082	0.119199	0.0334522	0.45641	0.1401	0.403972	0.245405	0.649402	0.248384	0.0988733	0.0987024	0.369101	0.444771	0.275785	0.406313	0.256123	0.485104	0.0898623	0.0323989	0.3609	0.0334522	0.27605	0.220714	0.133383	0.0510285	0.561458	0.0255004	0.383294	0.310769	0.0669045	0.218682	0.180909	0.442848	0.638676	0.571429	0.0416223	0.207721	0.414168	0.19645	0.25179	0.31001	0.326581	0.1574	0.285921	0.485104	0.19645	0.292464	0.462952
LINC00511	0.838622	0.406738	0.174594	0.338052	0.658964	0.47841	0.687112	0.341601	0.301789	0.181946	0.279248	0.375691	0.753695	0.390973	0.803144	0.689461	0.670219	0.254849	0.482429	0.312378	0.351277	0.338052	0.698491	0.322172	0.516801	0.145213	0.590041	0.184914	0.512	0.565613	0.504971	0.333132	0.733453	0.754854	0.278287	0.237767	0.145008	0.822118	0.331633	0.318276	0.406738	0.740354	0.64827	0.280676	0.857374	0.254849	0.20612	0.477275	0.349585
LINC00514	0.232564	0.137435	0.135883	0.234261	0.148797	0.345933	0.340897	0.169095	0.107073	0.0711562	0.296698	0.476498	0.214209	0.14932	0.262625	0.159286	0.196988	0.0713672	0.193378	0.597897	0.0685244	0.234261	0.160925	0.498673	0.14097	0.0714241	0.162529	0.0226078	0.163169	0.213805	0.190387	0.153794	0.287569	0.160294	0.0690459	0.0558972	0.0494228	0.251221	0.219794	0.13732	0.14239	0.146704	0.234274	0.163813	0.357376	0.0713672	0.0661737	0.281322	0.159829
LINC00515	0.284553	0.173178	0.110258	0.0458769	0.507386	0.10654	0.269731	0.210965	0.547048	0.106361	0.09758	0.419104	0.460113	0.194302	0.269092	0.474944	0.232925	0.110258	0.0901616	0.0430814	0.111002	0.0458769	0.32104	0.193162	0.160931	0.357805	0.318938	0.266175	0.176472	0.483033	0.389857	0.185985	0.230048	0.436606	0.110069	0.307137	0.0625599	0.17713	0.0847851	0.09758	0.178296	0.330678	0.274227	0.167633	0.314078	0.110258	0.09758	0.298604	0.203654
LINC00518	0.302179	0.468499	0.541387	0.0549782	0.203177	0.16454	0.341364	0.552542	0.234002	0.175506	0.304683	0.630659	0.300451	0.471421	0.309904	0.330105	0.480636	0.185783	0.151423	0.054078	0.194641	0.0549782	0.331824	0.746855	0.178229	0.0748301	0.194495	0.0446923	0.620282	0.364965	0.145239	0.516821	0.414068	0.407135	0.190384	0.141145	0.0657306	0.296843	0.134682	0.155531	0.473057	0.282574	0.511629	0.212088	0.422406	0.185783	0.155531	0.300459	0.576584
LINC00520	0.478061	0.5573	0.376093	0.332936	0.406532	0.457538	0.590122	0.409128	0.22118	0.183069	0.249665	0.249877	0.55922	0.561457	0.545323	0.467598	0.51113	0.391202	0.342481	0.404995	0.541455	0.332936	0.601009	0.386348	0.281741	0.0940052	0.363213	0.0449341	0.522389	0.281778	0.199495	0.383612	0.48944	0.388714	0.435681	0.232233	0.0698074	0.531807	0.481384	0.387443	0.3973	0.467969	0.411897	0.192247	0.560152	0.391202	0.175634	0.555387	0.638363
LINC00525	0.225612	0.162231	0.531419	0.0204655	0.300953	0.0797284	0.255551	0.404455	0.123722	0.0824088	0.261355	0.38929	0.246989	0.171912	0.177764	0.26125	0.279938	0.0798066	0.449908	0.0194456	0.389591	0.0204655	0.282125	0.221792	0.107697	0.0376492	0.313484	0.0151509	0.39967	0.527965	0.072931	0.184789	0.320646	0.411238	0.0757975	0.0654105	0.0277334	0.253945	0.0493964	0.0678066	0.167186	0.201372	0.364598	0.0528541	0.316919	0.0798066	0.0678066	0.21067	0.186939
LINC00565	0.265216	0.276268	0.128452	0.0364878	0.519424	0.169834	0.463638	0.255617	1	0.715847	0.108127	0.104871	0.416361	0.554159	0.268213	0.476429	0.303383	0.626885	0.0960312	0.0354345	0.45542	0.0364878	0.332762	0.228884	0.134132	0.0542143	0.561458	0.0279288	0.464312	0.315548	0.0729756	0.228894	0.135375	0.442848	0.561269	0.371087	0.0440899	0.244568	0.22065	0.547048	0.532268	0.301228	0.305307	0.124176	0.31577	0.626885	0.547048	0.296028	0.308138
LINC00612	0.222465	0.516095	0.524	0.0417143	0.0997347	0.0890533	0.259913	0.17022	0.108127	0.0725161	0.265745	0.402904	0.107901	0.15007	0.173624	0.11027	0.433636	0.0723871	0.0650139	0.0387028	0.0692044	0.0417143	0.289816	0.195582	0.111621	0.0806671	0.159114	0.410717	0.380949	0.303551	0.405206	0.627119	0.194344	0.41823	0.0698619	0.056499	0.0591754	0.245625	0.0598095	0.0721966	0.52105	0.117941	0.391815	0.192685	0.229652	0.0723871	0.0721966	0.222989	0.160729
TUNAR	0.370969	0.33794	0.143585	0.0477261	0.377931	0.126222	0.177312	0.379319	0.157079	0.108195	0.127586	0.593362	0.468177	0.354719	0.375727	0.492644	0.421489	0.125151	0.116265	0.0470832	0.145515	0.0477261	0.46671	0.546706	0.245583	0.341848	0.157698	0.286702	0.336325	0.383166	0.39112	0.353804	0.427067	0.415091	0.136181	0.151032	0.0617358	0.262193	0.0978006	0.109153	0.341358	0.438637	0.505887	0.441539	0.426921	0.125151	0.109153	0.269911	0.419003
LINC00628	0.475809	0.420984	0.14669	0.471631	0.415445	0.590621	0.540441	0.443289	0.450332	0.460447	0.346907	0.25189	0.541498	0.60694	0.496909	0.595839	0.613514	0.443706	0.442761	0.493214	0.386976	0.471631	0.619741	0.412375	0.243403	0.097896	0.570298	0.0484846	0.55471	0.313647	0.396138	0.413521	0.428517	0.550897	0.423006	0.1444	0.0723037	0.484204	0.403847	0.494754	0.603842	0.444258	0.395774	0.134476	0.544613	0.443706	0.404184	0.362404	0.513628
LINC00629	0.22656	0.226197	0.0744516	0.06	0.340666	0.171012	0.304172	0.172499	0.54918	0.677419	0.0843871	0.120516	0.297354	0.507208	0.213637	0.34807	0.287216	0.598065	0.0772044	0.0569402	0.419656	0.06	0.321992	0.152399	0.121611	0.117378	0.345697	0.0692994	0.40968	0.111649	0.104	0.166305	0.13406	0.293122	0.538213	0.113476	0.0789161	0.229577	0.216	0.536	0.482197	0.238265	0.291522	0.13984	0.239272	0.598065	0.536	0.23357	0.241305
LINC00641	0.411897	0.406884	0.427844	0.0554588	0.342353	0.152009	0.31403	0.574721	0.19578	0.138237	0.237215	0.353916	0.402613	0.417142	0.323965	0.422514	0.45068	0.153013	0.391118	0.0547087	0.386411	0.0554588	0.439491	0.432399	0.214557	0.0918246	0.350504	0.0465737	0.555494	0.4961	0.118782	0.436882	0.416317	0.501934	0.161638	0.125981	0.140045	0.363384	0.117166	0.134426	0.41079	0.355503	0.489425	0.0975776	0.438326	0.153013	0.165821	0.306507	0.499527
NORAD	0.828752	0.410068	0.182528	0.287526	0.66139	0.485307	0.633226	0.34819	0.308501	0.193294	0.252413	0.450795	0.735616	0.453338	0.810632	0.718049	0.713813	0.262185	0.471045	0.220938	0.353782	0.287526	0.652237	0.397142	0.504478	0.174658	0.559784	0.215619	0.512079	0.585872	0.44689	0.340125	0.743141	0.708224	0.284224	0.242592	0.0584225	0.802431	0.301505	0.344121	0.411609	0.731049	0.683371	0.364641	0.797517	0.262185	0.197089	0.478935	0.355512
LINC00662	0.575224	0.281517	0.0906361	0.427781	0.455522	0.518915	0.461003	0.331556	0.293858	0.29131	0.21211	0.352083	0.551559	0.411708	0.582544	0.512217	0.459748	0.381706	0.498838	0.288349	0.408469	0.427781	0.512362	0.316687	0.328015	0.125623	0.573884	0.0776232	0.38385	0.305455	0.29306	0.171025	0.563974	0.521011	0.460911	0.226044	0.113969	0.554918	0.341424	0.390853	0.321948	0.515095	0.496766	0.282864	0.607448	0.381706	0.304554	0.421445	0.282162
LINC00663	0.504828	0.399369	0.163077	0.0455308	0.484252	0.31267	0.421459	0.577562	0.435263	0.369685	0.14757	0.393132	0.581011	0.658883	0.529888	0.696336	0.528924	0.368609	0.316217	0.0450308	0.414267	0.0455308	0.533263	0.542495	0.299147	0.276419	0.41213	0.230456	0.506092	0.372157	0.218504	0.391992	0.461559	0.500496	0.361629	0.202148	0.057868	0.491639	0.178068	0.338312	0.530761	0.531294	0.57347	0.344837	0.500548	0.368609	0.338312	0.346911	0.46422
LINC00665	0.52138	0.378645	0.144953	0.357956	0.502401	0.497554	0.490305	0.471135	0.36907	0.350384	0.295115	0.381456	0.601783	0.531644	0.583142	0.649331	0.565632	0.351586	0.573262	0.374143	0.49859	0.357956	0.677461	0.537674	0.286945	0.0838624	0.636987	0.0414727	0.495755	0.429633	0.336669	0.367756	0.57054	0.612053	0.345722	0.140925	0.0618085	0.535299	0.315583	0.389872	0.520868	0.502293	0.548415	0.219503	0.663797	0.351586	0.321945	0.359775	0.450702
LINC00667	0.407429	0.430805	0.162609	0.0568743	0.541345	0.147389	0.191652	0.636995	0.203722	0.146538	0.13708	0.414448	0.59123	0.439112	0.387474	0.619461	0.41531	0.162609	0.429684	0.0559742	0.426608	0.0568743	0.623571	0.460573	0.220037	0.300469	0.368966	0.233954	0.405571	0.503264	0.376375	0.471588	0.452349	0.552645	0.171072	0.12222	0.06996	0.345373	0.121323	0.13708	0.435363	0.471034	0.526707	0.190239	0.449207	0.162609	0.13708	0.294856	0.53889
LINC00668	0.621347	0.3588	0.119727	0.519639	0.637506	0.59179	0.454722	0.448809	0.355709	0.339988	0.241096	0.399316	0.812701	0.513783	0.628202	0.772367	0.614845	0.342489	0.593743	0.345349	0.491313	0.519639	0.778615	0.352104	0.333097	0.224429	0.609528	0.169218	0.479518	0.518389	0.486909	0.34543	0.629158	0.708359	0.337636	0.131207	0.0662242	0.626877	0.28079	0.44722	0.501022	0.638622	0.558337	0.210857	0.6993	0.342489	0.3158	0.460538	0.430857
LINC00673	0.693532	0.38464	0.113311	0.360925	0.550012	0.601577	0.624602	0.419566	0.303575	0.248389	0.265464	0.32856	0.69968	0.553427	0.767161	0.704344	0.562144	0.341163	0.526953	0.352292	0.455797	0.360925	0.647234	0.385775	0.431731	0.0935647	0.594878	0.0518103	0.457425	0.436586	0.293435	0.285025	0.72427	0.598007	0.36653	0.216516	0.0602179	0.816672	0.38669	0.344065	0.38676	0.611966	0.559771	0.270672	0.744489	0.341163	0.245288	0.442037	0.425172
TMEM238L	0.549388	0.349904	0.082129	0.377492	0.612382	0.556716	0.648635	0.16188	0.344997	0.358894	0.435859	0.243252	0.586972	0.50614	0.526612	0.490895	0.494643	0.519032	0.437129	0.361429	0.427794	0.377492	0.497783	0.348819	0.276622	0.0903929	0.511015	0.0387402	0.605295	0.307534	0.448178	0.158783	0.581938	0.436066	0.544366	0.19935	0.0651756	0.577775	0.673714	0.628762	0.349904	0.49521	0.45689	0.203814	0.554262	0.519032	0.333905	0.515355	0.358297
MANCR	0.444588	0.42948	0.175641	0.343197	0.41674	0.480945	0.454756	0.449812	0.490267	0.420425	0.280389	0.394269	0.52323	0.593831	0.546499	0.581794	0.577448	0.411793	0.366038	0.361696	0.368458	0.343197	0.577647	0.608388	0.267619	0.0830388	0.543768	0.0445529	0.548134	0.317564	0.329666	0.424297	0.485294	0.537028	0.39767	0.202948	0.0644455	0.51173	0.303567	0.424963	0.58948	0.446118	0.488992	0.235135	0.558986	0.411793	0.374543	0.391547	0.510544
LINC00707	0.505094	0.343936	0.0579033	0.353439	0.598133	0.48742	0.537017	0.25895	0.341565	0.355097	0.230379	0.197219	0.599083	0.503207	0.51489	0.646631	0.499847	0.51571	0.550122	0.369626	0.6144	0.353439	0.667294	0.148635	0.274063	0.0982357	0.689806	0.0542722	0.441508	0.392144	0.323708	0.152069	0.559373	0.593453	0.541413	0.196854	0.05353	0.58062	0.489174	0.396948	0.343936	0.479214	0.464342	0.215843	0.57392	0.51571	0.325519	0.322059	0.355039
LINC00857	0.493145	0.210199	0.330507	0.400308	0.423375	0.5233	0.599071	0.416282	0.360561	0.373591	0.376783	0.394108	0.450799	0.402026	0.458299	0.501517	0.561944	0.37165	0.608709	0.418807	0.409569	0.400308	0.510548	0.195252	0.242193	0.0775686	0.569754	0.0305554	0.518774	0.479654	0.340811	0.17369	0.504612	0.592181	0.362544	0.112153	0.0540492	0.534351	0.334313	0.415405	0.370199	0.404222	0.416409	0.123305	0.559844	0.37165	0.333772	0.323605	0.222689
LINC00858	0.448065	0.64691	0.0714702	0.0285562	0.593298	0.171795	0.392358	0.447382	0.387196	0.404751	0.0713749	0.0764155	0.507489	0.588208	0.439125	0.545755	0.49703	0.615186	0.437139	0.0270505	0.739771	0.0285562	0.694513	0.183786	0.214944	0.06041	0.684739	0.23502	0.518781	0.283749	0.242402	0.426209	0.383817	0.652587	0.68605	0.316782	0.0433276	0.476476	0.412982	0.363062	0.597107	0.454187	0.657019	0.335512	0.426756	0.615186	0.363062	0.272413	0.449485
LINC00899	0.307907	0.477453	0.191906	0.0747227	0.200508	0.160916	0.203054	0.584746	0.231027	0.180244	0.164026	0.171982	0.299085	0.47937	0.261636	0.322303	0.343954	0.191906	0.156403	0.0735976	0.200199	0.0747227	0.322634	0.513175	0.167839	0.116856	0.195522	0.0584308	0.435286	0.177739	0.125445	0.540094	0.239441	0.27146	0.196203	0.12618	0.186033	0.228047	0.150353	0.164026	0.482923	0.279657	0.306551	0.091554	0.282864	0.191906	0.211119	0.292257	0.607155
LINC00908	0.198352	0.373023	0.180276	0.0364878	0.13315	0.113004	0.146852	0.462514	0.17377	0.130619	0.159951	0.41053	0.208166	0.362001	0.250871	0.228185	0.322025	0.128452	0.0960312	0.0354345	0.123131	0.0364878	0.231894	0.723255	0.122362	0.0542143	0.124657	0.0279288	0.337973	0.135114	0.0966504	0.435791	0.265158	0.284859	0.124624	0.0938361	0.0440899	0.158075	0.0891382	0.108127	0.378141	0.223194	0.332457	0.180906	0.274938	0.128452	0.108127	0.239024	0.620065
LINC00958	0.68098	0.200425	0.380166	0.389162	0.625542	0.59991	0.641514	0.249568	0.266778	0.24861	0.272303	0.443129	0.643263	0.42054	0.649139	0.670685	0.543061	0.257893	0.468826	0.272969	0.497788	0.389162	0.681862	0.314697	0.388915	0.16759	0.506792	0.120257	0.516713	0.532985	0.515495	0.178314	0.641696	0.63741	0.26104	0.113983	0.0507083	0.652493	0.24694	0.345554	0.301496	0.581606	0.57735	0.197384	0.739174	0.257893	0.239734	0.413214	0.212147
C10orf143	0.336639	0.730996	0.190981	0.0566828	0.419763	0.191607	0.385555	0.558295	0.392736	0.280445	0.160729	0.163233	0.453788	0.711527	0.34605	0.491578	0.477527	0.552356	0.155137	0.0557827	0.456479	0.0566828	0.484619	0.503061	0.175609	0.0766214	0.384978	0.0461129	0.643934	0.228673	0.121463	0.522573	0.335842	0.410291	0.584802	0.342219	0.0671746	0.33023	0.484894	0.239482	0.517663	0.383319	0.460385	0.215745	0.372923	0.552356	0.239482	0.335738	0.83908
SPAAR	0.476823	0.164029	0.0864519	0.220059	0.646495	0.349149	0.43397	0.313549	0.388645	0.079352	0.230084	0.402038	0.653629	0.181015	0.484594	0.609486	0.301878	0.0864519	0.496507	0.241641	0.323373	0.220059	0.503657	0.178303	0.253465	0.264586	0.538498	0.198336	0.168624	0.698574	0.413154	0.171042	0.448357	0.587395	0.0897176	0.254849	0.0575274	0.387323	0.217539	0.145428	0.167684	0.452987	0.363236	0.15301	0.545996	0.0864519	0.0819362	0.370864	0.185797
LINC00963	0.549319	0.424295	0.171212	0.134215	0.432634	0.269029	0.321078	0.301567	0.268284	0.101902	0.275709	0.468689	0.628926	0.29686	0.593468	0.561653	0.541013	0.112318	0.186312	0.145006	0.168506	0.134215	0.564152	0.410556	0.382614	0.288152	0.334021	0.387135	0.288455	0.446593	0.486725	0.440745	0.56748	0.566131	0.120092	0.211904	0.0644407	0.496442	0.253922	0.137972	0.426398	0.513493	0.533028	0.38801	0.530636	0.112318	0.10856	0.356835	0.331969
LINC00968	0.525808	0.574243	0.124186	0.372177	0.40034	0.473754	0.459708	0.477907	0.158348	0.107068	0.279128	0.25464	0.559031	0.359351	0.58412	0.461356	0.529412	0.124186	0.592073	0.263547	0.338057	0.372177	0.625214	0.365477	0.283059	0.106524	0.468404	0.284251	0.340494	0.451811	0.433681	0.623865	0.522804	0.564303	0.135336	0.106759	0.0765739	0.574113	0.267873	0.333695	0.577662	0.461216	0.491074	0.194554	0.581392	0.124186	0.115003	0.556402	0.424214
LINC00973	0.22225	0.59796	0.062845	0.0148692	0.371785	0.146652	0.33499	0.184793	0.285189	0.339602	0.0549085	0.0526057	0.298633	0.60308	0.215887	0.347635	0.305457	0.776759	0.0441821	0.0138654	0.530707	0.0148692	0.345875	0.157358	0.103483	0.0319	0.412306	0.0106931	0.493364	0.0633163	0.0297384	0.170761	0.199198	0.318195	0.872	0.409855	0.0215587	0.20619	0.690727	0.258669	0.252314	0.256536	0.367742	0.230046	0.220739	0.776759	0.258669	0.199479	0.619176
LINC00974	0.396171	0.195519	0.0627097	0.8048	0.376084	0.776075	0.488358	0.151302	0.445768	0.512	0.283154	0.202563	0.508018	0.444251	0.422085	0.458376	0.442502	0.4816	0.461622	0.525937	0.361954	0.8048	0.461204	0.138085	0.199542	0.088924	0.534458	0.0327405	0.366784	0.242804	0.353905	0.141471	0.358315	0.423139	0.451134	0.103306	0.0613129	0.464398	0.388444	0.644444	0.408853	0.35574	0.259669	0.109639	0.46348	0.4816	0.428571	0.458716	0.212173
MIR4435-2HG	0.704095	0.415216	0.110736	0.331375	0.666493	0.479516	0.547039	0.457867	0.417036	0.278865	0.186324	0.262515	0.8319	0.533359	0.689287	0.812827	0.632938	0.383568	0.518628	0.22412	0.507833	0.331375	0.696347	0.309975	0.415823	0.224917	0.655992	0.182105	0.493277	0.527517	0.314221	0.302627	0.68934	0.694497	0.40953	0.297822	0.0574511	0.706634	0.338031	0.350455	0.417639	0.725193	0.614772	0.297094	0.714505	0.383568	0.269582	0.444371	0.461538
PRDM16-DT	0.456866	0.191498	0.173242	0.393665	0.38298	0.589066	0.658244	0.155856	0.345907	0.362159	0.634918	0.332097	0.462493	0.382694	0.435858	0.424744	0.546857	0.36185	0.339073	0.575438	0.295403	0.393665	0.421985	0.173503	0.231415	0.0969119	0.462908	0.0411088	0.398148	0.382526	0.322184	0.152317	0.365488	0.436211	0.35397	0.101896	0.069825	0.491608	0.448522	0.461819	0.351498	0.318446	0.303343	0.125425	0.506536	0.36185	0.331995	0.3623	0.20094
LINC00994	0.264326	0.276268	0.128452	0.0364878	0.357675	0.412457	0.450524	0.255617	0.636066	0.781421	0.108127	0.104871	0.29505	0.778391	0.258128	0.464408	0.306209	0.676066	0.0960312	0.0354345	0.488207	0.0364878	0.336154	0.228884	0.131802	0.0542143	0.379491	0.0279288	0.469157	0.115548	0.0729756	0.228894	0.135375	0.310508	0.600613	0.150381	0.0440899	0.284672	0.261301	0.596228	0.539052	0.239981	0.325216	0.138228	0.241628	0.676066	0.596228	0.239024	0.308138
LINC01006	0.264326	0.276268	0.128452	0.0364878	0.357675	0.412457	0.450524	0.255617	0.636066	0.781421	0.108127	0.104871	0.29505	0.778391	0.258128	0.464408	0.306209	0.676066	0.0960312	0.0354345	0.488207	0.0364878	0.336154	0.228884	0.131802	0.0542143	0.379491	0.0279288	0.469157	0.115548	0.0729756	0.228894	0.135375	0.310508	0.600613	0.150381	0.0440899	0.284672	0.261301	0.596228	0.539052	0.239981	0.325216	0.138228	0.241628	0.676066	0.596228	0.239024	0.308138
LINC01061	0.224591	0.0571765	0.0209483	0.397453	0.130298	0.47939	0.318652	0.0615976	0.0354345	0.0226401	0.343929	0.185737	0.228288	0.0504856	0.239167	0.138299	0.16609	0.0209483	0.270612	0.746032	0.0182547	0.397453	0.158819	0.0524526	0.108675	0.0957	0.188761	0.0320794	0.0431623	0.354709	0.243805	0.0675023	0.249076	0.14527	0.0191302	0.0185137	0.064676	0.250538	0.341897	0.169514	0.0588019	0.118792	0.039696	0.0194206	0.254262	0.0209483	0.0387028	0.281071	0.0557827
LINC01082	0.252002	0.405309	0.53294	0.0209644	0.26515	0.122987	0.403605	0.204659	0.223173	0.231461	0.262876	0.390304	0.220137	0.426069	0.197187	0.260194	0.398056	0.472413	0.0591645	0.0199445	0.335888	0.0209644	0.249903	0.223134	0.119653	0.0381726	0.337978	0.0155501	0.602159	0.298339	0.0739289	0.186466	0.262872	0.429051	0.628523	0.327869	0.0281389	0.242051	0.397518	0.179596	0.226017	0.228116	0.434491	0.165027	0.276572	0.472413	0.179596	0.211253	0.430017
LINC01088	0.338933	0.184345	0.100594	0.226102	0.646344	0.312967	0.37238	0.362956	0.45995	0.0952545	0.213752	0.3669	0.53084	0.197373	0.379262	0.444081	0.313663	0.100594	0.540316	0.213863	0.36732	0.226102	0.352376	0.196935	0.186203	0.089954	0.563736	0.041365	0.181388	0.7297	0.162498	0.196823	0.348116	0.455699	0.102047	0.28269	0.0715659	0.339323	0.198698	0.213752	0.188609	0.343637	0.263605	0.0591953	0.422615	0.100594	0.098552	0.427028	0.205678
LINC01093	0.29778	0.113239	0.0402354	0.561989	0.3315	0.531359	0.198849	0.347914	0.0750972	0.0437853	0.272871	0.154775	0.368321	0.112548	0.32316	0.385574	0.262018	0.0402354	0.798795	0.594363	0.356142	0.561989	0.441477	0.114451	0.146155	0.0769579	0.530799	0.0269372	0.0936456	0.442051	0.359068	0.134153	0.388549	0.402394	0.0357247	0.0377704	0.0563023	0.339986	0.260825	0.145887	0.118058	0.273614	0.199319	0.025933	0.36856	0.0402354	0.0506485	0.290885	0.124322
LINC01116	0.555619	0.466805	0.287785	0.248828	0.468797	0.315749	0.261513	0.388626	0.140374	0.0912021	0.146097	0.503955	0.680134	0.314589	0.628427	0.577167	0.554497	0.104771	0.360394	0.0904245	0.410169	0.248828	0.739554	0.450568	0.348058	0.321478	0.334263	0.435844	0.303527	0.464062	0.48304	0.490796	0.570389	0.583867	0.114645	0.104838	0.0612451	0.507143	0.1204	0.183988	0.469291	0.542193	0.638491	0.401101	0.608953	0.104771	0.0979	0.439745	0.357693
C2orf92	0.298192	0.522573	0.220727	0.0668853	0.376158	0.176116	0.346768	0.641146	0.641146	0.218672	0.182911	0.178438	0.42392	0.51697	0.311574	0.456045	0.360749	0.220727	0.168993	0.0657602	0.219413	0.0668853	0.345193	0.558295	0.158129	0.0856142	0.393128	0.0521609	0.467514	0.375346	0.133771	0.596494	0.251297	0.418519	0.219259	0.360533	0.0758096	0.24988	0.162841	0.182911	0.528042	0.336871	0.320947	0.0969498	0.349802	0.220727	0.182911	0.3338	0.652275
LINC01133	0.751362	0.497137	0.209658	0.391631	0.569816	0.599675	0.627897	0.346922	0.258303	0.230949	0.258118	0.233305	0.678676	0.54759	0.793901	0.657187	0.667243	0.319015	0.524692	0.280234	0.498809	0.391631	0.770505	0.392672	0.433111	0.0900986	0.560156	0.152598	0.538327	0.382265	0.462413	0.410778	0.685773	0.65534	0.344192	0.182975	0.0621167	0.78014	0.373881	0.449094	0.499132	0.680608	0.615229	0.257426	0.735203	0.319015	0.232114	0.537661	0.458989
LINC01138	0.294027	0.129892	0.114323	0.550832	0.183361	0.574454	0.273937	0.151302	0.0946314	0.0603871	0.588735	0.479061	0.339483	0.139436	0.363927	0.284004	0.323513	0.0627097	0.425341	0.57673	0.0627466	0.550832	0.308203	0.428916	0.171116	0.088924	0.34104	0.0327405	0.152789	0.280511	0.417615	0.141471	0.44755	0.295351	0.0622182	0.054518	0.0613129	0.323115	0.527213	0.181567	0.134021	0.220341	0.22642	0.159256	0.37764	0.0627097	0.0672811	0.31272	0.146546
LINC01139	0.615537	0.407043	0.103425	0.252438	0.665897	0.348165	0.368602	0.336913	0.250823	0.0834736	0.199088	0.404336	0.626802	0.280841	0.588849	0.620714	0.589852	0.095425	0.422549	0.25307	0.237022	0.252438	0.649444	0.397511	0.3754	0.181186	0.509294	0.275095	0.376585	0.586222	0.629316	0.422056	0.57291	0.672113	0.104499	0.211728	0.0657343	0.530277	0.180359	0.158919	0.409147	0.59898	0.566039	0.240232	0.634193	0.095425	0.0953484	0.376485	0.314717
LINC01140	0.349279	0.47563	0.189841	0.0686275	0.402237	0.154783	0.199709	0.582467	0.228894	0.177492	0.157931	0.474576	0.491056	0.477851	0.328637	0.521639	0.432696	0.189841	0.152339	0.0675023	0.198823	0.0686275	0.506596	0.511352	0.194369	0.367001	0.190922	0.278773	0.433984	0.342007	0.434174	0.537815	0.355796	0.439857	0.194551	0.124961	0.0803735	0.269357	0.144258	0.157931	0.4811	0.400481	0.436235	0.199993	0.36313	0.189841	0.157931	0.287863	0.605332
LINC01194	0.263634	0.489889	0.0613242	0.0143702	0.507716	0.121314	0.276444	0.390781	0.236245	0.257893	0.0533877	0.0515918	0.400581	0.513021	0.257271	0.449584	0.260428	0.603419	0.44307	0.0133664	0.734603	0.0143702	0.468213	0.156016	0.119923	0.0313765	0.501987	0.010294	0.41617	0.295954	0.0287405	0.169084	0.299554	0.383418	0.632143	0.245579	0.0211531	0.280366	0.511365	0.197388	0.233889	0.308715	0.418989	0.18052	0.309783	0.603419	0.197388	0.198896	0.511105
SMIM31	0.401351	0.24399	0.107561	0.257375	0.389686	0.651774	0.629757	0.21962	0.516983	0.592066	0.275197	0.186717	0.411482	0.677996	0.417719	0.501795	0.379675	0.545652	0.245301	0.283273	0.421892	0.257375	0.392632	0.203342	0.201667	0.0788186	0.444692	0.032372	0.419966	0.242075	0.199324	0.199635	0.259438	0.364417	0.504511	0.136665	0.0575096	0.414453	0.397736	0.564091	0.462976	0.290761	0.311028	0.133116	0.395168	0.545652	0.4879	0.328915	0.269387
LDC1P	0.340319	0.219497	0.0723871	0.565524	0.377871	0.61177	0.430208	0.17022	0.547048	0.674667	0.294419	0.176324	0.403528	0.505688	0.353885	0.476733	0.449378	0.596	0.41422	0.597897	0.41828	0.565524	0.483515	0.150576	0.1694	0.0806671	0.571503	0.0297648	0.408377	0.228154	0.373206	0.157931	0.2981	0.439962	0.536561	0.112257	0.0591754	0.380247	0.426032	0.619048	0.475497	0.311122	0.272814	0.114069	0.374932	0.596	0.52381	0.30484	0.239482
LINC01234	0.712195	0.444625	0.0972086	0.389442	0.633769	0.512072	0.554152	0.343745	0.315383	0.299996	0.202093	0.29807	0.788994	0.546162	0.684073	0.779323	0.655452	0.437552	0.484787	0.252649	0.524093	0.389442	0.725993	0.289082	0.399857	0.200134	0.635561	0.147815	0.520581	0.462393	0.336442	0.285113	0.655718	0.678992	0.495796	0.268872	0.0768703	0.670095	0.420251	0.448175	0.421457	0.753956	0.596636	0.350819	0.720508	0.437552	0.299793	0.50313	0.486317
LINC01287	0.379803	0.47563	0.189841	0.578431	0.259002	0.600464	0.327728	0.582467	0.228894	0.177492	0.37315	0.259724	0.424362	0.477851	0.410277	0.475605	0.518189	0.189841	0.492208	0.610805	0.198823	0.578431	0.506596	0.511352	0.198432	0.104061	0.422468	0.0535546	0.433984	0.312108	0.434174	0.537815	0.42098	0.439857	0.194551	0.124961	0.0803735	0.392215	0.359477	0.246166	0.4811	0.366107	0.304182	0.0898126	0.423688	0.189841	0.157931	0.362922	0.605332
LINC01296	0.63903	0.489493	0.248759	0.256304	0.550172	0.400818	0.593898	0.375184	0.342197	0.283749	0.247824	0.402232	0.639391	0.5581	0.694141	0.647715	0.672307	0.422555	0.500032	0.227193	0.511096	0.256304	0.669574	0.424813	0.379381	0.0904631	0.659554	0.0709462	0.624994	0.459369	0.268378	0.341568	0.704558	0.71418	0.48187	0.302225	0.0715062	0.703673	0.382587	0.435989	0.457476	0.626612	0.701208	0.316755	0.77934	0.422555	0.280535	0.496489	0.507956
CTXND1	0.242562	0.243628	0.0786822	0.0974634	0.338917	0.204585	0.322447	0.177174	0.553552	0.68306	0.109363	0.117893	0.307028	0.510325	0.229811	0.342706	0.299778	0.602295	0.10218	0.0943035	0.422476	0.0974634	0.322772	0.156139	0.131857	0.138053	0.364632	0.0741865	0.412351	0.121485	0.105301	0.188094	0.142178	0.293831	0.541597	0.115974	0.119366	0.242112	0.240976	0.560976	0.499628	0.243112	0.293965	0.135243	0.255892	0.602295	0.560976	0.260224	0.245045
LINC01354	0.465571	0.654872	0.0642581	0.218286	0.411682	0.375851	0.454461	0.438731	0.18273	0.172955	0.216216	0.150243	0.429996	0.413036	0.482258	0.40376	0.470234	0.417462	0.487064	0.239868	0.448668	0.218286	0.568944	0.150771	0.224933	0.0808784	0.481508	0.30244	0.354279	0.292731	0.402921	0.468499	0.411141	0.491309	0.464544	0.207828	0.0559824	0.486027	0.517291	0.223431	0.472015	0.368635	0.468998	0.292398	0.437635	0.417462	0.159939	0.315472	0.401039
LINC01410	0.332445	0.345184	0.093476	0.249991	0.369616	0.407176	0.504134	0.16296	0.176432	0.173402	0.275978	0.190197	0.34039	0.368193	0.355876	0.308722	0.31738	0.377775	0.207938	0.275889	0.280869	0.249991	0.309384	0.278006	0.16348	0.0701152	0.403158	0.0254258	0.40594	0.332491	0.299866	0.158084	0.378896	0.332305	0.52364	0.285569	0.0512566	0.37632	0.505163	0.22916	0.195773	0.294297	0.341358	0.153421	0.323991	0.377775	0.15297	0.302157	0.357572
LINC01419	0.432034	0.178392	0.0562581	0.583365	0.374622	0.645081	0.566787	0.13869	0.378249	0.4144	0.317972	0.222243	0.451129	0.398174	0.457112	0.460782	0.446042	0.405333	0.592411	0.520291	0.31971	0.583365	0.463776	0.129163	0.216987	0.0944285	0.530218	0.034866	0.334434	0.26773	0.371175	0.130497	0.405561	0.428441	0.390115	0.0963446	0.0628396	0.475582	0.405714	0.746032	0.36125	0.391751	0.248166	0.105762	0.476838	0.405333	0.365079	0.541868	0.192667
NBDY	0.22772	0.247188	0.488525	0.0356949	0.234317	0.350347	0.339988	0.261093	0.348762	0.227016	0.111055	0.107428	0.213049	0.496628	0.328932	0.35864	0.190813	0.238524	0.0998506	0.0348523	0.460521	0.0356949	0.347159	0.237903	0.158599	0.0549988	0.243526	0.0286946	0.261269	0.181347	0.0764891	0.239715	0.133509	0.214283	0.24128	0.195676	0.043562	0.273839	0.155865	0.189743	0.262793	0.196091	0.221022	0.0970536	0.197023	0.238524	0.189743	0.307592	0.273746
LINC01433	0.29778	0.113239	0.0402354	0.561989	0.3315	0.531359	0.198849	0.347914	0.0750972	0.0437853	0.272871	0.154775	0.368321	0.112548	0.32316	0.385574	0.262018	0.0402354	0.798795	0.594363	0.356142	0.561989	0.441477	0.114451	0.146155	0.0769579	0.530799	0.0269372	0.0936456	0.442051	0.359068	0.134153	0.388549	0.402394	0.0357247	0.0377704	0.0563023	0.339986	0.260825	0.145887	0.118058	0.273614	0.199319	0.025933	0.36856	0.0402354	0.0506485	0.290885	0.124322
LINC01436	0.265057	0.240984	0.0798066	0.0204655	0.515089	0.145302	0.29089	0.404455	0.562643	0.684559	0.0678066	0.0667098	0.408404	0.52753	0.255877	0.471317	0.27168	0.603419	0.449908	0.0194456	0.738667	0.0204655	0.475824	0.176786	0.124294	0.0376492	0.562825	0.0151509	0.427099	0.308504	0.040931	0.184789	0.233572	0.432969	0.542497	0.121169	0.0277334	0.296506	0.193396	0.519419	0.496984	0.303966	0.400222	0.110292	0.320233	0.603419	0.519419	0.21067	0.265692
LINC01503	0.547448	0.349904	0.082129	0.400921	0.732997	0.47549	0.607916	0.16188	0.344997	0.358894	0.188811	0.400052	0.696585	0.50614	0.512911	0.568117	0.497938	0.519032	0.277891	0.170033	0.427794	0.400921	0.545493	0.348819	0.304019	0.223765	0.412009	0.165552	0.605295	0.332377	0.514971	0.158783	0.56699	0.480595	0.544366	0.19935	0.0651756	0.530638	0.426667	0.55746	0.349904	0.580648	0.5598	0.290557	0.624921	0.519032	0.333905	0.540105	0.358297
COMETT	0.450668	0.375421	0.0482029	0.269258	0.508727	0.438478	0.487175	0.284981	0.170345	0.16352	0.427544	0.167013	0.584318	0.403111	0.432992	0.484451	0.346317	0.4096	0.52706	0.501644	0.556442	0.269258	0.506789	0.132406	0.217071	0.076299	0.539974	0.0265903	0.339994	0.406319	0.196472	0.142474	0.474644	0.432071	0.457805	0.199571	0.0521818	0.499702	0.732862	0.237956	0.192564	0.362788	0.382756	0.168356	0.475701	0.4096	0.150748	0.306489	0.38604
LINC01561	0.312127	0.50184	0.197261	0.0591882	0.387676	0.159954	0.20253	0.777336	0.244489	0.187384	0.159446	0.162794	0.432559	0.499692	0.320118	0.464684	0.35211	0.197261	0.493362	0.058063	0.493709	0.0591882	0.493491	0.537562	0.161523	0.0775334	0.406087	0.0460032	0.452705	0.388304	0.118376	0.570578	0.356203	0.427943	0.200486	0.133873	0.069552	0.313826	0.139749	0.159446	0.50731	0.354441	0.426874	0.0902453	0.370593	0.197261	0.159446	0.286104	0.631542
LINC01614	0.468006	0.439706	0.151636	0.221952	0.545746	0.335515	0.447159	0.573202	0.460728	0.466383	0.189186	0.213599	0.626039	0.623322	0.499421	0.579942	0.492994	0.448653	0.642972	0.127258	0.608141	0.221952	0.601195	0.431097	0.247032	0.0832947	0.548043	0.0430907	0.569271	0.405169	0.147852	0.435363	0.506294	0.533778	0.427246	0.151331	0.064574	0.530605	0.242111	0.717986	0.622563	0.523686	0.503129	0.134854	0.532857	0.448653	0.405194	0.582744	0.53235
LINC01638	0.44418	0.518567	0.183033	0.392856	0.277876	0.56067	0.390224	0.612624	0.224821	0.172068	0.428803	0.279089	0.496348	0.514337	0.480708	0.455338	0.546615	0.183033	0.387242	0.444362	0.192677	0.392856	0.479827	0.548335	0.229457	0.106818	0.342197	0.0554674	0.471392	0.369401	0.316428	0.576903	0.451025	0.466857	0.188092	0.135407	0.0833132	0.442277	0.412747	0.275203	0.523125	0.392921	0.33439	0.0952865	0.451773	0.183033	0.160729	0.419783	0.718606
LINC01857	0.349279	0.47563	0.189841	0.0686275	0.402237	0.154783	0.199709	0.582467	0.228894	0.177492	0.157931	0.474576	0.491056	0.477851	0.328637	0.521639	0.432696	0.189841	0.152339	0.0675023	0.198823	0.0686275	0.506596	0.511352	0.194369	0.367001	0.190922	0.278773	0.433984	0.342007	0.434174	0.537815	0.355796	0.439857	0.194551	0.124961	0.0803735	0.269357	0.144258	0.157931	0.4811	0.400481	0.436235	0.199993	0.36313	0.189841	0.157931	0.287863	0.605332
LINC02418	0.263634	0.489889	0.0613242	0.0143702	0.507716	0.121314	0.276444	0.390781	0.236245	0.257893	0.0533877	0.0515918	0.400581	0.513021	0.257271	0.449584	0.260428	0.603419	0.44307	0.0133664	0.734603	0.0143702	0.468213	0.156016	0.119923	0.0313765	0.501987	0.010294	0.41617	0.295954	0.0287405	0.169084	0.299554	0.383418	0.632143	0.245579	0.0211531	0.280366	0.511365	0.197388	0.233889	0.308715	0.418989	0.18052	0.309783	0.603419	0.197388	0.198896	0.511105
LINC-ITGB1	0.588542	0.520868	0.125727	0.515671	0.506847	0.613045	0.472873	0.467717	0.218853	0.18596	0.244144	0.214079	0.673793	0.540647	0.623753	0.631343	0.557378	0.367715	0.596181	0.341381	0.511493	0.515671	0.65932	0.368911	0.302741	0.0827962	0.585284	0.0405697	0.495755	0.409973	0.299234	0.364337	0.602844	0.565473	0.409862	0.222421	0.0608909	0.595223	0.455837	0.309493	0.378645	0.547266	0.495455	0.192408	0.631358	0.367715	0.178074	0.460538	0.592924
MIR100HG	0.709477	0.403707	0.176345	0.321672	0.497624	0.435975	0.531259	0.199301	0.21117	0.192771	0.247035	0.360511	0.570121	0.383578	0.614063	0.520291	0.671256	0.283223	0.263674	0.250148	0.264253	0.321672	0.596993	0.296482	0.415596	0.134117	0.415083	0.195377	0.530474	0.361542	0.520057	0.311509	0.578385	0.648546	0.310506	0.147979	0.121956	0.628699	0.31888	0.283805	0.403707	0.569614	0.596131	0.287986	0.662015	0.283223	0.227284	0.388214	0.364471
LINC-OIP5	0.349279	0.47563	0.189841	0.0686275	0.402237	0.154783	0.199709	0.582467	0.228894	0.177492	0.157931	0.474576	0.491056	0.477851	0.328637	0.521639	0.432696	0.189841	0.152339	0.0675023	0.198823	0.0686275	0.506596	0.511352	0.194369	0.367001	0.190922	0.278773	0.433984	0.342007	0.434174	0.537815	0.355796	0.439857	0.194551	0.124961	0.0803735	0.269357	0.144258	0.157931	0.4811	0.400481	0.436235	0.199993	0.36313	0.189841	0.157931	0.287863	0.605332
LINC-PINT	0.580917	0.432503	0.131766	0.156465	0.436784	0.418291	0.528756	0.307505	0.273744	0.260237	0.278521	0.297376	0.515412	0.497355	0.668874	0.517749	0.490369	0.366373	0.329737	0.166426	0.426576	0.156465	0.567122	0.29754	0.374961	0.0969871	0.459278	0.18683	0.3874	0.278746	0.316397	0.321244	0.564161	0.498561	0.393563	0.181396	0.238149	0.631991	0.424604	0.298162	0.434925	0.445574	0.557927	0.360735	0.544335	0.366373	0.300389	0.343421	0.309333
LINC-POU3F3	0.639761	0.540956	0.1151	0.351012	0.634378	0.485328	0.569052	0.352849	0.377938	0.37313	0.222983	0.370113	0.746986	0.66529	0.646415	0.761858	0.706934	0.563697	0.453755	0.308963	0.500622	0.351012	0.766289	0.340254	0.344819	0.204241	0.613019	0.154083	0.621255	0.358355	0.447518	0.333004	0.648616	0.705019	0.632624	0.315707	0.0622046	0.614963	0.51153	0.57764	0.496133	0.687649	0.610418	0.322568	0.65093	0.563697	0.347948	0.520017	0.605806
LINCRNA-p21	0.722602	0.434123	0.227679	0.185711	0.561948	0.328159	0.479899	0.366999	0.239754	0.210055	0.198625	0.403048	0.599976	0.429575	0.710598	0.61265	0.631774	0.285316	0.443105	0.165793	0.410943	0.185711	0.683664	0.419905	0.468543	0.137443	0.47565	0.189349	0.543222	0.425564	0.451936	0.358084	0.728537	0.662057	0.308402	0.177228	0.175919	0.681123	0.254138	0.320089	0.435819	0.703139	0.772895	0.355664	0.732376	0.285316	0.310064	0.431022	0.374112
LINC-ROR	0.863895	0.375703	0.20859	0.183716	0.550964	0.379746	0.598967	0.312341	0.266388	0.18614	0.243514	0.354197	0.655101	0.409555	0.850603	0.666737	0.610859	0.242084	0.352748	0.209786	0.35278	0.183716	0.631352	0.351711	0.646564	0.170527	0.486911	0.18057	0.450267	0.438673	0.389894	0.312686	0.703799	0.649257	0.270966	0.243311	0.0885198	0.777896	0.301731	0.286166	0.368373	0.757679	0.654789	0.366856	0.789021	0.242084	0.201027	0.459968	0.351999
LINC-UBC1	0.312329	0.482079	0.448155	0.0223746	0.459348	0.171554	0.561332	0.217275	0.531016	0.614194	0.232103	0.35012	0.372982	0.693248	0.253173	0.431055	0.537215	0.819355	0.0662858	0.0215587	0.603207	0.0223746	0.427832	0.230568	0.147104	0.0412168	0.433232	0.0176276	0.80278	0.282988	0.0753741	0.202721	0.296375	0.492903	0.807302	0.260995	0.0295054	0.33561	0.4912	0.496155	0.482079	0.297205	0.524885	0.23235	0.3731	0.819355	0.496155	0.233753	0.502669
LINC-UFC1	0.450216	0.423482	0.100129	0.382307	0.633531	0.50964	0.565819	0.18911	0.445024	0.4912	0.24815	0.180049	0.47923	0.612628	0.411919	0.541978	0.528705	0.682667	0.328665	0.403889	0.52771	0.382307	0.558504	0.425571	0.220332	0.0673282	0.588924	0.0257957	0.721985	0.218641	0.526857	0.180918	0.462008	0.482621	0.691862	0.233669	0.0491253	0.454761	0.565291	0.484698	0.423482	0.446881	0.49863	0.217262	0.515912	0.682667	0.421206	0.315472	0.437757
LINP1	0.468655	0.369728	0.162293	0.063388	0.536726	0.185506	0.506461	0.371503	0.481764	0.302666	0.16305	0.300216	0.460618	0.492568	0.423789	0.480915	0.40832	0.308399	0.136508	0.0621241	0.29313	0.063388	0.39903	0.658622	0.274785	0.100035	0.408649	0.0559054	0.604544	0.293124	0.303393	0.360125	0.407006	0.431154	0.307527	0.262711	0.112673	0.391004	0.155198	0.295845	0.486092	0.468825	0.545108	0.23032	0.546875	0.308399	0.31005	0.356922	0.422791
LL22NC03-N64E9.1	0.272189	0.506495	0.0843871	0.0219683	0.416127	0.132817	0.289508	0.620282	0.25377	0.272258	0.0723871	0.0697634	0.334183	0.525505	0.267281	0.381797	0.275643	0.614194	0.445779	0.0209483	0.590224	0.0219683	0.386758	0.180828	0.126309	0.0392259	0.395902	0.0163531	0.433893	0.193974	0.0439365	0.189841	0.308866	0.31157	0.640762	0.255593	0.0289548	0.288347	0.524	0.210194	0.250495	0.318068	0.364355	0.187103	0.276337	0.614194	0.210194	0.212429	0.531203
LMCD1-AS1	0.278035	0.373794	0.0223746	0.555556	0.130588	0.548392	0.203069	0.0653042	0.0373203	0.024	0.309562	0.178231	0.224969	0.0547206	0.325954	0.221197	0.391216	0.0223746	0.401663	0.581454	0.0196583	0.555556	0.425538	0.0570657	0.131908	0.103478	0.366493	0.354137	0.0477834	0.337128	0.650794	0.445378	0.302793	0.390892	0.0206218	0.0218074	0.0679365	0.316261	0.307937	0.157181	0.375148	0.175831	0.186708	0.149088	0.260824	0.0223746	0.0428952	0.293355	0.0598407
lncAGER	0.272189	0.506495	0.0843871	0.0219683	0.416127	0.132817	0.289508	0.620282	0.25377	0.272258	0.0723871	0.0697634	0.334183	0.525505	0.267281	0.381797	0.275643	0.614194	0.445779	0.0209483	0.590224	0.0219683	0.386758	0.180828	0.126309	0.0392259	0.395902	0.0163531	0.433893	0.193974	0.0439365	0.189841	0.308866	0.31157	0.640762	0.255593	0.0289548	0.288347	0.524	0.210194	0.250495	0.318068	0.364355	0.187103	0.276337	0.614194	0.210194	0.212429	0.531203
lnc-AL355149.1-1	0.238753	0.122296	0.425652	0.547175	0.184047	0.510235	0.269647	0.137232	0.0811466	0.0500645	0.220419	0.23082	0.360463	0.122247	0.37377	0.154051	0.204059	0.0495754	0.268245	0.254555	0.315066	0.547175	0.316199	0.122296	0.17702	0.102272	0.159548	0.0435283	0.106674	0.232555	0.171048	0.137232	0.24903	0.139759	0.0472417	0.0461633	0.0763871	0.274961	0.210667	0.297625	0.12636	0.201864	0.0910206	0.0387277	0.294727	0.0495754	0.0671238	0.470708	0.130621
lncARSR	0.409473	0.121685	0.275742	0.405741	0.418793	0.472998	0.369761	0.231728	0.078171	0.0467835	0.484185	0.507148	0.462227	0.126748	0.39267	0.377928	0.492428	0.0499355	0.586351	0.406689	0.241781	0.405741	0.410379	0.149441	0.214854	0.0845233	0.450038	0.105274	0.275791	0.640291	0.336165	0.127895	0.535168	0.496512	0.0510273	0.0534868	0.0618304	0.470444	0.378206	0.180427	0.124437	0.314619	0.306274	0.0577212	0.466222	0.0499355	0.0608081	0.32555	0.130078
lnc-ATB	0.341114	0.717087	0.195073	0.0517274	0.433187	0.180457	0.481398	0.541604	0.292528	0.261559	0.164821	0.166155	0.423319	0.699605	0.331652	0.461109	0.471108	0.537247	0.144345	0.0508272	0.445687	0.0517274	0.477032	0.577543	0.17531	0.0714182	0.329308	0.0419833	0.699796	0.178118	0.212218	0.505882	0.360669	0.372375	0.572212	0.279589	0.0629779	0.378151	0.470028	0.224374	0.503754	0.388912	0.490178	0.217109	0.379635	0.537247	0.224374	0.296364	0.825171
lncBRM	0.409106	0.457323	0.102607	0.458924	0.53526	0.535886	0.552147	0.21415	0.55213	0.222885	0.270242	0.183177	0.523462	0.477268	0.438492	0.576915	0.45521	0.506308	0.386887	0.484822	0.393789	0.458924	0.481901	0.198784	0.205954	0.0771126	0.6699	0.0310175	0.415727	0.41701	0.340966	0.194166	0.386986	0.533323	0.546429	0.44184	0.0561332	0.400031	0.621216	0.268746	0.24399	0.4053	0.318347	0.188819	0.465603	0.506308	0.192556	0.375729	0.48272
CAMTA1-DT	0.379803	0.47563	0.189841	0.578431	0.259002	0.600464	0.327728	0.582467	0.228894	0.177492	0.37315	0.259724	0.424362	0.477851	0.410277	0.475605	0.518189	0.189841	0.492208	0.610805	0.198823	0.578431	0.506596	0.511352	0.198432	0.104061	0.422468	0.0535546	0.433984	0.312108	0.434174	0.537815	0.42098	0.439857	0.194551	0.124961	0.0803735	0.392215	0.359477	0.246166	0.4811	0.366107	0.304182	0.0898126	0.423688	0.189841	0.157931	0.362922	0.605332
lnc-DILC	0.425701	0.428311	0.394249	0.217124	0.373719	0.447948	0.567158	0.220831	0.242076	0.237007	0.531214	0.401621	0.464406	0.491693	0.398487	0.399074	0.508898	0.470839	0.223639	0.238707	0.381252	0.217124	0.381099	0.224465	0.22966	0.0724572	0.370503	0.030015	0.584249	0.400555	0.198117	0.204178	0.470659	0.444671	0.510296	0.23748	0.0527225	0.456588	0.726092	0.272871	0.250299	0.308415	0.509818	0.208317	0.422108	0.470839	0.209379	0.331222	0.45008
GPRACR	0.31239	0.205698	0.110258	0.569686	0.240631	0.652571	0.340305	0.210965	0.232294	0.237508	0.319802	0.201707	0.301507	0.324687	0.334137	0.383479	0.351706	0.249269	0.439368	0.60206	0.203676	0.569686	0.360364	0.193162	0.178203	0.0862281	0.414827	0.0340464	0.232649	0.253892	0.389857	0.185985	0.308842	0.3354	0.250428	0.107253	0.0625599	0.332258	0.388308	0.291179	0.224424	0.26433	0.282654	0.0927014	0.324852	0.249269	0.195941	0.323451	0.236175
FAM3D-AS1	0.225276	0.173171	0.356129	0.385016	0.150203	0.398532	0.22917	0.198226	0.121265	0.0822194	0.143881	0.156436	0.308	0.176112	0.344505	0.156047	0.183008	0.0805161	0.207875	0.121009	0.282807	0.385016	0.26253	0.180193	0.157577	0.0701715	0.134857	0.0281177	0.158903	0.173428	0.107429	0.190033	0.226028	0.124317	0.0775511	0.0767306	0.0514847	0.253622	0.127365	0.228537	0.17671	0.274925	0.122195	0.0455196	0.283709	0.0805161	0.0803891	0.446802	0.187446
lnc-LCE5A-1	0.225276	0.173171	0.356129	0.385016	0.150203	0.398532	0.22917	0.198226	0.121265	0.0822194	0.143881	0.156436	0.308	0.176112	0.344505	0.156047	0.183008	0.0805161	0.207875	0.121009	0.282807	0.385016	0.26253	0.180193	0.157577	0.0701715	0.134857	0.0281177	0.158903	0.173428	0.107429	0.190033	0.226028	0.124317	0.0775511	0.0767306	0.0514847	0.253622	0.127365	0.228537	0.17671	0.274925	0.122195	0.0455196	0.283709	0.0805161	0.0803891	0.446802	0.187446
LNCOC1	0.272348	0.532268	0.122258	0.0344561	0.519424	0.149931	0.45821	0.24878	0.68	0.28918	0.101933	0.100742	0.416361	0.544207	0.279617	0.461131	0.303383	0.626885	0.0919022	0.0334028	0.45542	0.0344561	0.332762	0.223415	0.136148	0.0520818	0.505867	0.0263035	0.464312	0.312349	0.0689121	0.222058	0.210669	0.402418	0.650915	0.499153	0.0424383	0.236409	0.54065	0.227048	0.276268	0.315331	0.333059	0.197909	0.31577	0.626885	0.227048	0.293639	0.564138
lncRNA625	0.311778	0.219497	0.0723871	0.311556	0.263176	0.378458	0.353844	0.17022	0.288983	0.330581	0.167435	0.176324	0.317506	0.333645	0.300775	0.349749	0.246531	0.337935	0.41422	0.169514	0.246237	0.311556	0.227909	0.150576	0.165104	0.0806671	0.251995	0.0297648	0.260912	0.1799	0.119238	0.157931	0.29081	0.207592	0.330109	0.112257	0.0591754	0.338153	0.299048	0.741935	0.269046	0.327817	0.199081	0.187801	0.277253	0.337935	0.265745	0.602491	0.239482
lncRNA-AK058803	0.441405	0.478543	0.171228	0.467545	0.420989	0.568709	0.459816	0.516821	0.532268	0.569559	0.317875	0.236445	0.536248	0.682842	0.463208	0.603822	0.622857	0.527647	0.435718	0.493444	0.43883	0.467545	0.631348	0.468499	0.226315	0.0930849	0.578991	0.0486288	0.614595	0.293823	0.382435	0.4811	0.424987	0.5558	0.489507	0.157369	0.0723543	0.473379	0.386204	0.546086	0.691877	0.442266	0.417117	0.140266	0.496447	0.527647	0.475497	0.362748	0.586628
lncRNA-ATB	0.850929	0.424316	0.176567	0.219352	0.635847	0.429645	0.678368	0.341642	0.307667	0.197919	0.280457	0.402198	0.710233	0.46519	0.829835	0.717082	0.644143	0.283843	0.44523	0.259642	0.369819	0.219352	0.680601	0.38875	0.541556	0.131082	0.588224	0.172332	0.521107	0.504003	0.458893	0.333943	0.805983	0.751125	0.325978	0.28266	0.0546093	0.85117	0.358557	0.318336	0.406302	0.728874	0.721264	0.354732	0.827576	0.283843	0.200587	0.446895	0.372132
VIM2P	0.222465	0.516095	0.524	0.0417143	0.0997347	0.0890533	0.259913	0.17022	0.108127	0.0725161	0.265745	0.402904	0.107901	0.15007	0.173624	0.11027	0.433636	0.0723871	0.0650139	0.0387028	0.0692044	0.0417143	0.289816	0.195582	0.111621	0.0806671	0.159114	0.410717	0.380949	0.303551	0.405206	0.627119	0.194344	0.41823	0.0698619	0.056499	0.0591754	0.245625	0.0598095	0.0721966	0.52105	0.117941	0.391815	0.192685	0.229652	0.0723871	0.0721966	0.222989	0.160729
TMPOP2	0.290867	0.12493	0.101905	0.563492	0.337642	0.537666	0.293397	0.150353	0.0891382	0.056	0.330032	0.211937	0.229318	0.128497	0.261554	0.249674	0.289046	0.0539048	0.401947	0.595865	0.048804	0.563492	0.274584	0.494104	0.146276	0.0785347	0.306633	0.0281394	0.37002	0.233405	0.68254	0.144258	0.375856	0.255664	0.0502384	0.0457323	0.0575238	0.284729	0.269841	0.155048	0.129806	0.259888	0.222321	0.0448616	0.359912	0.0539048	0.0598095	0.295797	0.139796
lncRNA-HIT	0.312127	0.50184	0.197261	0.0591882	0.387676	0.159954	0.20253	0.777336	0.244489	0.187384	0.159446	0.162794	0.432559	0.499692	0.320118	0.464684	0.35211	0.197261	0.493362	0.058063	0.493709	0.0591882	0.493491	0.537562	0.161523	0.0775334	0.406087	0.0460032	0.452705	0.388304	0.118376	0.570578	0.356203	0.427943	0.200486	0.133873	0.069552	0.313826	0.139749	0.159446	0.50731	0.354441	0.426874	0.0902453	0.370593	0.197261	0.159446	0.286104	0.631542
NPTN-IT1	0.755359	0.309259	0.31309	0.362565	0.597017	0.497005	0.665516	0.245864	0.257741	0.226832	0.364431	0.362312	0.655813	0.390632	0.775027	0.577261	0.590787	0.315155	0.528379	0.299166	0.495378	0.362565	0.649155	0.303881	0.476157	0.137884	0.559893	0.0879711	0.529943	0.480489	0.412286	0.211159	0.718253	0.6009	0.34056	0.183077	0.12357	0.704712	0.438401	0.441265	0.309259	0.665573	0.558954	0.223172	0.773705	0.315155	0.245238	0.578845	0.311844
ODC1-DT	0.426473	0.57869	0.17665	0.0464369	0.516662	0.172656	0.333948	0.740047	0.247965	0.204124	0.15144	0.155953	0.417049	0.573044	0.38652	0.447769	0.415108	0.369315	0.386491	0.0456868	0.431918	0.0464369	0.465241	0.674552	0.212803	0.0670097	0.431117	0.0388407	0.70015	0.249309	0.320169	0.461691	0.478723	0.447377	0.49555	0.321131	0.0580066	0.380928	0.319369	0.182709	0.450624	0.492845	0.575626	0.174142	0.442481	0.369315	0.182709	0.30365	0.671334
LNCNEF	0.334991	0.370601	0.0348236	0.464607	0.219234	0.500519	0.211646	0.257153	0.063615	0.0358712	0.271861	0.170082	0.29626	0.103318	0.383377	0.299333	0.39919	0.0348236	0.548145	0.486189	0.147616	0.464607	0.487941	0.103359	0.162219	0.0919557	0.438253	0.304955	0.0896422	0.411242	0.574857	0.427437	0.381138	0.451297	0.0323748	0.0384104	0.0607874	0.382751	0.26383	0.144877	0.374043	0.247411	0.25641	0.147691	0.381175	0.0348236	0.0496387	0.306585	0.11041
lncRNA-p21	0.0973584	0.151119	0.174538	0.024	0.0952814	0.075068	0.115965	0.20175	0.130619	0.0967742	0.158538	0.456413	0.0925037	0.164958	0.148693	0.108061	0.124959	0.0885161	0.0590453	0.0226401	0.0782453	0.024	0.0972141	0.605559	0.0758005	0.0387511	0.0802219	0.0164732	0.178509	0.104144	0.0816	0.177492	0.190422	0.102891	0.0813273	0.0591405	0.0301935	0.0871167	0.056	0.0725161	0.157312	0.101242	0.242927	0.171897	0.20171	0.0885161	0.0725161	0.185441	0.182004
PRAL	0.369226	0.158098	0.0654011	0.398985	0.357498	0.440969	0.210958	0.497998	0.100367	0.0640813	0.225551	0.166687	0.392848	0.151319	0.3871	0.408319	0.282682	0.0654011	0.795006	0.420567	0.358578	0.398985	0.451295	0.151858	0.190294	0.118084	0.515383	0.061202	0.136865	0.439997	0.31743	0.172448	0.450813	0.420686	0.0645954	0.0627989	0.0981036	0.399506	0.213277	0.140895	0.161637	0.353216	0.254072	0.0582815	0.405131	0.0654011	0.0897913	0.323345	0.159111
lncRNA-URHC	0.340869	0.470028	0.0539048	0.563492	0.369642	0.591867	0.417985	0.150353	0.22065	0.248	0.282032	0.163937	0.397109	0.491179	0.35697	0.455015	0.440837	0.596	0.401947	0.595865	0.410201	0.563492	0.475933	0.129806	0.167052	0.0785347	0.509701	0.0281394	0.397449	0.215649	0.365079	0.144258	0.364562	0.390436	0.626207	0.236668	0.0575238	0.365524	0.746032	0.299048	0.214028	0.315865	0.291611	0.186032	0.364964	0.596	0.20381	0.295797	0.484894
SOX4	0.201595	0.0536881	0.021291	0.746032	0.109235	0.604549	0.187276	0.0584202	0.0351003	0.024	0.336042	0.163124	0.199354	0.0463568	0.225654	0.209806	0.240124	0.021291	0.454391	0.789196	0.0179216	0.746032	0.248497	0.0477834	0.101622	0.0911627	0.308339	0.031206	0.0385011	0.207745	0.422222	0.0662932	0.241669	0.224626	0.0189327	0.0155264	0.0659048	0.22245	0.333333	0.16673	0.0557199	0.15366	0.0372781	0.0181782	0.234135	0.021291	0.039746	0.269223	0.051946
lncSOX4	0.218531	0.438698	0.028129	0.281905	0.254592	0.301487	0.173584	0.069345	0.0428173	0.0295054	0.199969	0.368086	0.220926	0.0584267	0.245854	0.100902	0.389032	0.028129	0.196295	0.266606	0.0257348	0.281905	0.29749	0.060276	0.120418	0.117678	0.194906	0.425136	0.0510911	0.323886	0.469333	0.542373	0.169105	0.272063	0.0264873	0.0227045	0.0868645	0.249103	0.197905	0.199969	0.44035	0.130618	0.203235	0.1633	0.19614	0.028129	0.0559693	0.347665	0.0636604
SOX5	0.201758	0.506495	0.126194	0.0219683	0.315224	0.132817	0.289508	0.208035	0.25377	0.272258	0.0723871	0.0697634	0.267397	0.525505	0.204609	0.315012	0.275643	0.614194	0.0612044	0.0209483	0.45828	0.0219683	0.316215	0.180828	0.11288	0.0392259	0.282386	0.0163531	0.433893	0.080458	0.0439365	0.189841	0.182396	0.229013	0.640762	0.255593	0.0289548	0.194869	0.524	0.210194	0.250495	0.308808	0.307111	0.187103	0.213444	0.614194	0.210194	0.212429	0.531203
WSPAR	0.503028	0.376064	0.0488828	0.385242	0.659052	0.465779	0.367144	0.285731	0.171047	0.164336	0.204904	0.37371	0.662844	0.403673	0.490389	0.712478	0.479268	0.41028	0.614048	0.406824	0.556952	0.385242	0.723511	0.133049	0.256664	0.26025	0.612002	0.194797	0.340495	0.51541	0.521555	0.143224	0.568079	0.632123	0.458388	0.200039	0.0539302	0.479485	0.510222	0.216248	0.193207	0.518942	0.500334	0.269724	0.539313	0.41028	0.152756	0.307371	0.386683
THORLNC	0.611558	0.390754	0.216301	0.393942	0.49349	0.525615	0.450875	0.159711	0.26741	0.259915	0.283053	0.333944	0.656671	0.38703	0.686718	0.583535	0.581552	0.337861	0.303264	0.277749	0.434669	0.393942	0.748552	0.156806	0.381948	0.195918	0.522713	0.291043	0.339923	0.322452	0.54438	0.30778	0.505887	0.649421	0.408254	0.207981	0.0576137	0.629039	0.421605	0.359853	0.427573	0.529471	0.585604	0.382322	0.554711	0.337861	0.254033	0.41244	0.25811
MYCNUT	0.265141	0.474283	0.188314	0.0641191	0.247953	0.151729	0.198043	0.580783	0.227318	0.175456	0.153423	0.24315	0.332156	0.476728	0.275402	0.364281	0.349407	0.188314	0.149334	0.062994	0.197805	0.0641191	0.36774	0.510004	0.149403	0.112508	0.188631	0.0788796	0.433021	0.200926	0.202747	0.536131	0.268812	0.313624	0.193329	0.12406	0.0767091	0.249233	0.139749	0.153423	0.479752	0.295197	0.337052	0.128446	0.29071	0.188314	0.153423	0.286104	0.603984
LOC100130476	0.322679	0.0709779	0.0289548	0.693613	0.203094	0.681892	0.421701	0.0724251	0.0440899	0.0301935	0.423671	0.278304	0.358247	0.0621866	0.377005	0.192407	0.245855	0.0289548	0.611736	0.540725	0.0266667	0.693613	0.219363	0.0643543	0.169155	0.12365	0.255791	0.0528828	0.055298	0.330537	0.322014	0.0803735	0.409301	0.202565	0.0274491	0.026014	0.0885161	0.394187	0.422019	0.627252	0.0723543	0.269046	0.0550977	0.0318542	0.361663	0.0289548	0.0591754	0.69925	0.0671746
ARHGAP27P1	0.206512	0.162231	0.0798066	0.0204655	0.333249	0.0797284	0.0872164	0.702227	0.123722	0.0824088	0.0678066	0.0667098	0.272025	0.171912	0.210681	0.286286	0.110264	0.0798066	0.674667	0.0194456	0.465908	0.0204655	0.312168	0.176786	0.0983414	0.0376492	0.364376	0.0151509	0.150386	0.359396	0.040931	0.184789	0.280473	0.288642	0.0757975	0.0654105	0.0277334	0.229863	0.0493964	0.0678066	0.167186	0.244312	0.252199	0.0344209	0.237079	0.0798066	0.0678066	0.21067	0.186939
LOC283070	0.209517	0.506495	0.148903	0.0219683	0.328164	0.132817	0.31708	0.208035	0.25377	0.272258	0.136903	0.392344	0.267397	0.525505	0.250005	0.315012	0.297148	0.614194	0.0612044	0.0209483	0.430409	0.0219683	0.306615	0.529826	0.122529	0.0392259	0.282386	0.0163531	0.46604	0.10637	0.0759365	0.189841	0.292633	0.247859	0.640762	0.255593	0.0289548	0.204653	0.524	0.210194	0.250495	0.233437	0.440969	0.316135	0.306421	0.614194	0.210194	0.212429	0.531203
LOC284454	0.251906	0.505882	0.627119	0.0606909	0.201968	0.163108	0.20425	0.620282	0.24922	0.193492	0.164026	0.165848	0.302023	0.503061	0.312708	0.334148	0.353794	0.201841	0.156403	0.0595658	0.490341	0.0606909	0.49147	0.541604	0.157131	0.0791101	0.197165	0.0472054	0.455592	0.179383	0.121382	0.57563	0.246388	0.276001	0.204151	0.136576	0.0707735	0.232658	0.144258	0.164026	0.511352	0.278511	0.314986	0.091554	0.279156	0.201841	0.164026	0.287863	0.635584
TUSC7	0.814802	0.423605	0.0823003	0.271064	0.600202	0.464451	0.593108	0.265151	0.222614	0.200754	0.206147	0.336628	0.725177	0.470352	0.760523	0.74145	0.677623	0.300095	0.427494	0.23083	0.375001	0.271064	0.73361	0.257334	0.519295	0.247222	0.529489	0.293741	0.419687	0.460603	0.490485	0.318926	0.671109	0.694407	0.347738	0.296704	0.0846202	0.755311	0.342434	0.366183	0.402889	0.732558	0.641236	0.378011	0.701452	0.300095	0.216769	0.472464	0.363594
loc285194	0.230811	0.0682244	0.028129	0.776	0.171897	0.606175	0.328517	0.069345	0.0428173	0.0295054	0.247588	0.244043	0.347955	0.0584267	0.284759	0.114441	0.172343	0.028129	0.398369	0.314225	0.0257348	0.776	0.128499	0.060276	0.135873	0.117678	0.146765	0.0490594	0.0510911	0.230854	0.187683	0.0792804	0.29173	0.118435	0.0264873	0.0227045	0.0868645	0.298158	0.245524	0.50308	0.069876	0.209439	0.0521208	0.0289867	0.311291	0.028129	0.0559693	0.649814	0.0636604
MROCKI	0.2395	0.0682244	0.028129	0.0659048	0.260098	0.0764548	0.0552896	0.069345	0.0428173	0.0295054	0.0559693	0.376344	0.272372	0.0584267	0.156495	0.25563	0.152904	0.028129	0.052295	0.062845	0.0257348	0.0659048	0.241164	0.060276	0.136285	0.384421	0.0571	0.277321	0.0510911	0.232369	0.373333	0.0792804	0.174533	0.219699	0.0264873	0.0227045	0.183484	0.101185	0.0539048	0.0559693	0.069876	0.206716	0.184433	0.140513	0.187261	0.028129	0.103969	0.214788	0.0636604
LOC344887	0.244042	0.181431	0.0798066	0.0204655	0.321712	0.145302	0.143441	0.404455	0.175546	0.16843	0.0678066	0.0667098	0.265741	0.257208	0.243761	0.314651	0.129017	0.168323	0.449908	0.0194456	0.448602	0.0204655	0.304628	0.176786	0.115945	0.0376492	0.349357	0.0151509	0.182534	0.308504	0.040931	0.184789	0.216056	0.277719	0.162547	0.0767935	0.0277334	0.208881	0.0973964	0.132323	0.192992	0.216056	0.272987	0.0597113	0.235786	0.168323	0.132323	0.21067	0.206139
LOC389332	0.340319	0.219497	0.0723871	0.311556	0.377871	0.484447	0.430208	0.17022	0.547048	0.674667	0.548387	0.176324	0.478376	0.505688	0.353885	0.392077	0.364722	0.596	0.244908	0.343929	0.41828	0.311556	0.381928	0.150576	0.1694	0.0806671	0.444519	0.0297648	0.408377	0.228154	0.203894	0.157931	0.2981	0.347609	0.536561	0.112257	0.0591754	0.380247	0.68	0.619048	0.475497	0.266953	0.272814	0.114069	0.321465	0.596	0.52381	0.30484	0.239482
FAR2P1	0.29778	0.113239	0.0402354	0.308021	0.3315	0.404037	0.291201	0.347914	0.0750972	0.0437853	0.272871	0.154775	0.368321	0.112548	0.32316	0.300918	0.177362	0.0402354	0.629482	0.340394	0.356142	0.308021	0.33989	0.114451	0.146155	0.0769579	0.403815	0.0269372	0.0936456	0.442051	0.189756	0.134153	0.328792	0.310042	0.0357247	0.0377704	0.0563023	0.306771	0.260825	0.145887	0.118058	0.229446	0.199319	0.025933	0.36856	0.0402354	0.0506485	0.290885	0.124322
MIR3936HG	0.295289	0.226312	0.445161	0.223975	0.379491	0.356888	0.397423	0.183377	0.463735	0.526065	0.19711	0.200295	0.412572	0.467162	0.407947	0.362781	0.356587	0.492852	0.199889	0.211736	0.635134	0.223975	0.502901	0.164814	0.200479	0.0877181	0.382083	0.0395918	0.386831	0.217221	0.150803	0.178422	0.231604	0.310858	0.46051	0.114535	0.0697634	0.324845	0.297524	0.5584	0.439646	0.282325	0.276065	0.117746	0.320492	0.492852	0.4432	0.363722	0.238902
MIR31HG	0.761027	0.439242	0.222318	0.342365	0.549207	0.488308	0.606058	0.295597	0.24814	0.222132	0.282296	0.314939	0.641937	0.425543	0.710207	0.621604	0.672106	0.300902	0.469758	0.264679	0.408357	0.342365	0.679383	0.339234	0.441903	0.10601	0.534467	0.173361	0.556451	0.444281	0.456217	0.353387	0.680608	0.659851	0.324383	0.176873	0.0712372	0.755948	0.357826	0.392923	0.445762	0.678677	0.628085	0.313073	0.745845	0.300902	0.229378	0.461059	0.375098
LOC730101	0.276727	0.464526	0.0686453	0.0353438	0.313461	0.0910501	0.0925328	0.576908	0.107107	0.0678066	0.0684929	0.0765171	0.272428	0.158157	0.279797	0.274615	0.259556	0.0686453	0.591837	0.0329346	0.402778	0.0353438	0.46772	0.159927	0.133373	0.0714024	0.40293	0.343908	0.141042	0.336242	0.324118	0.543031	0.279174	0.433192	0.0671645	0.0623155	0.052295	0.312487	0.0537648	0.0684929	0.468655	0.254354	0.390544	0.166214	0.261856	0.0686453	0.0684929	0.23925	0.168388
LOXL1-AS1	0.681681	0.421319	0.120323	0.146981	0.601795	0.39842	0.602786	0.345165	0.372847	0.236793	0.20977	0.399336	0.69822	0.482817	0.703561	0.744131	0.597388	0.245593	0.324788	0.15623	0.35072	0.146981	0.665709	0.428843	0.398526	0.233518	0.529585	0.313148	0.416518	0.567951	0.457254	0.418144	0.576921	0.682426	0.249141	0.21931	0.0576051	0.628268	0.220826	0.271111	0.508913	0.598744	0.656978	0.3804	0.677219	0.245593	0.232296	0.373994	0.341303
LSINCT1	0.312127	0.511352	0.208035	0.0627227	0.288714	0.167373	0.206576	1	0.255617	0.20175	0.17022	0.169977	0.358337	0.507618	0.320118	0.390463	0.356073	0.208035	0.493362	0.0615976	0.345267	0.0627227	0.404425	0.547073	0.161523	0.0812426	0.294755	0.0488308	0.459499	0.276972	0.125445	0.582467	0.356203	0.346974	0.209106	0.140231	0.0724251	0.313826	0.150353	0.17022	0.516821	0.354441	0.363256	0.0933236	0.326697	0.208035	0.17022	0.290252	0.641053
LSINCT10	0.312127	0.511352	0.208035	0.0627227	0.288714	0.167373	0.206576	1	0.255617	0.20175	0.17022	0.169977	0.358337	0.507618	0.320118	0.390463	0.356073	0.208035	0.493362	0.0615976	0.345267	0.0627227	0.404425	0.547073	0.161523	0.0812426	0.294755	0.0488308	0.459499	0.276972	0.125445	0.582467	0.356203	0.346974	0.209106	0.140231	0.0724251	0.313826	0.150353	0.17022	0.516821	0.354441	0.363256	0.0933236	0.326697	0.208035	0.17022	0.290252	0.641053
LSINCT11	0.312127	0.511352	0.208035	0.0627227	0.288714	0.167373	0.206576	1	0.255617	0.20175	0.17022	0.169977	0.358337	0.507618	0.320118	0.390463	0.356073	0.208035	0.493362	0.0615976	0.345267	0.0627227	0.404425	0.547073	0.161523	0.0812426	0.294755	0.0488308	0.459499	0.276972	0.125445	0.582467	0.356203	0.346974	0.209106	0.140231	0.0724251	0.313826	0.150353	0.17022	0.516821	0.354441	0.363256	0.0933236	0.326697	0.208035	0.17022	0.290252	0.641053
LSINCT12	0.312127	0.511352	0.208035	0.0627227	0.288714	0.167373	0.206576	1	0.255617	0.20175	0.17022	0.169977	0.358337	0.507618	0.320118	0.390463	0.356073	0.208035	0.493362	0.0615976	0.345267	0.0627227	0.404425	0.547073	0.161523	0.0812426	0.294755	0.0488308	0.459499	0.276972	0.125445	0.582467	0.356203	0.346974	0.209106	0.140231	0.0724251	0.313826	0.150353	0.17022	0.516821	0.354441	0.363256	0.0933236	0.326697	0.208035	0.17022	0.290252	0.641053
LSINCT2	0.312127	0.511352	0.208035	0.0627227	0.288714	0.167373	0.206576	1	0.255617	0.20175	0.17022	0.169977	0.358337	0.507618	0.320118	0.390463	0.356073	0.208035	0.493362	0.0615976	0.345267	0.0627227	0.404425	0.547073	0.161523	0.0812426	0.294755	0.0488308	0.459499	0.276972	0.125445	0.582467	0.356203	0.346974	0.209106	0.140231	0.0724251	0.313826	0.150353	0.17022	0.516821	0.354441	0.363256	0.0933236	0.326697	0.208035	0.17022	0.290252	0.641053
LSINCT3	0.312127	0.511352	0.208035	0.0627227	0.288714	0.167373	0.206576	1	0.255617	0.20175	0.17022	0.169977	0.358337	0.507618	0.320118	0.390463	0.356073	0.208035	0.493362	0.0615976	0.345267	0.0627227	0.404425	0.547073	0.161523	0.0812426	0.294755	0.0488308	0.459499	0.276972	0.125445	0.582467	0.356203	0.346974	0.209106	0.140231	0.0724251	0.313826	0.150353	0.17022	0.516821	0.354441	0.363256	0.0933236	0.326697	0.208035	0.17022	0.290252	0.641053
LSINCT4	0.312127	0.511352	0.208035	0.0627227	0.288714	0.167373	0.206576	1	0.255617	0.20175	0.17022	0.169977	0.358337	0.507618	0.320118	0.390463	0.356073	0.208035	0.493362	0.0615976	0.345267	0.0627227	0.404425	0.547073	0.161523	0.0812426	0.294755	0.0488308	0.459499	0.276972	0.125445	0.582467	0.356203	0.346974	0.209106	0.140231	0.0724251	0.313826	0.150353	0.17022	0.516821	0.354441	0.363256	0.0933236	0.326697	0.208035	0.17022	0.290252	0.641053
LSINCT5	0.740716	0.544393	0.234781	0.23302	0.760662	0.374227	0.579776	0.454771	0.403045	0.259439	0.240624	0.493816	0.785209	0.512093	0.709785	0.794951	0.820089	0.365636	0.498838	0.233603	0.492292	0.23302	0.826639	0.307099	0.408619	0.167249	0.685802	0.255446	0.581862	0.687336	0.488329	0.441741	0.683733	0.892851	0.392878	0.292029	0.061039	0.711119	0.332446	0.312488	0.544393	0.703836	0.737819	0.341491	0.745155	0.365636	0.253807	0.399613	0.458662
LSINCT6	0.312127	0.511352	0.208035	0.0627227	0.288714	0.167373	0.206576	1	0.255617	0.20175	0.17022	0.169977	0.358337	0.507618	0.320118	0.390463	0.356073	0.208035	0.493362	0.0615976	0.345267	0.0627227	0.404425	0.547073	0.161523	0.0812426	0.294755	0.0488308	0.459499	0.276972	0.125445	0.582467	0.356203	0.346974	0.209106	0.140231	0.0724251	0.313826	0.150353	0.17022	0.516821	0.354441	0.363256	0.0933236	0.326697	0.208035	0.17022	0.290252	0.641053
LSINCT7	0.312127	0.511352	0.208035	0.0627227	0.288714	0.167373	0.206576	1	0.255617	0.20175	0.17022	0.169977	0.358337	0.507618	0.320118	0.390463	0.356073	0.208035	0.493362	0.0615976	0.345267	0.0627227	0.404425	0.547073	0.161523	0.0812426	0.294755	0.0488308	0.459499	0.276972	0.125445	0.582467	0.356203	0.346974	0.209106	0.140231	0.0724251	0.313826	0.150353	0.17022	0.516821	0.354441	0.363256	0.0933236	0.326697	0.208035	0.17022	0.290252	0.641053
LSINCT8	0.312127	0.511352	0.208035	0.0627227	0.288714	0.167373	0.206576	1	0.255617	0.20175	0.17022	0.169977	0.358337	0.507618	0.320118	0.390463	0.356073	0.208035	0.493362	0.0615976	0.345267	0.0627227	0.404425	0.547073	0.161523	0.0812426	0.294755	0.0488308	0.459499	0.276972	0.125445	0.582467	0.356203	0.346974	0.209106	0.140231	0.0724251	0.313826	0.150353	0.17022	0.516821	0.354441	0.363256	0.0933236	0.326697	0.208035	0.17022	0.290252	0.641053
LSINCT9	0.312127	0.511352	0.208035	0.0627227	0.288714	0.167373	0.206576	1	0.255617	0.20175	0.17022	0.169977	0.358337	0.507618	0.320118	0.390463	0.356073	0.208035	0.493362	0.0615976	0.345267	0.0627227	0.404425	0.547073	0.161523	0.0812426	0.294755	0.0488308	0.459499	0.276972	0.125445	0.582467	0.356203	0.346974	0.209106	0.140231	0.0724251	0.313826	0.150353	0.17022	0.516821	0.354441	0.363256	0.0933236	0.326697	0.208035	0.17022	0.290252	0.641053
LUADT1	0.393209	0.376064	0.0488828	0.215929	0.429258	0.370287	0.445288	0.285731	0.171047	0.164336	0.204904	0.183234	0.448479	0.403673	0.406008	0.425551	0.33908	0.41028	0.368653	0.237512	0.431462	0.215929	0.42821	0.133049	0.219158	0.102459	0.410023	0.0595473	0.340495	0.301184	0.204095	0.143224	0.464755	0.359538	0.458388	0.200039	0.0539302	0.451671	0.510222	0.216248	0.193207	0.342132	0.342351	0.200315	0.471954	0.41028	0.152756	0.307371	0.386683
LUCAT1	0.825594	0.417569	0.103439	0.271289	0.610296	0.470293	0.578051	0.358004	0.293936	0.197818	0.246015	0.339263	0.733521	0.464466	0.808257	0.703443	0.597571	0.263371	0.449936	0.253859	0.351053	0.271289	0.6672	0.4044	0.530659	0.142859	0.53325	0.177842	0.455856	0.430685	0.449991	0.351146	0.766864	0.682943	0.2844	0.228842	0.0683682	0.804247	0.328262	0.333091	0.420518	0.734462	0.693012	0.3389	0.788313	0.263371	0.205904	0.463113	0.388568
LUNAR1	0.331377	0.603842	0.142561	0.0563336	0.338058	0.160656	0.319051	0.438731	0.236998	0.204447	0.125224	0.142386	0.395619	0.602701	0.332159	0.42277	0.432055	0.443706	0.129207	0.0555836	0.386976	0.0563336	0.430977	0.408468	0.194909	0.0964743	0.298582	0.0473236	0.55471	0.157906	0.102941	0.408964	0.309793	0.338134	0.487039	0.244007	0.364977	0.298151	0.399627	0.190851	0.420984	0.370856	0.421668	0.198992	0.359462	0.443706	0.281421	0.30274	0.696485
MACC1-AS1	0.478589	0.208399	0.309014	0.507573	0.385457	0.744221	0.654073	0.185671	0.349587	0.356646	0.287506	0.237114	0.475468	0.513324	0.575116	0.541367	0.457629	0.357065	0.454695	0.412522	0.488755	0.507573	0.57955	0.178591	0.281348	0.093645	0.501407	0.0414933	0.340636	0.285313	0.335958	0.176228	0.409494	0.427444	0.350592	0.118646	0.0679734	0.53358	0.361045	0.547557	0.354389	0.409888	0.285458	0.125359	0.519763	0.357065	0.331938	0.515568	0.222621
MAFG-DT	0.544504	0.589743	0.14026	0.337637	0.636934	0.485394	0.51863	0.523729	0.446339	0.448653	0.245008	0.197866	0.693636	0.736286	0.564944	0.7522	0.662921	0.618845	0.579531	0.356136	0.722792	0.337637	0.798319	0.405571	0.275386	0.0772026	0.74541	0.0396885	0.676344	0.414516	0.306027	0.405581	0.569176	0.689871	0.634869	0.255725	0.0595023	0.580571	0.514372	0.449158	0.589743	0.569091	0.596371	0.223392	0.620619	0.618845	0.398738	0.358157	0.670806
MAGI2-AS3	0.673503	0.487934	0.290738	0.208563	0.778199	0.344822	0.689137	0.431543	0.501075	0.329832	0.235959	0.487184	0.858958	0.606325	0.660173	0.801315	0.687278	0.460849	0.426468	0.125644	0.565142	0.208563	0.724194	0.35399	0.377624	0.188115	0.631481	0.143659	0.684946	0.671546	0.307381	0.34884	0.685576	0.808116	0.486866	0.341817	0.0616625	0.658117	0.357805	0.444785	0.487934	0.707114	0.707597	0.289277	0.773762	0.460849	0.310748	0.528448	0.546889
MALAT1	0.644562	0.204832	0.1022	0.14863	0.342764	0.265533	0.361436	0.169002	0.139598	0.0941611	0.176551	0.23749	0.420461	0.211483	0.620606	0.389114	0.393033	0.116566	0.216737	0.140007	0.167277	0.14863	0.374584	0.187481	0.614502	0.120097	0.292447	0.13965	0.237829	0.312681	0.252355	0.175474	0.453837	0.386959	0.129193	0.15012	0.069428	0.538847	0.184819	0.172108	0.203403	0.533632	0.374175	0.262444	0.531918	0.116566	0.115646	0.334595	0.185478
LINC01024	0.236431	0.516095	0.0723871	0.0417143	0.187698	0.0890533	0.0915785	0.582467	0.108127	0.0725161	0.0721966	0.0803236	0.174687	0.15007	0.239606	0.177055	0.263962	0.0723871	0.449588	0.0387028	0.22902	0.0417143	0.369959	0.150576	0.115401	0.0806671	0.27263	0.410717	0.131665	0.197606	0.373206	0.627119	0.210577	0.341179	0.0698619	0.056499	0.0591754	0.263233	0.0598095	0.0721966	0.52105	0.202572	0.315202	0.174252	0.199568	0.0723871	0.0721966	0.222989	0.160729
MATN1-AS1	0.208765	0.0567292	0.0204414	0.0431107	0.311062	0.0555944	0.0401743	0.0610385	0.0349111	0.0219642	0.037206	0.456884	0.365267	0.0501129	0.152475	0.356524	0.249391	0.0204414	0.0343841	0.0400993	0.0179168	0.0431107	0.285778	0.0520054	0.114249	0.685813	0.0414584	0.533784	0.0428429	0.304778	0.455402	0.0669433	0.194771	0.260687	0.0187247	0.0182146	0.0634594	0.0981217	0.0351742	0.037206	0.0583546	0.242844	0.213048	0.230347	0.188463	0.0204414	0.037206	0.198637	0.0553355
MBNL1-AS1	0.323742	0.372204	0.437088	0.0187439	0.433267	0.120136	0.378557	0.366242	0.199144	0.187015	0.221036	0.342215	0.35292	0.394727	0.270754	0.389896	0.383335	0.388666	0.394172	0.017928	0.56595	0.0187439	0.404123	0.220392	0.150526	0.0374068	0.516683	0.014602	0.552724	0.481448	0.0675941	0.190509	0.381836	0.555491	0.532715	0.299764	0.0264312	0.332141	0.323931	0.154412	0.222794	0.318787	0.53528	0.157604	0.382278	0.388666	0.154412	0.22919	0.392795
MCM3AP-AS1	0.615573	0.20196	0.100872	0.399783	0.48125	0.628546	0.609703	0.342956	0.299996	0.292431	0.2534	0.453004	0.615199	0.456602	0.615966	0.670372	0.532335	0.299188	0.565078	0.450224	0.343867	0.399783	0.533896	0.327051	0.353318	0.274055	0.498428	0.212713	0.324407	0.423215	0.387012	0.17558	0.598931	0.508601	0.299153	0.116028	0.0630651	0.633317	0.288985	0.447136	0.321407	0.567963	0.453027	0.315085	0.653479	0.299188	0.279459	0.487404	0.213597
MDC1-AS1	0.362747	0.203908	0.369462	0.039746	0.473392	0.143413	0.409153	0.168458	0.396064	0.428955	0.201229	0.579084	0.43902	0.4205	0.276869	0.48606	0.485959	0.417462	0.0668096	0.0377384	0.328807	0.039746	0.443957	0.186826	0.211995	0.268474	0.291118	0.212307	0.548166	0.414032	0.342667	0.160265	0.409525	0.536992	0.400511	0.108221	0.0571622	0.38256	0.15581	0.373272	0.386765	0.351423	0.503906	0.237484	0.397352	0.417462	0.373272	0.255875	0.218182
MEG3	0.676925	0.212521	0.120397	0.172692	0.387767	0.29757	0.418878	0.177325	0.155035	0.103536	0.199838	0.276251	0.468245	0.233589	0.676777	0.44163	0.428376	0.13407	0.248172	0.160884	0.194728	0.172692	0.411028	0.200248	0.67974	0.153554	0.32161	0.16497	0.261706	0.346001	0.275038	0.177048	0.512034	0.422772	0.151023	0.162798	0.0908642	0.599957	0.208466	0.196405	0.208635	0.562515	0.414531	0.294889	0.57559	0.13407	0.12881	0.356184	0.192042
MEG8	0.331784	0.242395	0.473253	0.0339902	0.270825	0.346509	0.439219	0.574985	0.236721	0.220518	0.250542	0.365707	0.236151	0.492519	0.281828	0.381742	0.337412	0.233325	0.41147	0.0331476	0.328735	0.0339902	0.26281	0.253828	0.161999	0.0532075	0.2767	0.027274	0.463207	0.403957	0.0931289	0.233963	0.341489	0.38124	0.236948	0.12565	0.0421179	0.364494	0.150751	0.184545	0.257999	0.263203	0.384079	0.109141	0.314724	0.233325	0.184545	0.256549	0.268953
MELTF	0.212458	0.50028	0.101905	0.0396825	0.273642	0.0805234	0.15844	0.150353	0.0891382	0.056	0.10781	0.115937	0.0951069	0.128497	0.159406	0.0932786	0.265046	0.0539048	0.0527405	0.0366711	0.048804	0.0396825	0.274584	0.494104	0.105094	0.0785347	0.143585	0.409092	0.37002	0.0893411	0.68254	0.613445	0.185026	0.255664	0.0502384	0.0457323	0.0575238	0.192668	0.047619	0.0598095	0.505156	0.169302	0.376946	0.180916	0.217946	0.0539048	0.0598095	0.213946	0.139796
MELTF-AS1	0.472539	0.357343	0.0439365	0.465608	0.512651	0.5459	0.397069	0.125445	0.16065	0.1584	0.44728	0.412	0.62981	0.387292	0.4599	0.606882	0.499652	0.405333	0.36892	0.487191	0.313651	0.465608	0.600315	0.114327	0.244062	0.274851	0.464167	0.200191	0.325933	0.367575	0.579365	0.121382	0.518334	0.518403	0.454148	0.193108	0.0616599	0.441679	0.756614	0.246984	0.174486	0.440501	0.38191	0.269345	0.446608	0.405333	0.151746	0.310269	0.367962
MIAT	0.741447	0.263728	0.0773067	0.204826	0.420675	0.34337	0.448456	0.220116	0.194352	0.132114	0.188847	0.232946	0.537963	0.296542	0.683305	0.530304	0.443126	0.174	0.31782	0.194174	0.237252	0.204826	0.461069	0.252684	0.60242	0.139825	0.384634	0.147953	0.301222	0.345007	0.305982	0.215925	0.580581	0.460928	0.189487	0.24443	0.123773	0.631238	0.239942	0.230254	0.267993	0.658422	0.45301	0.410015	0.638906	0.174	0.195458	0.368279	0.230789
MIF-AS1	0.362514	0.517663	0.195936	0.0583082	0.526429	0.204982	0.47727	0.563764	0.862069	0.600445	0.165684	0.166772	0.535839	0.716372	0.367795	0.585767	0.477527	0.552356	0.158676	0.0574081	0.456479	0.0583082	0.484619	0.507618	0.186557	0.0783274	0.552912	0.0474674	0.643934	0.350034	0.124946	0.528042	0.264731	0.536241	0.510097	0.363494	0.068551	0.336974	0.228894	0.495482	0.730996	0.414248	0.432764	0.146927	0.426256	0.552356	0.495482	0.337786	0.625747
MINCR	0.506265	0.135789	0.235148	0.416935	0.409192	0.485523	0.272478	0.215635	0.0995267	0.0757277	0.166107	0.299398	0.542063	0.173481	0.562558	0.493386	0.322684	0.0849549	0.485599	0.277504	0.393656	0.416935	0.58107	0.129314	0.300807	0.190576	0.383156	0.139234	0.139713	0.414913	0.383608	0.132568	0.479245	0.440409	0.0899083	0.0638952	0.0593158	0.448601	0.175505	0.191913	0.141044	0.448105	0.319263	0.140799	0.509714	0.0849549	0.0864148	0.383689	0.142657
MIR137HG	0.300874	0.140745	0.524	0.565524	0.163735	0.546196	0.39487	0.17022	0.108127	0.0725161	0.487967	0.498904	0.242112	0.15007	0.275772	0.266666	0.457636	0.0723871	0.41422	0.597897	0.0692044	0.565524	0.289816	0.195582	0.152803	0.0806671	0.322162	0.0297648	0.380949	0.447615	0.405206	0.157931	0.385174	0.41823	0.0698619	0.056499	0.0591754	0.337686	0.282032	0.167435	0.1457	0.208527	0.23719	0.0566307	0.371618	0.0723871	0.0721966	0.30484	0.160729
CARMN	0.372818	0.143749	0.381333	0.673312	0.240885	0.645129	0.561813	0.1639	0.0991847	0.0627097	0.392994	0.440178	0.349581	0.150368	0.346601	0.261784	0.43418	0.0642581	0.412919	0.440926	0.0639033	0.673312	0.280263	0.267096	0.191609	0.0808784	0.293734	0.0303309	0.395378	0.410892	0.435683	0.155707	0.460318	0.385125	0.0636156	0.0620106	0.0559824	0.479946	0.23564	0.247962	0.147288	0.279769	0.263276	0.0630281	0.477275	0.0642581	0.0680676	0.444797	0.158024
MIR155HG	0.583934	0.22338	0.0576916	0.294968	0.449995	0.504966	0.415388	0.136345	0.132851	0.114514	0.254632	0.391902	0.652535	0.358989	0.550662	0.574631	0.434782	0.212764	0.202626	0.168212	0.197338	0.294968	0.441609	0.135145	0.330082	0.371153	0.307681	0.305036	0.234329	0.406905	0.385607	0.127261	0.479344	0.448473	0.299448	0.194935	0.265878	0.478314	0.384067	0.219779	0.155289	0.507649	0.411691	0.306196	0.481815	0.212764	0.294815	0.414017	0.236078
MIR17HG	0.618831	0.465472	0.137097	0.11384	0.591357	0.202432	0.326686	0.253713	0.17336	0.131967	0.143878	0.511625	0.624887	0.339561	0.605102	0.623203	0.575017	0.269061	0.303099	0.113198	0.404105	0.11384	0.681653	0.331776	0.387396	0.399869	0.402695	0.480578	0.338005	0.517913	0.511973	0.346596	0.571473	0.629606	0.308892	0.191381	0.147005	0.487971	0.268793	0.158329	0.358947	0.602807	0.707059	0.506618	0.625607	0.269061	0.158329	0.424471	0.337716
MIR205HG	0.359992	0.160685	0.107406	0.377575	0.44654	0.392701	0.368527	0.513175	0.112598	0.0744516	0.230555	0.234359	0.355244	0.162347	0.362732	0.230522	0.218546	0.0739613	0.639239	0.211736	0.207768	0.377575	0.245022	0.460203	0.198288	0.0877181	0.261349	0.0395918	0.366249	0.331154	0.419429	0.178422	0.510273	0.23008	0.0715946	0.0657468	0.0697634	0.407463	0.182324	0.35071	0.164814	0.385384	0.294214	0.0580818	0.445731	0.0739613	0.0819097	0.566045	0.173275
MIR210HG	0.382901	0.397673	0.0808828	0.0360352	0.580506	0.0822714	0.147529	0.285731	0.0833723	0.0491356	0.0887558	0.33771	0.403985	0.131662	0.305571	0.402418	0.32859	0.0488828	0.352144	0.0340275	0.285905	0.0360352	0.55572	0.393262	0.196358	0.26025	0.319109	0.466905	0.319161	0.414364	0.759651	0.456015	0.407441	0.518084	0.0469814	0.0515341	0.0539302	0.320457	0.0446135	0.0567558	0.401156	0.384104	0.575002	0.265248	0.406296	0.0488828	0.0567558	0.245982	0.140185
MIR22HG	0.677285	0.292732	0.125369	0.300392	0.713266	0.425094	0.631268	0.29899	0.364303	0.227935	0.208229	0.311561	0.707298	0.393952	0.685072	0.695612	0.563604	0.328797	0.447311	0.246077	0.389935	0.300392	0.597163	0.309759	0.383158	0.258834	0.55873	0.209869	0.480309	0.568817	0.494817	0.179436	0.67211	0.594971	0.35668	0.266654	0.0558477	0.633971	0.330181	0.348174	0.292732	0.724785	0.518159	0.298674	0.686692	0.328797	0.224963	0.474561	0.301265
MIR4697HG	0.284553	0.173178	0.110258	0.0458769	0.507386	0.10654	0.269731	0.210965	0.547048	0.106361	0.09758	0.419104	0.460113	0.194302	0.269092	0.474944	0.232925	0.110258	0.0901616	0.0430814	0.111002	0.0458769	0.32104	0.193162	0.160931	0.357805	0.318938	0.266175	0.176472	0.483033	0.389857	0.185985	0.230048	0.436606	0.110069	0.307137	0.0625599	0.17713	0.0847851	0.09758	0.178296	0.330678	0.274227	0.167633	0.314078	0.110258	0.09758	0.298604	0.203654
MIR503HG	0.665037	0.360263	0.222929	0.314519	0.585754	0.405729	0.562939	0.311748	0.282223	0.117997	0.240652	0.407741	0.696204	0.375427	0.632112	0.677739	0.641135	0.244831	0.475837	0.251151	0.357589	0.314519	0.592473	0.248624	0.368667	0.203424	0.555433	0.153275	0.459012	0.655329	0.342771	0.242526	0.654032	0.736619	0.283462	0.277383	0.0642592	0.602546	0.320401	0.253902	0.261802	0.673709	0.528313	0.246921	0.705399	0.244831	0.126029	0.493944	0.452868
MAP3K20-AS1	0.272348	0.532268	0.122258	0.0344561	0.519424	0.149931	0.45821	0.24878	0.68	0.28918	0.101933	0.100742	0.416361	0.544207	0.279617	0.461131	0.303383	0.626885	0.0919022	0.0334028	0.45542	0.0344561	0.332762	0.223415	0.136148	0.0520818	0.505867	0.0263035	0.464312	0.312349	0.0689121	0.222058	0.210669	0.402418	0.650915	0.499153	0.0424383	0.236409	0.54065	0.227048	0.276268	0.315331	0.333059	0.197909	0.31577	0.626885	0.227048	0.293639	0.564138
MNX1-AS1	0.777942	0.389878	0.228773	0.250644	0.694181	0.392755	0.659838	0.425153	0.366283	0.233405	0.255095	0.445389	0.753673	0.479216	0.728231	0.759549	0.6847	0.327178	0.550456	0.225415	0.443458	0.250644	0.660746	0.487651	0.44226	0.198019	0.612879	0.154524	0.62896	0.590608	0.409085	0.290611	0.795752	0.72451	0.353419	0.273729	0.0527282	0.696246	0.316395	0.378904	0.389878	0.771177	0.703447	0.337519	0.842537	0.327178	0.22839	0.477741	0.430409
ZNF667-AS1	0.492814	0.448066	0.130423	0.36319	0.451742	0.418463	0.447134	0.366315	0.183841	0.143444	0.190315	0.224288	0.517904	0.456612	0.483589	0.380594	0.425736	0.274921	0.364907	0.133439	0.263294	0.36319	0.385974	0.522626	0.263142	0.0985517	0.34633	0.0461248	0.571193	0.237077	0.320001	0.34399	0.519704	0.374926	0.383593	0.261193	0.0709577	0.471894	0.319358	0.435989	0.34846	0.521451	0.475967	0.158708	0.530719	0.274921	0.145839	0.575682	0.520123
MSC-AS1	0.402612	0.496812	0.0930066	0.262098	0.223768	0.61288	0.406835	0.183898	0.193965	0.184131	0.46854	0.183177	0.356786	0.441489	0.423634	0.363706	0.39669	0.204215	0.238279	0.287997	0.178008	0.262098	0.412741	0.173574	0.202179	0.0933728	0.32786	0.353769	0.213022	0.233682	0.46795	0.539264	0.295885	0.385492	0.21269	0.0989278	0.0641332	0.444207	0.523345	0.242467	0.512417	0.225462	0.342058	0.21668	0.283314	0.204215	0.166276	0.326867	0.209417
MSTO2P	0.265057	0.250495	0.0905806	0.024	0.416127	0.152721	0.294936	0.627119	0.57377	0.698925	0.0785806	0.0738925	0.334183	0.535456	0.255877	0.397096	0.275643	0.614194	0.449908	0.0229801	0.590224	0.024	0.386758	0.186297	0.124294	0.0413584	0.451493	0.0179785	0.433893	0.197172	0.048	0.196678	0.233572	0.352	0.551116	0.127527	0.0306065	0.296506	0.204	0.530194	0.506495	0.303966	0.336604	0.11337	0.276337	0.614194	0.530194	0.214818	0.275203
MT1JP	0.604618	0.520113	0.2971	0.278287	0.490452	0.394955	0.467472	0.340581	0.325648	0.305876	0.271749	0.535392	0.606838	0.478275	0.589148	0.655788	0.792725	0.31189	0.29906	0.292675	0.294598	0.278287	0.769325	0.329212	0.337601	0.23511	0.472132	0.371957	0.574118	0.480977	0.653259	0.526152	0.54773	0.797261	0.310582	0.12737	0.0682384	0.628933	0.238431	0.330007	0.648113	0.534579	0.664135	0.38696	0.60838	0.31189	0.290791	0.358458	0.40009
MVIH	0.619073	0.359813	0.120759	0.308401	0.617258	0.425277	0.385973	0.449948	0.356775	0.341168	0.220334	0.372994	0.711804	0.514695	0.566439	0.762783	0.598394	0.343522	0.52634	0.324588	0.492139	0.308401	0.767662	0.353117	0.333392	0.230826	0.598754	0.171927	0.480347	0.496453	0.4703	0.346569	0.567959	0.697286	0.338553	0.131983	0.124924	0.541577	0.260028	0.362966	0.502035	0.600834	0.56018	0.212212	0.622839	0.343522	0.342394	0.358512	0.431869
MYCLo-4	0.282674	0.464452	0.138477	0.0223746	0.400914	0.134921	0.302952	0.547073	0.232525	0.228387	0.128877	0.35012	0.328033	0.486752	0.321812	0.371985	0.293847	0.51071	0.395921	0.0215587	0.519731	0.0223746	0.374711	0.483894	0.153363	0.0412168	0.368306	0.0176276	0.439565	0.211847	0.0753741	0.202721	0.409943	0.315176	0.550097	0.242087	0.0295054	0.296302	0.4336	0.18751	0.251119	0.323887	0.481949	0.301511	0.368933	0.51071	0.18751	0.233753	0.485042
LPP-AS2	0.499626	0.582467	0.164849	0.339657	0.440046	0.464713	0.418373	0.650965	0.239489	0.198631	0.269597	0.385875	0.541875	0.583828	0.567189	0.58992	0.573707	0.404541	0.579531	0.358156	0.452361	0.339657	0.62321	0.597956	0.274255	0.0793222	0.528763	0.0414558	0.542523	0.340662	0.321407	0.412375	0.638464	0.525239	0.447353	0.245049	0.061298	0.521047	0.479288	0.234854	0.422467	0.515162	0.548205	0.29287	0.587517	0.404541	0.184434	0.360923	0.66353
MYCNOS	0.348387	0.316601	0.0393975	0.455908	0.328688	0.506556	0.334831	0.126213	0.156383	0.159876	0.226647	0.215818	0.370457	0.343693	0.365794	0.416933	0.375835	0.366954	0.343555	0.481806	0.269718	0.455908	0.428962	0.111106	0.178029	0.104695	0.50572	0.0583722	0.280765	0.222846	0.390029	0.123784	0.348977	0.437827	0.514622	0.273038	0.0562029	0.347367	0.501557	0.220677	0.16719	0.32822	0.299584	0.178726	0.343782	0.366954	0.144487	0.298843	0.326883
MYOSLID	0.366465	0.508311	0.0627097	0.461943	0.347284	0.479803	0.416378	0.151302	0.445768	0.512	0.143472	0.16142	0.450959	0.444251	0.390237	0.328663	0.457154	0.4816	0.216724	0.145135	0.361954	0.461943	0.47852	0.138085	0.189256	0.088924	0.41069	0.350201	0.366784	0.167911	0.381116	0.516821	0.236414	0.439012	0.451134	0.103306	0.0613129	0.437847	0.248762	0.606349	0.721645	0.296801	0.403985	0.236623	0.378699	0.4816	0.428571	0.456911	0.212173
VPS9D1-AS1	0.362955	0.480774	0.115118	0.0190847	0.607236	0.173219	0.431261	0.330334	0.436702	0.468209	0.108261	0.28492	0.502808	0.645161	0.395777	0.553138	0.410633	0.699641	0.325331	0.0185019	0.768423	0.0190847	0.569193	0.415429	0.191354	0.0395521	0.645307	0.0159357	0.5856	0.277649	0.0658642	0.20481	0.4243	0.540409	0.768807	0.344395	0.0268557	0.372536	0.461803	0.404751	0.424745	0.415004	0.651327	0.343197	0.481805	0.699641	0.404751	0.257045	0.496216
n340790	0.262969	0.170884	0.109238	0.238423	0.229563	0.363419	0.394428	0.20984	0.279328	0.105001	0.257565	0.180147	0.277481	0.193552	0.294585	0.231159	0.207853	0.109238	0.218526	0.60206	0.110323	0.238423	0.193164	0.192262	0.15513	0.0799084	0.261019	0.0302435	0.175829	0.281791	0.17673	0.183117	0.202269	0.223385	0.109253	0.154155	0.0538227	0.3317	0.24477	0.162703	0.176002	0.188114	0.137982	0.051128	0.309967	0.109238	0.0928264	0.356937	0.202754
NBAT1	0.704951	0.426003	0.146008	0.113338	0.595625	0.274907	0.423548	0.427708	0.384197	0.248968	0.349153	0.323803	0.746539	0.410863	0.63384	0.744282	0.683517	0.256899	0.378543	0.122587	0.389231	0.113338	0.679762	0.291685	0.385225	0.259795	0.537027	0.342657	0.421761	0.581956	0.399659	0.415609	0.559112	0.721837	0.259692	0.223017	0.055806	0.614302	0.267485	0.267959	0.519595	0.664262	0.610731	0.3894	0.5994	0.256899	0.242749	0.371591	0.345988
NBR2	0.606618	0.648363	0.177196	0.164433	0.618288	0.262044	0.394919	0.341727	0.240633	0.196834	0.182806	0.348729	0.607612	0.446171	0.567082	0.605479	0.586554	0.403	0.418478	0.163425	0.568299	0.164433	0.727662	0.274812	0.340168	0.353801	0.524292	0.48377	0.43333	0.549758	0.512598	0.487685	0.510139	0.659488	0.446005	0.24568	0.200766	0.517794	0.401074	0.223949	0.488575	0.585311	0.666805	0.411966	0.579692	0.403	0.223949	0.496916	0.456729
NCK1-DT	0.384594	0.203127	0.570668	0.0329067	0.53096	0.117822	0.401962	0.225765	0.340897	0.0938043	0.209541	0.645954	0.405226	0.212807	0.377445	0.416349	0.355745	0.0973227	0.0878518	0.031509	0.280961	0.0329067	0.415987	0.575272	0.250565	0.20136	0.257541	0.156735	0.495176	0.519373	0.460081	0.213274	0.462889	0.478059	0.0986548	0.24445	0.0472573	0.26925	0.0722973	0.0909836	0.205971	0.391662	0.536057	0.259174	0.517296	0.0973227	0.0909836	0.320977	0.220059
SNHG16	0.816885	0.387887	0.162812	0.250682	0.601469	0.428762	0.648402	0.260185	0.267775	0.177536	0.252638	0.399248	0.697436	0.426306	0.78819	0.663451	0.605569	0.257148	0.361084	0.234705	0.320953	0.250682	0.631037	0.365033	0.535727	0.146398	0.515659	0.175526	0.489343	0.454836	0.454277	0.303527	0.71562	0.691257	0.296981	0.249053	0.159942	0.802029	0.321312	0.304524	0.371314	0.69652	0.691514	0.383665	0.801767	0.257148	0.209855	0.450704	0.339137
ncRuPAR	0.398583	0.456248	0.0723097	0.455594	0.504084	0.565025	0.531024	0.181554	0.509638	0.596	0.249935	0.16142	0.498641	0.667733	0.411697	0.566215	0.540964	0.8048	0.365332	0.481492	0.592811	0.455594	0.58865	0.163295	0.195331	0.0726638	0.64081	0.0274495	0.56233	0.216354	0.326694	0.171723	0.37265	0.502904	0.795173	0.247633	0.0533129	0.432736	0.668825	0.567238	0.456248	0.385168	0.393842	0.215797	0.438185	0.8048	0.491048	0.310916	0.472901
NEAT1	0.721891	0.225848	0.122409	0.190685	0.393061	0.31151	0.437253	0.187663	0.14991	0.0969028	0.191041	0.275957	0.504578	0.244096	0.697079	0.458295	0.44091	0.132462	0.27165	0.17698	0.202588	0.190685	0.446171	0.214025	0.595088	0.14284	0.335569	0.135107	0.276032	0.360652	0.299668	0.1868	0.554931	0.461874	0.15212	0.173504	0.117694	0.61418	0.218425	0.199673	0.218579	0.601881	0.42523	0.312379	0.609784	0.132462	0.15301	0.359244	0.212347
NEAT1_2	0.344895	0.157089	0.0768256	0.441056	0.224044	0.56662	0.413521	0.152498	0.160935	0.146489	0.274466	0.188631	0.297475	0.252407	0.3325	0.354953	0.327718	0.1695	0.375475	0.673442	0.155247	0.441056	0.330936	0.148135	0.207622	0.075704	0.36862	0.0294007	0.188853	0.239872	0.338341	0.135845	0.295679	0.312076	0.181723	0.120255	0.0532229	0.370973	0.320137	0.223763	0.170464	0.269691	0.251768	0.108245	0.371647	0.1695	0.136556	0.285127	0.178857
NEF	0.604734	0.331395	0.110008	0.417019	0.63538	0.477621	0.507995	0.408358	0.32165	0.301522	0.211415	0.418264	0.808418	0.47478	0.627122	0.665645	0.539133	0.308019	0.595397	0.183567	0.449581	0.417019	0.657247	0.325368	0.341851	0.218729	0.48342	0.159496	0.44662	0.504945	0.347926	0.316465	0.639642	0.598968	0.307098	0.124372	0.0716849	0.628166	0.246698	0.621289	0.459395	0.655955	0.534677	0.203549	0.67786	0.308019	0.288711	0.637211	0.396246
NKILA	0.619995	0.451408	0.196893	0.351038	0.461518	0.437695	0.438948	0.28217	0.144572	0.111797	0.192389	0.264606	0.62489	0.361648	0.774788	0.540459	0.564052	0.228058	0.470164	0.231492	0.421818	0.351038	0.696883	0.243075	0.424699	0.123409	0.447807	0.181942	0.352105	0.362853	0.377906	0.34227	0.664427	0.548098	0.25689	0.171453	0.0656828	0.724577	0.32482	0.326897	0.355395	0.60304	0.500979	0.324199	0.634996	0.228058	0.122681	0.528291	0.384728
NNT-AS1	0.703851	0.554547	0.245223	0.231359	0.681147	0.386772	0.608254	0.465705	0.408643	0.26275	0.260043	0.291391	0.660081	0.52157	0.671339	0.694102	0.720339	0.368693	0.50114	0.24132	0.494941	0.231359	0.744249	0.427697	0.367755	0.0761537	0.696508	0.171001	0.687385	0.605747	0.487049	0.452675	0.701601	0.811636	0.395717	0.296577	0.0541225	0.697954	0.342604	0.295608	0.554547	0.6533	0.730324	0.278599	0.731267	0.368693	0.253807	0.37497	0.468816
NONHSAT125629	0.395018	0.518567	0.183033	0.392856	0.277876	0.450366	0.396008	0.612624	0.224821	0.172068	0.275203	0.279089	0.496348	0.514337	0.455108	0.396261	0.497067	0.183033	0.387242	0.227017	0.192677	0.392856	0.410009	0.548335	0.225206	0.106818	0.256863	0.0554674	0.471392	0.297831	0.206713	0.576903	0.451254	0.402857	0.188092	0.135407	0.0833132	0.428996	0.259147	0.428803	0.523125	0.425093	0.33439	0.0952865	0.455243	0.183033	0.160729	0.622106	0.718606
PHACTR2-AS1	0.340319	0.219497	0.0723871	0.565524	0.377871	0.61177	0.430208	0.17022	0.547048	0.674667	0.294419	0.176324	0.403528	0.505688	0.353885	0.476733	0.449378	0.596	0.41422	0.597897	0.41828	0.565524	0.483515	0.150576	0.1694	0.0806671	0.571503	0.0297648	0.408377	0.228154	0.373206	0.157931	0.2981	0.439962	0.536561	0.112257	0.0591754	0.380247	0.426032	0.619048	0.475497	0.311122	0.272814	0.114069	0.374932	0.596	0.52381	0.30484	0.239482
NR2F1-AS1	0.454879	0.141333	0.0676514	0.512988	0.360125	0.525582	0.39332	0.143875	0.161055	0.0598943	0.245062	0.369644	0.49497	0.147295	0.500923	0.430097	0.402018	0.0676514	0.52253	0.386191	0.0766193	0.512988	0.387825	0.141439	0.274942	0.278082	0.357256	0.214129	0.140222	0.463981	0.455829	0.143756	0.482949	0.39701	0.0722804	0.113656	0.0763627	0.480845	0.238665	0.420046	0.144177	0.475788	0.217154	0.156593	0.478314	0.0676514	0.077189	0.637232	0.147267
NR2F2-AS1	0.4192	0.383162	0.371613	0.183976	0.477759	0.351087	0.382029	0.306747	0.182959	0.161075	0.37847	0.354567	0.544531	0.406914	0.534127	0.463253	0.354835	0.37235	0.446408	0.202475	0.720086	0.183976	0.611372	0.394791	0.251459	0.0626161	0.484294	0.023804	0.377148	0.383887	0.171132	0.184598	0.555353	0.414434	0.419186	0.205479	0.0452212	0.448784	0.592744	0.202663	0.223162	0.376304	0.500552	0.274007	0.498825	0.37235	0.148241	0.317844	0.395652
NRON	0.339405	0.194771	0.254832	0.255861	0.13401	0.320876	0.296826	0.213965	0.081748	0.051982	0.233268	0.285542	0.253333	0.204331	0.320841	0.276738	0.465851	0.0597564	0.248453	0.270249	0.0693444	0.255861	0.286148	0.217195	0.230359	0.0437881	0.229186	0.0401128	0.330117	0.298738	0.232108	0.202862	0.35873	0.415945	0.0647119	0.230168	0.0345057	0.343361	0.144448	0.0964496	0.19733	0.27402	0.250883	0.0835042	0.355677	0.0597564	0.0541216	0.20931	0.317596
OECC	0.272189	0.506495	0.0843871	0.0219683	0.416127	0.132817	0.289508	0.620282	0.25377	0.272258	0.0723871	0.0697634	0.334183	0.525505	0.267281	0.381797	0.275643	0.614194	0.445779	0.0209483	0.590224	0.0219683	0.386758	0.180828	0.126309	0.0392259	0.395902	0.0163531	0.433893	0.193974	0.0439365	0.189841	0.308866	0.31157	0.640762	0.255593	0.0289548	0.288347	0.524	0.210194	0.250495	0.318068	0.364355	0.187103	0.276337	0.614194	0.210194	0.212429	0.531203
OGFRP1	0.371189	0.141731	0.0933281	0.332475	0.472988	0.391442	0.350738	0.277325	0.0888835	0.0529463	0.227061	0.185322	0.344934	0.142243	0.339371	0.360497	0.267814	0.0521853	0.553821	0.350974	0.262138	0.332475	0.393673	0.405612	0.188098	0.0786473	0.419766	0.0343641	0.336451	0.376008	0.532388	0.155176	0.47864	0.366094	0.0501088	0.0585758	0.050189	0.413381	0.172027	0.113355	0.144779	0.36232	0.33821	0.0625759	0.462732	0.0521853	0.0589336	0.311815	0.151023
OIP5-AS1	0.843534	0.44097	0.19036	0.248601	0.61153	0.443396	0.632222	0.336819	0.322387	0.210188	0.20926	0.354177	0.682728	0.481288	0.769716	0.69466	0.666792	0.299618	0.332491	0.182205	0.335918	0.248601	0.652535	0.334308	0.50487	0.182931	0.532966	0.220861	0.538864	0.485739	0.470912	0.347086	0.646159	0.721596	0.342952	0.294499	0.071729	0.731729	0.298331	0.276215	0.422137	0.746817	0.672805	0.338642	0.767841	0.299618	0.219286	0.423025	0.384732
OR3A4	0.577809	0.538829	0.122818	0.275942	0.583245	0.402545	0.465905	0.433424	0.503925	0.315932	0.209537	0.211718	0.650338	0.495289	0.60096	0.699287	0.633264	0.320828	0.489687	0.29033	0.460061	0.275942	0.758228	0.347928	0.322477	0.101706	0.723165	0.249362	0.46542	0.498768	0.468501	0.546947	0.555288	0.779844	0.318626	0.261078	0.0645199	0.646037	0.241977	0.336321	0.666829	0.551456	0.576874	0.247851	0.613462	0.320828	0.297105	0.381252	0.418805
OTUD6B-AS1	0.281407	0.173178	0.110258	0.315718	0.243936	0.43636	0.307639	0.210965	0.280381	0.106361	0.57377	0.201707	0.378835	0.194302	0.355914	0.252486	0.234279	0.110258	0.270056	0.348092	0.111002	0.315718	0.219453	0.193162	0.165895	0.0862281	0.293668	0.0340464	0.176472	0.320559	0.220545	0.185985	0.299277	0.247284	0.110069	0.154756	0.0625599	0.351417	0.560976	0.192818	0.178296	0.20452	0.140173	0.0529839	0.270474	0.110258	0.09758	0.380455	0.203654
ETS1-AS1	0.21716	0.214543	0.0708603	0.0281893	0.366482	0.142509	0.288858	0.168536	0.545471	0.672631	0.06318	0.15924	0.309222	0.504566	0.20758	0.367182	0.275943	0.594473	0.0559973	0.025773	0.417262	0.0281893	0.341053	0.149228	0.115389	0.098837	0.329621	0.0593446	0.407415	0.111778	0.135769	0.151738	0.136566	0.31045	0.535339	0.111356	0.0445755	0.22598	0.194793	0.514793	0.470543	0.23933	0.305088	0.156222	0.231806	0.594473	0.514793	0.215171	0.238134
PANDAR	0.7897	0.383959	0.177892	0.304768	0.568921	0.43837	0.56052	0.269567	0.287861	0.178964	0.300832	0.320322	0.675878	0.372417	0.778414	0.604372	0.613395	0.245375	0.370765	0.252751	0.320497	0.304768	0.619461	0.311419	0.530861	0.139829	0.539561	0.164819	0.482623	0.51867	0.440159	0.316009	0.6988	0.668854	0.267186	0.230632	0.116058	0.792907	0.348929	0.269761	0.383959	0.655171	0.586001	0.302167	0.755504	0.245375	0.203917	0.454956	0.331775
PSTPIP1	0.504013	0.304786	0.083104	0.633177	0.367617	0.69445	0.56042	0.296063	0.359677	0.369244	0.283095	0.218425	0.563427	0.486103	0.499643	0.508472	0.569918	0.367923	0.4274	0.614678	0.31116	0.633177	0.518014	0.274299	0.25359	0.0893365	0.498138	0.034678	0.430016	0.264206	0.335203	0.281789	0.413145	0.532164	0.359283	0.111535	0.0596023	0.547127	0.347395	0.506804	0.464786	0.444853	0.315355	0.110777	0.564923	0.367923	0.332282	0.447188	0.458316
PWAR5	0.342681	0.0598794	0.0211531	0.46306	0.344756	0.449775	0.166537	0.0639569	0.0360589	0.0224732	0.217066	0.484186	0.470437	0.0537582	0.311214	0.479282	0.402544	0.0211531	0.335595	0.488959	0.0187858	0.46306	0.437287	0.0559429	0.179715	0.573041	0.253783	0.452757	0.0469413	0.40697	0.669256	0.0686807	0.368381	0.401662	0.0196039	0.021019	0.0648828	0.263608	0.215441	0.115479	0.0612339	0.334011	0.203886	0.218165	0.339406	0.0211531	0.0392886	0.290042	0.058718
PARROT	0.213632	0.144791	0.109324	0.0143702	0.475716	0.0671131	0.151855	0.390781	0.104733	0.0658926	0.101388	0.0995918	0.23279	0.150339	0.161854	0.244243	0.108637	0.0613242	0.44307	0.0133664	0.373206	0.0143702	0.266864	0.520314	0.0991471	0.0313765	0.298919	0.010294	0.388741	0.31371	0.346201	0.169084	0.310848	0.248645	0.056174	0.0546437	0.0211531	0.199571	0.0351742	0.0533877	0.149667	0.252738	0.349699	0.0393504	0.30473	0.0613242	0.0533877	0.198896	0.166006
PART1	0.583718	0.30653	0.0828101	0.509935	0.591681	0.557067	0.448153	0.238581	0.142302	0.120807	0.231692	0.526499	0.70345	0.33293	0.62369	0.632827	0.473208	0.289606	0.660284	0.326793	0.420434	0.509935	0.630952	0.315833	0.327636	0.206065	0.520719	0.148281	0.31429	0.483023	0.448819	0.143576	0.723315	0.570286	0.335349	0.171232	0.055377	0.588439	0.401058	0.405359	0.17853	0.588841	0.546639	0.333622	0.686872	0.289606	0.123172	0.522772	0.316522
PARTICL	0.306924	0.845378	0.189841	0.0686275	0.196418	0.154783	0.199709	0.582467	0.228894	0.177492	0.157931	0.165848	0.29482	0.477851	0.314277	0.321543	0.495251	0.189841	0.152339	0.0675023	0.198823	0.0686275	0.506596	0.511352	0.160354	0.104061	0.261328	0.428905	0.433984	0.173139	0.434174	1	0.23749	0.439857	0.194551	0.124961	0.0803735	0.306461	0.144258	0.157931	0.850847	0.278511	0.455896	0.223866	0.288688	0.189841	0.157931	0.287863	0.605332
PCA3	0.308756	0.0977842	0.0711453	0.142619	0.318917	0.203285	0.185208	0.103402	0.0639816	0.0387804	0.150132	0.544059	0.331383	0.10456	0.311858	0.255272	0.319263	0.0424714	0.136982	0.13582	0.0461746	0.142619	0.222783	0.27476	0.249141	0.237377	0.121183	0.18623	0.116369	0.403773	0.260188	0.100649	0.327952	0.217686	0.0442004	0.0729018	0.113099	0.218013	0.115953	0.121458	0.100262	0.297427	0.268536	0.274371	0.339374	0.0424714	0.0787913	0.296582	0.105338
PCAT6	0.675937	0.552987	0.123183	0.208021	0.627871	0.358727	0.497359	0.457536	0.370769	0.238057	0.207493	0.271482	0.640582	0.50779	0.713313	0.668915	0.653992	0.33152	0.455097	0.216654	0.447289	0.208021	0.724994	0.51801	0.379106	0.0819864	0.720034	0.174667	0.573084	0.477606	0.4581	0.464594	0.680805	0.743119	0.35749	0.277468	0.0579829	0.644916	0.309854	0.27083	0.552987	0.663034	0.725173	0.337411	0.720701	0.33152	0.234602	0.37515	0.495252
PCAT1	0.85041	0.336859	0.165353	0.265744	0.58801	0.431978	0.578886	0.286963	0.246547	0.168557	0.260668	0.415003	0.687331	0.37354	0.818492	0.659367	0.622248	0.217605	0.40242	0.198002	0.298613	0.265744	0.589052	0.332232	0.581483	0.185857	0.467784	0.191571	0.426715	0.53171	0.417956	0.281933	0.739653	0.615918	0.234684	0.198637	0.0994631	0.749027	0.299342	0.311446	0.341949	0.746474	0.602506	0.353141	0.764233	0.217605	0.19054	0.492533	0.297545
PCAT14	0.252168	0.140745	0.136903	0.565524	0.163735	0.546196	0.254108	0.17022	0.108127	0.0725161	0.358935	0.498904	0.242112	0.15007	0.324479	0.266666	0.309467	0.0723871	0.41422	0.597897	0.0692044	0.565524	0.289816	0.499574	0.152803	0.0806671	0.322162	0.0297648	0.163812	0.254066	0.405206	0.157931	0.385174	0.277468	0.0698619	0.056499	0.0591754	0.271601	0.282032	0.167435	0.1457	0.208527	0.23719	0.16723	0.371618	0.0723871	0.0721966	0.30484	0.160729
PCAT18	0.202385	0.250495	0.155097	0.024	0.328164	0.152721	0.322509	0.214872	0.57377	0.698925	0.143097	0.396473	0.267397	0.535456	0.238601	0.33031	0.297148	0.614194	0.0653334	0.0229801	0.430409	0.024	0.306615	0.535295	0.120513	0.0413584	0.337978	0.0179785	0.46604	0.109569	0.08	0.196678	0.217338	0.288289	0.551116	0.127527	0.0306065	0.212812	0.204	0.530194	0.506495	0.219335	0.413218	0.242402	0.306421	0.614194	0.530194	0.214818	0.275203
PCAT19	0.176905	0.162231	0.144323	0.0204655	0.300953	0.0797284	0.114789	0.404455	0.123722	0.0824088	0.132323	0.38929	0.246989	0.171912	0.22647	0.26125	0.131769	0.0798066	0.449908	0.0194456	0.389591	0.0204655	0.282125	0.525784	0.107697	0.0376492	0.313484	0.0151509	0.182534	0.334417	0.072931	0.184789	0.320646	0.270475	0.0757975	0.0654105	0.0277334	0.18786	0.0493964	0.0678066	0.167186	0.201372	0.364598	0.163453	0.316919	0.0798066	0.0678066	0.21067	0.186939
PCAT29	0.589103	0.227234	0.306314	0.453111	0.343005	0.583141	0.550452	0.216653	0.165117	0.116135	0.5331	0.582909	0.491014	0.242101	0.60061	0.458787	0.543982	0.139258	0.449126	0.478864	0.173064	0.453111	0.466986	0.35436	0.371321	0.187911	0.448454	0.131122	0.354387	0.522248	0.474308	0.21522	0.672767	0.535265	0.157536	0.125368	0.17107	0.598356	0.461448	0.239886	0.228537	0.450706	0.432608	0.239054	0.654377	0.139258	0.15268	0.489152	0.231228
PCAT7	0.280855	0.167256	0.422925	0.188289	0.346728	0.275976	0.225769	0.321576	0.111003	0.0702969	0.216215	0.423903	0.383769	0.167888	0.444833	0.295834	0.225957	0.0705807	0.475431	0.17809	0.537226	0.188289	0.461771	0.420079	0.213708	0.0788223	0.339034	0.0353447	0.176597	0.410861	0.159651	0.183132	0.42386	0.299168	0.069035	0.0698894	0.0623533	0.308066	0.156867	0.173204	0.170795	0.272815	0.349285	0.160258	0.416074	0.0705807	0.0772044	0.360359	0.178048
PCED1B-AS1	0.208765	0.0567292	0.0204414	0.0431107	0.311062	0.0555944	0.0401743	0.0610385	0.0349111	0.0219642	0.037206	0.456884	0.365267	0.0501129	0.152475	0.356524	0.249391	0.0204414	0.0343841	0.0400993	0.0179168	0.0431107	0.285778	0.0520054	0.114249	0.685813	0.0414584	0.533784	0.0428429	0.304778	0.455402	0.0669433	0.194771	0.260687	0.0187247	0.0182146	0.0634594	0.0981217	0.0351742	0.037206	0.0583546	0.242844	0.213048	0.230347	0.188463	0.0204414	0.037206	0.198637	0.0553355
PCGEM1	0.40431	0.199937	0.175181	0.0271381	0.591402	0.128733	0.418235	0.183346	0.445768	0.270788	0.273336	0.454338	0.463735	0.344662	0.367649	0.500322	0.419752	0.279709	0.0752743	0.0260199	0.251839	0.0271381	0.377267	0.473163	0.26939	0.161941	0.357892	0.128977	0.482946	0.373272	0.385432	0.173354	0.393895	0.474037	0.281445	0.245279	0.0394158	0.302865	0.112881	0.250833	0.3163	0.442185	0.540707	0.282569	0.504348	0.279709	0.250833	0.268675	0.21379
PCNA-AS1	0.559788	0.322681	0.207537	0.454766	0.596277	0.540159	0.46611	0.391384	0.487715	0.487876	0.309664	0.288079	0.600252	0.492838	0.560892	0.658554	0.545455	0.466563	0.670065	0.458137	0.636634	0.454766	0.6926	0.307816	0.311745	0.220816	0.748462	0.159005	0.473386	0.4978	0.436382	0.298835	0.507498	0.659282	0.448528	0.173934	0.222089	0.550214	0.346847	0.500141	0.505539	0.550641	0.512722	0.199	0.622955	0.466563	0.468395	0.519861	0.328958
PDIA3P1	0.571144	0.342012	0.123006	0.590444	0.534059	0.615524	0.350574	0.476605	0.15713	0.105692	0.261713	0.432932	0.741623	0.358338	0.585389	0.68103	0.530577	0.123006	0.648962	0.391256	0.33714	0.590444	0.69398	0.364337	0.307719	0.249464	0.498469	0.187371	0.339583	0.552102	0.53301	0.358457	0.635961	0.628158	0.134304	0.105906	0.07047	0.560982	0.250458	0.261713	0.34543	0.578803	0.473639	0.17346	0.645683	0.123006	0.11152	0.47152	0.423075
PEG10	0.489692	0.206998	0.292194	0.300667	0.48763	0.392242	0.503442	0.167577	0.362613	0.378949	0.21659	0.537745	0.578801	0.39235	0.408289	0.546846	0.50786	0.376581	0.175824	0.102662	0.313832	0.300667	0.445709	0.181961	0.286504	0.222747	0.318636	0.173086	0.499364	0.427194	0.32419	0.161432	0.503469	0.526223	0.367939	0.119404	0.0560437	0.525251	0.215429	0.457501	0.362984	0.457504	0.479	0.297971	0.520691	0.376581	0.34639	0.426915	0.218101
PGM5-AS1	0.396703	0.404295	0.0479238	0.396825	0.368678	0.504757	0.477153	0.135408	0.18465	0.192	0.476419	0.191946	0.502093	0.431815	0.425067	0.360185	0.356475	0.4816	0.451102	0.321137	0.355029	0.396825	0.36196	0.120777	0.197225	0.087218	0.366648	0.031386	0.357221	0.231688	0.201814	0.130532	0.463526	0.293085	0.525839	0.212165	0.0599365	0.450289	0.847619	0.591619	0.190962	0.349789	0.277212	0.176804	0.365021	0.4816	0.172571	0.560098	0.416684
PICART1	0.431217	0.669981	0.166819	0.0484606	0.556118	0.208371	0.448087	0.746855	0.521372	0.542202	0.141609	0.14858	0.558494	0.824812	0.431286	0.604855	0.556554	0.725169	0.391118	0.0477105	0.698809	0.0484606	0.63026	0.459499	0.215216	0.0691335	0.538448	0.0405753	0.748374	0.248527	0.109036	0.468499	0.430977	0.526397	0.728292	0.284567	0.0597691	0.447926	0.455754	0.46444	0.669981	0.497371	0.573251	0.237072	0.463148	0.725169	0.46444	0.306323	0.762625
TINCR	0.747739	0.243776	0.167261	0.359209	0.633628	0.465928	0.638405	0.265257	0.290843	0.179278	0.309101	0.499077	0.776212	0.3272	0.752271	0.673808	0.572382	0.260429	0.540662	0.246305	0.360695	0.359209	0.601881	0.241823	0.451912	0.186754	0.563304	0.140149	0.386357	0.6115	0.374325	0.152937	0.76974	0.684556	0.28604	0.222288	0.0565363	0.709873	0.368391	0.382505	0.243776	0.696489	0.565193	0.303002	0.80234	0.260429	0.184268	0.498366	0.250513
POU3F3	0.473458	0.363445	0.389211	0.441643	0.382173	0.510302	0.400871	0.408468	0.171447	0.116746	0.281528	0.239816	0.427324	0.377391	0.516379	0.426609	0.468803	0.132481	0.539906	0.38758	0.340227	0.441643	0.56185	0.579049	0.268838	0.0884995	0.351067	0.0433923	0.511352	0.286074	0.518207	0.382953	0.565128	0.383319	0.142594	0.115928	0.0652334	0.477113	0.253035	0.412939	0.366864	0.487956	0.372599	0.090882	0.525115	0.132481	0.11762	0.557575	0.444509
PRINS	0.319319	0.375961	0.103269	0.210349	0.333167	0.366851	0.394109	0.151295	0.175955	0.168155	0.25129	0.383178	0.364041	0.403582	0.378474	0.341113	0.349211	0.413462	0.192681	0.231931	0.325807	0.210349	0.33946	0.389251	0.181677	0.0605532	0.325896	0.0235281	0.370879	0.215448	0.182873	0.143102	0.392636	0.287216	0.461116	0.203312	0.0456967	0.330934	0.509354	0.215494	0.193103	0.276879	0.396011	0.283278	0.392195	0.413462	0.152002	0.272051	0.390235
PRNCR1	0.542564	0.426017	0.113222	0.0375822	0.654291	0.150418	0.343992	0.369124	0.303881	0.28265	0.104104	0.475693	0.715069	0.540064	0.52291	0.748256	0.594703	0.406046	0.256807	0.037173	0.510747	0.0375822	0.705925	0.427529	0.337627	0.342598	0.440541	0.299569	0.511264	0.468411	0.330045	0.293939	0.557896	0.62513	0.434461	0.198255	0.0518096	0.439888	0.261535	0.268463	0.426017	0.619344	0.719102	0.438723	0.600658	0.406046	0.268463	0.293223	0.480059
PROX1-AS1	0.232564	0.137435	0.135883	0.234261	0.148797	0.345933	0.340897	0.169095	0.107073	0.0711562	0.296698	0.476498	0.214209	0.14932	0.262625	0.159286	0.196988	0.0713672	0.193378	0.597897	0.0685244	0.234261	0.160925	0.498673	0.14097	0.0714241	0.162529	0.0226078	0.163169	0.213805	0.190387	0.153794	0.287569	0.160294	0.0690459	0.0558972	0.0494228	0.251221	0.219794	0.13732	0.14239	0.146704	0.234274	0.163813	0.357376	0.0713672	0.0661737	0.281322	0.159829
PSMB8-AS1	0.208765	0.0567292	0.0204414	0.0431107	0.311062	0.0555944	0.0401743	0.0610385	0.0349111	0.0219642	0.037206	0.456884	0.365267	0.0501129	0.152475	0.356524	0.249391	0.0204414	0.0343841	0.0400993	0.0179168	0.0431107	0.285778	0.0520054	0.114249	0.685813	0.0414584	0.533784	0.0428429	0.304778	0.455402	0.0669433	0.194771	0.260687	0.0187247	0.0182146	0.0634594	0.0981217	0.0351742	0.037206	0.0583546	0.242844	0.213048	0.230347	0.188463	0.0204414	0.037206	0.198637	0.0553355
PTAR	0.246776	0.197994	0.117678	0.0329533	0.497919	0.105585	0.269844	0.432508	0.562643	0.116253	0.0973526	0.0976886	0.400233	0.216144	0.261371	0.420252	0.146397	0.117678	0.463919	0.0319	0.423164	0.0329533	0.313408	0.219372	0.124831	0.0505051	0.543335	0.0251012	0.195194	0.534226	0.0659066	0.217005	0.235731	0.429668	0.116005	0.316049	0.0412168	0.224204	0.0785347	0.0973526	0.203112	0.287653	0.267643	0.0524212	0.326374	0.117678	0.0973526	0.291881	0.229864
PTCSC2	0.362817	0.153886	0.0909692	0.196656	0.326802	0.31917	0.366032	0.181651	0.230331	0.0832237	0.211969	0.326119	0.452006	0.175744	0.333667	0.409248	0.343069	0.0909692	0.191535	0.487565	0.0971182	0.196656	0.284872	0.171701	0.206623	0.457058	0.237981	0.352812	0.162462	0.412771	0.323191	0.160273	0.263767	0.304932	0.0940263	0.139178	0.0537986	0.346132	0.201733	0.13608	0.158151	0.316042	0.208913	0.196435	0.354567	0.0909692	0.0801783	0.354062	0.180444
PTCSC3	0.598653	0.330909	0.124786	0.329895	0.629127	0.456612	0.564574	0.335285	0.353255	0.285995	0.230168	0.400131	0.707654	0.462386	0.569235	0.583867	0.528389	0.293396	0.2632	0.316946	0.280627	0.329895	0.546232	0.465996	0.349888	0.202889	0.383797	0.148144	0.556286	0.398366	0.485812	0.317424	0.529223	0.512837	0.293887	0.163858	0.0690816	0.603853	0.249735	0.404339	0.447273	0.578075	0.522225	0.205862	0.671212	0.293396	0.275222	0.475259	0.389864
PTENP1	0.692634	0.395899	0.241538	0.348008	0.438557	0.449046	0.531517	0.28583	0.251994	0.217905	0.334774	0.502468	0.627861	0.377813	0.68215	0.552272	0.656852	0.227378	0.315892	0.255054	0.240874	0.348008	0.623153	0.401797	0.451704	0.20031	0.413606	0.251143	0.474139	0.414875	0.518735	0.391241	0.639281	0.64336	0.234436	0.13439	0.134096	0.679832	0.295548	0.303933	0.475899	0.588055	0.62413	0.333479	0.721158	0.227378	0.23926	0.474378	0.319728
PTPRG-AS1	0.413513	0.44195	0.437528	0.0503895	0.465003	0.177073	0.324561	0.467749	0.46318	0.469232	0.131409	0.313788	0.54347	0.625285	0.412166	0.589412	0.539469	0.451026	0.133845	0.0496394	0.605105	0.0503895	0.684334	0.433341	0.238692	0.299941	0.346826	0.24117	0.571017	0.351148	0.277342	0.437981	0.326441	0.48351	0.42928	0.152965	0.0636981	0.338123	0.184286	0.40624	0.624807	0.475183	0.489153	0.240531	0.409864	0.451026	0.40624	0.30365	0.534594
PURPL	0.227544	0.276268	0.128452	0.0364878	0.357675	0.234679	0.353554	0.255617	0.636066	0.781421	0.108127	0.104871	0.29505	0.600613	0.221347	0.375519	0.306209	0.676066	0.0960312	0.0354345	0.488207	0.0364878	0.336154	0.228884	0.131802	0.0542143	0.379491	0.0279288	0.469157	0.115548	0.0729756	0.228894	0.135375	0.310508	0.600613	0.150381	0.0440899	0.238296	0.261301	0.596228	0.539052	0.239981	0.401407	0.138228	0.241628	0.676066	0.596228	0.239024	0.308138
PVT1	0.740133	0.254796	0.139696	0.190721	0.415546	0.322747	0.451181	0.220517	0.177279	0.117652	0.22389	0.286242	0.517836	0.273501	0.72427	0.47732	0.466412	0.151627	0.285411	0.177489	0.226183	0.190721	0.456038	0.23953	0.678754	0.134396	0.361812	0.119929	0.306196	0.378625	0.288645	0.21577	0.566749	0.474382	0.170294	0.183178	0.125397	0.629198	0.229752	0.225408	0.249873	0.61718	0.445369	0.252744	0.642929	0.151627	0.157289	0.40725	0.239701
PXN-AS1	0.31223	0.202957	0.108731	0.0378843	0.299371	0.364776	0.298432	0.209281	0.230717	0.235472	0.0913295	0.289817	0.366007	0.501342	0.247976	0.5207	0.326124	0.247743	0.0848331	0.036831	0.202659	0.0378843	0.283231	0.191815	0.161683	0.542424	0.174328	0.41626	0.231687	0.280244	0.261301	0.182558	0.187039	0.265278	0.249206	0.106352	0.0501729	0.227491	0.159835	0.18969	0.221683	0.298605	0.284611	0.247642	0.215924	0.247743	0.18969	0.235625	0.234827
PXN-AS1-L	0.273885	0.138555	0.429936	0.0337184	0.448314	0.0837387	0.0779429	0.327751	0.0919166	0.0554195	0.0585832	0.334525	0.42568	0.139666	0.310578	0.427556	0.188913	0.0538594	0.395647	0.0313092	0.591946	0.0337184	0.585613	0.142619	0.172231	0.28791	0.282566	0.219326	0.121916	0.436621	0.317152	0.156742	0.319348	0.386722	0.0508117	0.0528945	0.0509186	0.218893	0.0440124	0.0585832	0.142619	0.325404	0.336144	0.139972	0.311262	0.0538594	0.0585832	0.231499	0.150944
RAB11B-AS1	0.306924	0.845378	0.189841	0.0686275	0.196418	0.154783	0.199709	0.582467	0.228894	0.177492	0.157931	0.165848	0.29482	0.477851	0.314277	0.321543	0.495251	0.189841	0.152339	0.0675023	0.198823	0.0686275	0.506596	0.511352	0.160354	0.104061	0.261328	0.428905	0.433984	0.173139	0.434174	1	0.23749	0.439857	0.194551	0.124961	0.0803735	0.306461	0.144258	0.157931	0.850847	0.278511	0.455896	0.223866	0.288688	0.189841	0.157931	0.287863	0.605332
RAD51-AS1	0.229049	0.0682244	0.028129	0.68	0.286592	0.606175	0.23003	0.069345	0.0428173	0.0295054	0.344096	0.416086	0.272582	0.0584267	0.258554	0.231266	0.365032	0.028129	0.461692	0.681897	0.0257348	0.68	0.26869	0.060276	0.122842	0.117678	0.322003	0.0490594	0.0510911	0.392902	0.421333	0.0792804	0.276664	0.245881	0.0264873	0.0227045	0.0868645	0.256624	0.342032	0.247588	0.069876	0.186819	0.0521208	0.0289867	0.267533	0.028129	0.0559693	0.349771	0.0636604
RAET1K	0.246642	0.0580766	0.0219683	0.68254	0.137097	0.627791	0.307336	0.0627227	0.0364878	0.024	0.375048	0.195937	0.233554	0.0512357	0.26987	0.233328	0.261119	0.0219683	0.46067	0.714913	0.0189347	0.68254	0.272854	0.0533528	0.120886	0.0988599	0.331304	0.0344886	0.0438053	0.243284	0.433862	0.0686275	0.256398	0.248938	0.0199461	0.0191156	0.0671238	0.245126	0.373016	0.184571	0.059702	0.168373	0.0400175	0.0202811	0.301178	0.0219683	0.0417143	0.284352	0.0566828
RAMP2-AS1	0.235689	0.161461	0.0252658	0.0562318	0.245625	0.0714525	0.0541354	0.0683546	0.0402799	0.0255823	0.0482834	0.339062	0.318671	0.059279	0.160575	0.303217	0.299385	0.0252658	0.0473299	0.053784	0.0240317	0.0562318	0.280934	0.0609621	0.123923	0.608722	0.141381	0.578088	0.0527539	0.345934	0.418768	0.188954	0.1679	0.259005	0.0243749	0.0236327	0.0792936	0.119793	0.0466318	0.0482834	0.162838	0.255549	0.319459	0.261642	0.193503	0.0252658	0.0482834	0.231213	0.0637825
RBM5-AS1	0.433036	0.281533	0.0361513	0.385852	0.435529	0.402707	0.32846	0.117032	0.136392	0.131885	0.110145	0.376832	0.605477	0.309622	0.387116	0.475634	0.42781	0.309115	0.178073	0.121845	0.238493	0.385852	0.391559	0.105395	0.227545	0.504811	0.308743	0.407946	0.257473	0.400269	0.338791	0.115008	0.36461	0.402619	0.44395	0.246749	0.0567112	0.344259	0.339237	0.274483	0.153467	0.451903	0.374856	0.316499	0.394704	0.309115	0.126334	0.431773	0.290346
RERT	0.31484	0.140745	0.0723871	0.565524	0.251698	0.546196	0.226535	0.582467	0.108127	0.0725161	0.294419	0.176324	0.308898	0.15007	0.341754	0.333451	0.287962	0.0723871	0.798795	0.597897	0.22902	0.565524	0.369959	0.150576	0.156584	0.0806671	0.435678	0.0297648	0.131665	0.34167	0.373206	0.157931	0.401407	0.341179	0.0698619	0.056499	0.0591754	0.355295	0.282032	0.167435	0.1457	0.293159	0.160577	0.0381975	0.341534	0.0723871	0.0721966	0.30484	0.160729
RGMB-AS1	0.577359	0.170118	0.0519033	0.571693	0.616888	0.635155	0.502884	0.240042	0.301647	0.307097	0.251141	0.3784	0.731526	0.34677	0.574895	0.683836	0.479018	0.31371	0.617526	0.397404	0.4528	0.571693	0.676001	0.131828	0.30234	0.226742	0.610042	0.162994	0.299292	0.506843	0.495136	0.133162	0.547086	0.631229	0.312054	0.0918893	0.0588633	0.571139	0.313936	0.445202	0.31234	0.54406	0.437187	0.189074	0.657418	0.31371	0.286472	0.425519	0.18122
RHPN1-AS1	0.644176	0.320932	0.118692	0.415785	0.743793	0.517209	0.458996	0.38295	0.292437	0.263171	0.236755	0.457593	0.758216	0.443063	0.613252	0.697637	0.632356	0.271974	0.501305	0.289029	0.397302	0.415785	0.693991	0.444761	0.358171	0.188716	0.533888	0.137624	0.531636	0.548578	0.548012	0.307765	0.657485	0.630744	0.27421	0.129601	0.0658358	0.615904	0.252353	0.377936	0.427599	0.663036	0.582968	0.199189	0.721453	0.271974	0.256177	0.448302	0.374974
RMRP	0.632299	0.185943	0.223666	0.304471	0.557785	0.4346	0.574554	0.338078	0.251883	0.238833	0.293483	0.461491	0.605157	0.313471	0.545014	0.63167	0.549385	0.249848	0.573913	0.431227	0.401888	0.304471	0.623453	0.168242	0.337981	0.197973	0.558353	0.141598	0.403187	0.579676	0.43178	0.160505	0.591481	0.680673	0.253928	0.097737	0.0795835	0.610657	0.264267	0.300813	0.29261	0.533306	0.516438	0.192342	0.68637	0.249848	0.242687	0.335219	0.186534
RNCR3	0.323072	0.438621	0.123923	0.036546	0.496922	0.136555	0.303242	0.181554	0.211146	0.210194	0.12377	0.624258	0.454476	0.461237	0.332626	0.491013	0.37519	0.496155	0.0660119	0.0341368	0.37235	0.036546	0.462672	0.454126	0.193039	0.290877	0.26605	0.221683	0.417239	0.265386	0.354122	0.171723	0.405504	0.395807	0.537968	0.228725	0.0533129	0.253936	0.433448	0.182402	0.225287	0.365107	0.547529	0.409486	0.399851	0.496155	0.182402	0.240757	0.455274
RoR	0.185439	0.560691	0.063873	0.015873	0.324879	0.12497	0.293785	0.175261	0.28065	0.36	0.053291	0.0511746	0.257869	0.574289	0.178849	0.311326	0.265314	0.786667	0.0410664	0.0145346	0.487441	0.015873	0.301302	0.14335	0.0875183	0.0303876	0.292212	0.010402	0.451085	0.0567456	0.0285714	0.156552	0.164958	0.224718	0.776759	0.269337	0.0219683	0.181606	0.671958	0.245291	0.240691	0.211244	0.299648	0.190278	0.1915	0.786667	0.245291	0.171312	0.58721
ROR1-AS1	0.471081	0.394167	0.484002	0.153078	0.463356	0.320958	0.591848	0.18441	0.183069	0.16448	0.266181	0.31694	0.381965	0.410384	0.45031	0.359389	0.471356	0.37823	0.165201	0.167466	0.489613	0.153078	0.47393	0.356183	0.262476	0.0753644	0.375183	0.0328774	0.645712	0.324853	0.318085	0.181657	0.473252	0.434117	0.465703	0.281321	0.0558501	0.41976	0.441156	0.200863	0.221344	0.389251	0.516755	0.216629	0.524585	0.37823	0.161244	0.324833	0.401721
RP11	0.340869	0.470028	0.0539048	0.563492	0.369642	0.591867	0.417985	0.150353	0.22065	0.248	0.282032	0.163937	0.397109	0.491179	0.35697	0.455015	0.440837	0.596	0.401947	0.595865	0.410201	0.563492	0.475933	0.129806	0.167052	0.0785347	0.509701	0.0281394	0.397449	0.215649	0.365079	0.144258	0.364562	0.390436	0.626207	0.236668	0.0575238	0.365524	0.746032	0.299048	0.214028	0.315865	0.291611	0.186032	0.364964	0.596	0.20381	0.295797	0.484894
PRKCZ-AS1	0.340319	0.219497	0.0723871	0.311556	0.377871	0.484447	0.522561	0.17022	0.547048	0.674667	0.294419	0.176324	0.403528	0.505688	0.353885	0.392077	0.364722	0.596	0.244908	0.343929	0.41828	0.311556	0.381928	0.150576	0.1694	0.0806671	0.444519	0.0297648	0.408377	0.228154	0.203894	0.157931	0.238343	0.347609	0.536561	0.112257	0.0591754	0.347032	0.426032	0.619048	0.475497	0.266953	0.272814	0.114069	0.374932	0.596	0.52381	0.30484	0.239482
THY1-AS1	0.434339	0.408964	0.156673	0.611951	0.269102	0.62126	0.394417	0.4811	0.191246	0.139119	0.346139	0.274049	0.458159	0.42039	0.476597	0.457335	0.50602	0.156673	0.673594	0.536263	0.173848	0.611951	0.482187	0.438731	0.228182	0.107639	0.401982	0.0525654	0.38919	0.317429	0.406162	0.445378	0.516809	0.423043	0.166126	0.114422	0.0789779	0.475867	0.335201	0.549314	0.413521	0.440266	0.288945	0.0869996	0.471602	0.156673	0.135869	0.617634	0.517048
RP11-363E7.4	0.340319	0.219497	0.0723871	0.565524	0.377871	0.61177	0.430208	0.17022	0.547048	0.674667	0.294419	0.176324	0.403528	0.505688	0.353885	0.476733	0.449378	0.596	0.41422	0.597897	0.41828	0.565524	0.483515	0.150576	0.1694	0.0806671	0.571503	0.0297648	0.408377	0.228154	0.373206	0.157931	0.2981	0.439962	0.536561	0.112257	0.0591754	0.380247	0.426032	0.619048	0.475497	0.311122	0.272814	0.114069	0.374932	0.596	0.52381	0.30484	0.239482
KCNK15-AS1	0.306192	0.465938	0.166428	0.0501782	0.357464	0.176411	0.336465	0.501695	0.524138	0.563559	0.136176	0.145695	0.405866	0.672037	0.306262	0.455793	0.453655	0.522847	0.137599	0.049278	0.435401	0.0501782	0.456406	0.455894	0.161611	0.0649941	0.365172	0.0406923	0.605141	0.162295	0.107525	0.465974	0.247489	0.395436	0.485507	0.168954	0.0603543	0.311016	0.204504	0.465974	0.679272	0.343846	0.412075	0.137091	0.341773	0.522847	0.465974	0.248788	0.574023
RP11-552M11.4	0.1733	0.195823	0.139011	0.0406504	0.323038	0.106096	0.286525	0.256077	0.715847	0.147541	0.111911	0.106491	0.264166	0.218036	0.188416	0.286005	0.140917	0.139011	0.0958826	0.039246	0.128403	0.0406504	0.137457	0.222545	0.0945629	0.0558923	0.349959	0.0289111	0.193279	0.339548	0.0731707	0.220447	0.106458	0.282938	0.131586	0.351552	0.0470478	0.129663	0.0948509	0.111911	0.20222	0.195996	0.142311	0.0523245	0.217173	0.139011	0.111911	0.282894	0.23566
RP11-600K15.1	0.227296	0.12493	0.101905	0.309524	0.224767	0.304354	0.403226	0.150353	0.0891382	0.056	0.203048	0.211937	0.229318	0.128497	0.244039	0.12269	0.172221	0.0539048	0.401947	0.167482	0.048804	0.309524	0.122203	0.29093	0.128063	0.0785347	0.116156	0.0281394	0.224895	0.185151	0.259259	0.144258	0.308809	0.117135	0.0502384	0.0457323	0.0575238	0.320649	0.142857	0.536	0.129806	0.232416	0.149758	0.0448616	0.263096	0.0539048	0.0598095	0.593448	0.139796
LINC02882	0.340319	0.219497	0.0723871	0.565524	0.377871	0.61177	0.430208	0.17022	0.547048	0.674667	0.294419	0.176324	0.403528	0.505688	0.353885	0.476733	0.449378	0.596	0.41422	0.597897	0.41828	0.565524	0.483515	0.150576	0.1694	0.0806671	0.571503	0.0297648	0.408377	0.228154	0.373206	0.157931	0.2981	0.439962	0.536561	0.112257	0.0591754	0.380247	0.426032	0.619048	0.475497	0.311122	0.272814	0.114069	0.374932	0.596	0.52381	0.30484	0.239482
MAFA-AS1	0.29778	0.113239	0.0402354	0.308021	0.3315	0.404037	0.291201	0.347914	0.0750972	0.0437853	0.272871	0.154775	0.368321	0.112548	0.32316	0.300918	0.177362	0.0402354	0.629482	0.340394	0.356142	0.308021	0.33989	0.114451	0.146155	0.0769579	0.403815	0.0269372	0.0936456	0.442051	0.189756	0.134153	0.328792	0.310042	0.0357247	0.0377704	0.0563023	0.306771	0.260825	0.145887	0.118058	0.229446	0.199319	0.025933	0.36856	0.0402354	0.0506485	0.290885	0.124322
MPPED2-AS1	0.262969	0.170884	0.109238	0.238423	0.229563	0.363419	0.394428	0.20984	0.279328	0.105001	0.257565	0.180147	0.277481	0.193552	0.294585	0.231159	0.207853	0.109238	0.218526	0.60206	0.110323	0.238423	0.193164	0.192262	0.15513	0.0799084	0.261019	0.0302435	0.175829	0.281791	0.17673	0.183117	0.202269	0.223385	0.109253	0.154155	0.0538227	0.3317	0.24477	0.162703	0.176002	0.188114	0.137982	0.051128	0.309967	0.109238	0.0928264	0.356937	0.202754
NFIA-AS1	0.306904	0.0580766	0.0219683	0.571429	0.314029	0.515791	0.176797	0.0627227	0.0364878	0.024	0.263937	0.461333	0.394749	0.0512357	0.300522	0.404331	0.321198	0.0219683	0.386596	0.603802	0.0189347	0.571429	0.418886	0.0533528	0.16327	0.371626	0.278796	0.267568	0.0438053	0.364089	0.677249	0.0686275	0.353503	0.381695	0.0199461	0.0191156	0.0671238	0.261777	0.261905	0.136952	0.059702	0.288525	0.174071	0.13527	0.324569	0.0219683	0.0417143	0.282247	0.0566828
RPL34-DT	0.416294	0.440134	0.0757071	0.162819	0.490025	0.387232	0.600834	0.192918	0.504642	0.572758	0.182917	0.136535	0.473669	0.644188	0.356162	0.542026	0.440475	0.750632	0.16613	0.405244	0.578684	0.162819	0.472509	0.175644	0.201423	0.0625879	0.49741	0.0218446	0.553112	0.177263	0.133743	0.182718	0.284653	0.402292	0.750118	0.252851	0.0433389	0.426186	0.575863	0.533267	0.45783	0.373529	0.396917	0.294079	0.427476	0.750632	0.485836	0.299625	0.45613
RPPH1	0.42727	0.645768	0.156066	0.0564606	0.390107	0.203529	0.365702	0.470019	0.332935	0.322847	0.13748	0.150083	0.433974	0.674594	0.343278	0.546433	0.472433	0.542373	0.138399	0.0557105	0.460976	0.0564606	0.476079	0.435286	0.221363	0.0928758	0.355836	0.0474324	0.614846	0.169141	0.109036	0.440251	0.326506	0.383096	0.57161	0.273638	0.140918	0.337872	0.455754	0.288268	0.498303	0.42857	0.459118	0.300039	0.374335	0.542373	0.319663	0.307827	0.738412
RPSAP52	0.244465	0.170437	0.108731	0.0378843	0.302677	0.0981094	0.168796	0.209281	0.278804	0.104325	0.0913295	0.289817	0.368486	0.193179	0.19619	0.385474	0.293354	0.108731	0.0848331	0.036831	0.109985	0.0378843	0.243907	0.191815	0.134763	0.542424	0.180153	0.41626	0.17551	0.346911	0.261301	0.182558	0.177474	0.269515	0.108848	0.153856	0.0501729	0.153898	0.0785347	0.0913295	0.175555	0.282963	0.218321	0.207925	0.215014	0.108731	0.0913295	0.29263	0.202307
RUNX1-IT1	0.340869	0.470028	0.0539048	0.563492	0.369642	0.591867	0.417985	0.150353	0.22065	0.248	0.282032	0.163937	0.397109	0.491179	0.35697	0.455015	0.440837	0.596	0.401947	0.595865	0.410201	0.563492	0.475933	0.129806	0.167052	0.0785347	0.509701	0.0281394	0.397449	0.215649	0.365079	0.144258	0.364562	0.390436	0.626207	0.236668	0.0575238	0.365524	0.746032	0.299048	0.214028	0.315865	0.291611	0.186032	0.364964	0.596	0.20381	0.295797	0.484894
SAMMSON	0.446579	0.155518	0.0718352	0.389077	0.324797	0.517626	0.39296	0.151359	0.148658	0.129056	0.246286	0.326903	0.462805	0.24042	0.378373	0.516451	0.446776	0.15127	0.342333	0.588265	0.142652	0.389077	0.415716	0.147683	0.268922	0.36683	0.346535	0.289924	0.18442	0.367019	0.459979	0.137085	0.438263	0.392147	0.164244	0.0862203	0.0622798	0.453482	0.285432	0.202827	0.167222	0.386384	0.321257	0.22325	0.424861	0.15127	0.128077	0.329467	0.174566
SATB1-AS1	0.312328	0.470028	0.0539048	0.563492	0.369642	0.527867	0.435462	0.150353	0.22065	0.248	0.155048	0.163937	0.471957	0.491179	0.339455	0.328031	0.324012	0.596	0.232635	0.167482	0.410201	0.563492	0.323552	0.129806	0.162755	0.0785347	0.319225	0.0281394	0.397449	0.167395	0.111111	0.144258	0.312334	0.251908	0.626207	0.236668	0.0575238	0.357275	0.619048	0.426032	0.214028	0.299346	0.291611	0.186032	0.361822	0.596	0.20381	0.466125	0.484894
SATB2-AS1	0.232883	0.432527	0.0209483	0.0446076	0.193814	0.0566082	0.0407273	0.0615976	0.0354345	0.0226401	0.0387028	0.281012	0.229104	0.0504856	0.176636	0.2165	0.318402	0.0209483	0.035382	0.0415961	0.0182547	0.0446076	0.368293	0.0524526	0.117862	0.435239	0.114219	0.699411	0.0431623	0.283266	0.592927	0.53669	0.129369	0.335701	0.0191302	0.0185137	0.064676	0.156273	0.0366711	0.0387028	0.434152	0.20347	0.292558	0.280608	0.155976	0.0209483	0.0387028	0.19922	0.0557827
SBF2-AS1	0.694631	0.413475	0.0936729	0.310414	0.467416	0.512427	0.445778	0.368075	0.145721	0.10763	0.21587	0.331784	0.641106	0.391766	0.66701	0.704141	0.628982	0.122374	0.579712	0.278878	0.291861	0.310414	0.696863	0.280568	0.376939	0.299757	0.476619	0.386722	0.287341	0.536855	0.534317	0.424218	0.601147	0.647369	0.13258	0.104684	0.0627902	0.63867	0.223519	0.303257	0.420677	0.621171	0.534222	0.311267	0.652419	0.122374	0.115115	0.483776	0.321149
SChLAP1	0.264615	0.155532	0.46314	0.0273515	0.217027	0.0870215	0.25121	0.185676	0.114748	0.0770538	0.250544	0.756612	0.301247	0.163989	0.204293	0.309839	0.417039	0.076043	0.0618226	0.0254184	0.0722705	0.0273515	0.214449	0.457561	0.156724	0.440278	0.0877531	0.346264	0.364268	0.44526	0.257968	0.172238	0.344847	0.336073	0.0733294	0.0670909	0.0425226	0.186371	0.0550343	0.0698988	0.159661	0.247068	0.411857	0.315326	0.33578	0.076043	0.0698988	0.236104	0.175191
SDPR-AS	0.342268	0.106221	0.0361724	0.319935	0.32823	0.434536	0.318312	0.292557	0.0673652	0.037819	0.494989	0.175351	0.451122	0.106631	0.332973	0.306046	0.191995	0.0361724	0.592069	0.598798	0.30811	0.319935	0.342408	0.107231	0.166239	0.0834287	0.39979	0.0283765	0.0908311	0.433777	0.215161	0.121548	0.387385	0.314838	0.0330906	0.0376037	0.0568788	0.393837	0.485352	0.152282	0.110236	0.235202	0.190773	0.0265757	0.380959	0.0361724	0.0476334	0.297946	0.115456
SEMA3B-AS1	0.331348	0.0694587	0.0273032	0.745625	0.190707	0.719044	0.358039	0.070602	0.0423839	0.028129	0.450083	0.260608	0.328541	0.0608843	0.368607	0.26133	0.30525	0.0273032	0.684879	0.719925	0.025487	0.745625	0.300817	0.062835	0.16575	0.118532	0.355347	0.0488193	0.0541585	0.331447	0.450014	0.0785504	0.409301	0.277232	0.0260727	0.0249477	0.0843871	0.383689	0.448432	0.526071	0.070835	0.269046	0.0536881	0.0302288	0.349066	0.0273032	0.0542992	0.57125	0.0656554
SFTA1P	0.392415	0.201102	0.0643613	0.499225	0.403296	0.593798	0.615681	0.153125	0.447474	0.514065	0.307535	0.241438	0.482205	0.445554	0.43705	0.393338	0.387144	0.483252	0.388479	0.347143	0.363134	0.499225	0.384367	0.139604	0.211398	0.103978	0.437881	0.0448828	0.367923	0.273018	0.233161	0.14817	0.347027	0.352705	0.45251	0.104373	0.0777634	0.446112	0.412825	0.745219	0.414436	0.34827	0.265981	0.116121	0.465979	0.483252	0.438324	0.567849	0.213692
SLC26A4-AS1	0.31563	0.0510017	0.0172856	0.166039	0.313719	0.244116	0.227631	0.05292	0.0296959	0.0175681	0.140395	0.424081	0.378689	0.0467554	0.248534	0.318778	0.243151	0.0172856	0.128762	0.408464	0.0161811	0.166039	0.305923	0.0476276	0.19988	0.391603	0.102531	0.314507	0.041474	0.385553	0.443213	0.0568565	0.269547	0.283143	0.0165102	0.113686	0.0547344	0.238235	0.139041	0.0771539	0.0521627	0.265201	0.198721	0.172343	0.317522	0.0172856	0.0317307	0.236586	0.0500062
SLC7A11-AS1	0.379803	0.226197	0.0744516	0.468	0.408107	0.632087	0.509998	0.172499	0.54918	0.677419	0.420387	0.221677	0.46057	0.507208	0.39942	0.438106	0.421073	0.598065	0.349204	0.532382	0.419656	0.468	0.437192	0.152399	0.189768	0.0994851	0.5106	0.0443356	0.40968	0.309646	0.296	0.166305	0.314948	0.397849	0.538213	0.113476	0.0789161	0.421234	0.552	0.68	0.482197	0.302706	0.279577	0.121014	0.389965	0.598065	0.536	0.366448	0.241305
SLCO4A1-AS1	0.258224	0.506495	0.536	0.0219683	0.328164	0.132817	0.457843	0.208035	0.25377	0.272258	0.265935	0.392344	0.267397	0.525505	0.201299	0.315012	0.445317	0.614194	0.0612044	0.0209483	0.430409	0.0219683	0.306615	0.225834	0.122529	0.0392259	0.282386	0.0163531	0.683177	0.299919	0.0759365	0.189841	0.292633	0.388621	0.640762	0.255593	0.0289548	0.270738	0.524	0.210194	0.250495	0.233437	0.440969	0.205536	0.306421	0.614194	0.210194	0.212429	0.531203
SMAD5-AS1	0.0729006	0.129318	0.690667	0.015873	0.0600749	0.0599297	0.0656822	0.175261	0.105301	0.072	0.053291	0.0511746	0.0748245	0.13907	0.144204	0.0873179	0.0822691	0.063873	0.0410664	0.0145346	0.429841	0.015873	0.269302	0.14335	0.0660452	0.0303876	0.0601335	0.010402	0.115503	0.0567456	0.0285714	0.156552	0.0571152	0.0622632	0.056798	0.0465793	0.0219683	0.0605194	0.037037	0.053291	0.135414	0.0870171	0.0775289	0.023479	0.0863327	0.063873	0.053291	0.171312	0.155838
snaR	0.471128	0.533253	0.159173	0.343841	0.476845	0.477426	0.533364	0.451992	0.476904	0.235518	0.191358	0.212576	0.625443	0.573071	0.510808	0.529555	0.455211	0.372625	0.254691	0.117549	0.337994	0.343841	0.427228	0.423855	0.268956	0.0837164	0.524226	0.0451165	0.50497	0.373618	0.15119	0.426477	0.407833	0.516084	0.482667	0.460606	0.0650186	0.44887	0.371951	0.339034	0.431117	0.484934	0.509137	0.182728	0.519479	0.372625	0.216051	0.506012	0.614316
SNHG1	0.820844	0.337086	0.146076	0.244548	0.549484	0.427093	0.538264	0.271592	0.24182	0.168956	0.194184	0.312822	0.642414	0.377385	0.825104	0.647579	0.529774	0.230868	0.380418	0.219791	0.356132	0.244548	0.630402	0.307639	0.579746	0.198184	0.483229	0.162214	0.373615	0.43561	0.390779	0.266724	0.666905	0.592802	0.262808	0.231059	0.0717218	0.70448	0.282454	0.300821	0.329069	0.727651	0.604273	0.367907	0.733338	0.230868	0.184173	0.441389	0.299
SNHG11	0.421518	0.41228	0.119398	0.383661	0.429137	0.480785	0.405459	0.468499	0.200546	0.18751	0.267419	0.395275	0.439445	0.435362	0.480672	0.48908	0.439934	0.429591	0.620193	0.405244	0.457765	0.383661	0.512088	0.425571	0.227278	0.0687499	0.53305	0.0269567	0.399128	0.321015	0.318857	0.185475	0.572641	0.446565	0.474941	0.219705	0.050305	0.45766	0.521354	0.231623	0.229423	0.413683	0.46199	0.289326	0.514696	0.429591	0.168131	0.317264	0.426555
SNHG12	0.835281	0.408329	0.097557	0.274028	0.66605	0.402823	0.639833	0.28965	0.274529	0.171888	0.271334	0.41343	0.789799	0.393179	0.803025	0.725319	0.682166	0.241798	0.424768	0.285954	0.31526	0.274028	0.714353	0.407456	0.510429	0.232163	0.530044	0.269559	0.457974	0.513081	0.547748	0.338303	0.756742	0.726871	0.264764	0.216583	0.0594849	0.760554	0.339896	0.333349	0.408329	0.781853	0.679705	0.389248	0.844537	0.241798	0.177993	0.483836	0.378851
SNHG14	0.727688	0.326449	0.0997158	0.245437	0.649135	0.474572	0.593553	0.286149	0.313075	0.20451	0.290619	0.365076	0.716047	0.472827	0.731618	0.745598	0.545246	0.28426	0.380643	0.259744	0.364494	0.245437	0.634896	0.408784	0.446657	0.136869	0.562492	0.095537	0.468008	0.474081	0.431366	0.240203	0.674928	0.630994	0.308616	0.252684	0.0540647	0.639262	0.386329	0.269221	0.328234	0.670443	0.600434	0.314277	0.751014	0.28426	0.205676	0.354205	0.360581
SNHG15	0.754662	0.463673	0.0982808	0.193839	0.580724	0.416682	0.519284	0.364814	0.271013	0.222699	0.244046	0.362733	0.729218	0.510754	0.770371	0.765709	0.661168	0.32634	0.40486	0.271301	0.425261	0.193839	0.7466	0.33924	0.485596	0.206343	0.579205	0.264139	0.430499	0.42623	0.430171	0.355404	0.664569	0.719543	0.375109	0.256332	0.0520134	0.738601	0.38325	0.259391	0.441867	0.66515	0.695828	0.423409	0.695519	0.32634	0.221297	0.351665	0.400503
SNHG17	0.507294	0.504781	0.136847	0.0439849	0.66703	0.174	0.384401	0.443997	0.368062	0.351586	0.125289	0.459433	0.68807	0.632404	0.523641	0.725161	0.548239	0.494743	0.301905	0.0434848	0.602355	0.0439849	0.724699	0.506596	0.309492	0.19881	0.505129	0.161553	0.591109	0.400195	0.287304	0.352104	0.626503	0.632631	0.519972	0.228786	0.0580276	0.510187	0.317705	0.326173	0.504781	0.582001	0.73531	0.385476	0.608173	0.494743	0.326173	0.316558	0.569632
SNHG20	0.735576	0.384523	0.307254	0.31984	0.743331	0.426613	0.608294	0.22727	0.328403	0.203402	0.232444	0.542333	0.716785	0.366488	0.749589	0.651411	0.674244	0.293189	0.453102	0.216822	0.475853	0.31984	0.736011	0.367795	0.452064	0.14975	0.583062	0.213388	0.514284	0.602772	0.527276	0.291126	0.725241	0.741131	0.319886	0.246701	0.0563629	0.697123	0.291646	0.38026	0.384523	0.678158	0.716252	0.368627	0.80679	0.293189	0.205054	0.489737	0.28309
SNHG3	0.761751	0.416817	0.112247	0.318498	0.57045	0.448592	0.532366	0.27883	0.299888	0.18854	0.27545	0.362141	0.760581	0.398971	0.795558	0.681081	0.602662	0.269177	0.391093	0.311304	0.370737	0.318498	0.706631	0.32047	0.4912	0.147189	0.571731	0.197614	0.38649	0.497363	0.431337	0.335592	0.66834	0.68927	0.294327	0.325279	0.0847249	0.691963	0.36886	0.280696	0.416817	0.697429	0.60598	0.360323	0.757855	0.269177	0.203683	0.403427	0.353647
SNHG4	0.411934	0.182128	0.113744	0.027887	0.473254	0.145897	0.224732	0.360205	0.152926	0.123986	0.107749	0.437569	0.397651	0.249807	0.340631	0.443732	0.327058	0.141827	0.274313	0.0274189	0.219178	0.027887	0.346168	0.501495	0.259503	0.340391	0.210482	0.28937	0.346477	0.382915	0.41442	0.170748	0.463696	0.329326	0.15315	0.0998279	0.0411308	0.290571	0.0962816	0.117765	0.191491	0.456966	0.565534	0.336559	0.427268	0.141827	0.117765	0.257356	0.198063
SNHG5	0.693338	0.311705	0.240057	0.188638	0.504282	0.302582	0.542177	0.148465	0.25788	0.158808	0.252995	0.44011	0.591621	0.297103	0.649702	0.574018	0.597319	0.229341	0.20459	0.194804	0.297704	0.188638	0.609112	0.248783	0.465311	0.250357	0.421817	0.281444	0.374671	0.45639	0.459599	0.237078	0.585772	0.61694	0.252873	0.202015	0.100209	0.596359	0.299249	0.208399	0.311705	0.556153	0.569908	0.393381	0.647543	0.229341	0.189797	0.351755	0.229505
SNHG6	0.807348	0.350407	0.15106	0.231573	0.540151	0.431488	0.569631	0.24343	0.260612	0.175882	0.27598	0.419294	0.699216	0.393379	0.779027	0.732337	0.655851	0.234447	0.376385	0.226433	0.300207	0.231573	0.647634	0.27522	0.536281	0.20827	0.502981	0.23479	0.390648	0.554479	0.41761	0.285038	0.689109	0.690388	0.254161	0.210029	0.0640414	0.706442	0.333585	0.301146	0.356476	0.724656	0.608758	0.397146	0.728341	0.234447	0.185932	0.413239	0.303533
SNHG7	0.77543	0.39584	0.242913	0.159497	0.544824	0.373879	0.516113	0.336698	0.253084	0.206323	0.244502	0.371984	0.630053	0.445441	0.749938	0.6977	0.641631	0.266059	0.340758	0.164892	0.412217	0.159497	0.690881	0.380234	0.527064	0.183337	0.469537	0.223064	0.493415	0.458589	0.424417	0.32964	0.709925	0.64393	0.285298	0.190497	0.0521955	0.738513	0.303118	0.238003	0.403508	0.673155	0.716056	0.415905	0.702349	0.266059	0.207424	0.368867	0.34783
SNHG8	0.472691	0.202982	0.0960431	0.291661	0.64085	0.407123	0.492019	0.277015	0.321183	0.319939	0.208521	0.215389	0.49364	0.376349	0.432905	0.548544	0.400562	0.324946	0.506313	0.307848	0.461789	0.291661	0.557077	0.391082	0.242501	0.081483	0.567994	0.044887	0.51141	0.375719	0.525271	0.170135	0.509455	0.51713	0.322042	0.106098	0.0461609	0.529826	0.232317	0.337932	0.345205	0.474597	0.494003	0.150759	0.550949	0.324946	0.290313	0.319741	0.214085
SNHG9	0.31223	0.202957	0.108731	0.0378843	0.299371	0.364776	0.298432	0.209281	0.230717	0.235472	0.0913295	0.289817	0.366007	0.501342	0.247976	0.5207	0.326124	0.247743	0.0848331	0.036831	0.202659	0.0378843	0.283231	0.191815	0.161683	0.542424	0.174328	0.41626	0.231687	0.280244	0.261301	0.182558	0.187039	0.265278	0.249206	0.106352	0.0501729	0.227491	0.159835	0.18969	0.221683	0.298605	0.284611	0.247642	0.215924	0.247743	0.18969	0.235625	0.234827
ATG9B	0.283923	0.605332	0.220727	0.0668853	0.210641	0.176116	0.211345	0.744594	0.268732	0.218672	0.182911	0.178438	0.34346	0.585935	0.291915	0.375586	0.441209	0.220727	0.168993	0.0657602	0.219413	0.0668853	0.386573	0.641053	0.150319	0.0856142	0.206922	0.0521609	0.526628	0.189139	0.133771	0.699942	0.275638	0.380902	0.219259	0.147726	0.0758096	0.254277	0.162841	0.182911	0.610801	0.31888	0.350504	0.0969498	0.298986	0.220727	0.182911	0.295186	0.845378
SOX2	0.289042	0.744192	0.188821	0.065616	0.195058	0.152743	0.198596	0.581342	0.227841	0.176132	0.154919	0.163808	0.292713	0.4771	0.296831	0.321168	0.45309	0.188821	0.150331	0.0644908	0.198143	0.065616	0.456003	0.510452	0.153239	0.0977413	0.24603	0.327719	0.433341	0.171609	0.349852	0.873518	0.237225	0.393863	0.193735	0.124359	0.0779257	0.284464	0.141246	0.154919	0.749662	0.278204	0.415387	0.187728	0.286764	0.188821	0.154919	0.286688	0.604432
SOX21-AS1	0.605078	0.35804	0.0622846	0.466136	0.498516	0.536879	0.461596	0.226525	0.135338	0.111262	0.219415	0.417282	0.679745	0.377948	0.591153	0.627155	0.604379	0.264135	0.338257	0.326705	0.238861	0.466136	0.616487	0.217018	0.324152	0.283505	0.381764	0.226084	0.347716	0.421319	0.510171	0.216533	0.55926	0.596187	0.308035	0.16365	0.0605671	0.5155	0.394901	0.244064	0.241676	0.585585	0.43796	0.288085	0.613603	0.264135	0.11708	0.421211	0.469698
SOX2-OT	0.763227	0.308017	0.19911	0.250771	0.507106	0.35305	0.480568	0.260068	0.214398	0.137037	0.204314	0.307377	0.616219	0.300577	0.757877	0.564221	0.565042	0.187135	0.380494	0.19136	0.319047	0.250771	0.591629	0.253003	0.583913	0.188967	0.429927	0.204258	0.386243	0.484436	0.385718	0.255655	0.677408	0.580102	0.205197	0.256304	0.0926798	0.691151	0.237975	0.270587	0.308017	0.752436	0.531245	0.319049	0.707612	0.187135	0.157574	0.457899	0.268106
SPINT1-AS1	0.312328	0.470028	0.0539048	0.309524	0.369642	0.358555	0.435462	0.150353	0.22065	0.248	0.155048	0.163937	0.397109	0.491179	0.339455	0.328031	0.324012	0.596	0.401947	0.167482	0.410201	0.309524	0.323552	0.129806	0.162755	0.0785347	0.319225	0.0281394	0.397449	0.167395	0.111111	0.144258	0.357272	0.251908	0.626207	0.236668	0.0575238	0.357275	0.619048	0.68	0.214028	0.332561	0.291611	0.186032	0.321615	0.596	0.20381	0.593448	0.484894
SPRY4-IT1	0.865794	0.351639	0.163607	0.304734	0.578187	0.489354	0.621973	0.300143	0.261916	0.171198	0.29508	0.403123	0.694034	0.38696	0.88263	0.65445	0.600125	0.223655	0.447189	0.241079	0.300465	0.304734	0.621618	0.338935	0.588273	0.159612	0.51189	0.172726	0.431675	0.527613	0.44644	0.297095	0.794754	0.661222	0.241703	0.212873	0.103025	0.827616	0.33393	0.327689	0.352808	0.726891	0.616607	0.314798	0.814747	0.223655	0.192997	0.508348	0.307354
SRA1	0.320555	0.404562	0.182561	0.0510426	0.3965	0.146575	0.343228	0.463942	0.193247	0.135295	0.161287	0.207456	0.310662	0.415111	0.276023	0.336876	0.33567	0.150561	0.132254	0.0502925	0.167117	0.0510426	0.332994	0.688847	0.194513	0.100426	0.177128	0.0684092	0.589229	0.193371	0.418301	0.434174	0.437564	0.280817	0.159536	0.124292	0.0642668	0.37905	0.112045	0.129287	0.408468	0.360766	0.42804	0.126585	0.369052	0.150561	0.129287	0.30274	0.497206
SOX9	0.482672	0.279779	0.128616	0.446207	0.401095	0.507982	0.509199	0.300824	0.271831	0.0929822	0.244532	0.357323	0.522333	0.295869	0.55231	0.447552	0.421307	0.105156	0.387408	0.284542	0.12233	0.446207	0.381346	0.502863	0.328896	0.0796685	0.398307	0.0396702	0.358854	0.373725	0.365708	0.284587	0.556824	0.420988	0.114175	0.294056	0.0590329	0.502236	0.209269	0.278884	0.282058	0.487428	0.369533	0.166481	0.622081	0.105156	0.099312	0.493371	0.333821
SSTR5-AS1	0.302136	0.182979	0.428731	0.383661	0.186037	0.444514	0.298107	0.193668	0.151549	0.128877	0.182763	0.395275	0.32212	0.236666	0.435414	0.199866	0.215562	0.135398	0.204778	0.119655	0.349258	0.383661	0.315135	0.425571	0.208485	0.0687499	0.160996	0.0269567	0.205872	0.191599	0.128381	0.185475	0.328274	0.16037	0.135976	0.0827408	0.050305	0.289869	0.155302	0.267419	0.191237	0.226774	0.274578	0.179003	0.377864	0.135398	0.119271	0.44501	0.197253
ST3GAL6-AS1	0.243771	0.494159	0.0601998	0.0954317	0.331216	0.184682	0.310224	0.157307	0.227154	0.256393	0.0969756	0.105506	0.301006	0.495815	0.233555	0.321385	0.291238	0.602295	0.0906995	0.0922718	0.41519	0.0954317	0.315666	0.13537	0.12977	0.13592	0.303425	0.0725612	0.401423	0.109574	0.0971738	0.174421	0.20892	0.244738	0.631243	0.240384	0.117715	0.227596	0.560976	0.240976	0.238159	0.248685	0.313102	0.207206	0.24718	0.602295	0.240976	0.25357	0.490458
STEAP3-AS1	0.272333	0.140745	0.524	0.565524	0.163735	0.482196	0.412347	0.17022	0.108127	0.0725161	0.360983	0.498904	0.31696	0.15007	0.258257	0.139682	0.34081	0.0723871	0.244908	0.169514	0.0692044	0.565524	0.137436	0.195582	0.148507	0.0806671	0.131686	0.0297648	0.380949	0.399361	0.151238	0.157931	0.332946	0.279702	0.0698619	0.056499	0.0591754	0.329438	0.155048	0.294419	0.1457	0.192009	0.23719	0.0566307	0.368476	0.0723871	0.0721966	0.475168	0.160729
SUMO1P3	0.633389	0.548142	0.293488	0.243997	0.593501	0.535574	0.671139	0.444407	0.391498	0.381306	0.263586	0.311155	0.652782	0.773632	0.612533	0.774445	0.722806	0.551999	0.459988	0.256946	0.6411	0.243997	0.73273	0.365685	0.326534	0.0692703	0.710305	0.0358196	0.7385	0.472482	0.256648	0.361704	0.616811	0.764775	0.615723	0.324062	0.0524888	0.663565	0.470419	0.388395	0.510477	0.579391	0.686305	0.255739	0.661509	0.551999	0.353101	0.359728	0.607097
TATDN1	0.436935	0.430805	0.162609	0.464717	0.412434	0.529402	0.309003	0.636995	0.203722	0.146538	0.309256	0.230289	0.529667	0.439112	0.466393	0.576968	0.494227	0.162609	0.721001	0.490616	0.426608	0.464717	0.623571	0.460573	0.224045	0.0901175	0.574785	0.0462725	0.405571	0.476687	0.376375	0.471588	0.513912	0.552645	0.171072	0.12222	0.06996	0.463112	0.293499	0.207669	0.435363	0.438093	0.403458	0.0874036	0.506738	0.162609	0.13708	0.359192	0.53889
ERLNC1	0.455015	0.333153	0.250114	0.293604	0.613193	0.381479	0.489067	0.333177	0.560437	0.225801	0.318189	0.511431	0.525736	0.343508	0.467393	0.470167	0.468261	0.250114	0.326823	0.289667	0.276394	0.293604	0.36613	0.335542	0.273619	0.266726	0.501315	0.1907	0.34029	0.643348	0.318775	0.33031	0.357698	0.46649	0.265148	0.3476	0.263072	0.375655	0.307338	0.318189	0.335542	0.446839	0.348062	0.178904	0.501737	0.250114	0.258063	0.608725	0.340476
TCL6	0.462881	0.331466	0.114514	0.39099	0.301981	0.474502	0.299687	0.337452	0.142622	0.09846	0.415333	0.315308	0.511119	0.323685	0.506059	0.477948	0.483375	0.114514	0.376744	0.407176	0.134968	0.39099	0.494307	0.325167	0.290112	0.212679	0.369961	0.142634	0.309785	0.331601	0.443137	0.344538	0.479306	0.444317	0.1255	0.100012	0.293453	0.485068	0.408497	0.193111	0.334504	0.413194	0.327405	0.21622	0.453954	0.114514	0.169302	0.368681	0.377379
TDRG1	0.45265	0.203877	0.098846	0.231426	0.689418	0.3376	0.561374	0.260754	0.337863	0.267748	0.188199	0.293822	0.528142	0.346242	0.451801	0.449515	0.397039	0.276974	0.429249	0.148506	0.403167	0.231426	0.423776	0.35556	0.261845	0.0727792	0.475201	0.034176	0.46284	0.463465	0.3283	0.177688	0.485882	0.421185	0.278958	0.152018	0.0551298	0.537618	0.204678	0.419322	0.32024	0.485076	0.444307	0.118732	0.551492	0.276974	0.256122	0.584369	0.215513
THAP9-AS1	0.379803	0.226197	0.0744516	0.468	0.408107	0.632087	0.509998	0.172499	0.54918	0.677419	0.420387	0.221677	0.46057	0.507208	0.39942	0.438106	0.421073	0.598065	0.349204	0.532382	0.419656	0.468	0.437192	0.152399	0.189768	0.0994851	0.5106	0.0443356	0.40968	0.309646	0.296	0.166305	0.314948	0.397849	0.538213	0.113476	0.0789161	0.421234	0.552	0.68	0.482197	0.302706	0.279577	0.121014	0.389965	0.598065	0.536	0.366448	0.241305
TMPO-AS1	0.66678	0.573331	0.264116	0.125558	0.631342	0.297546	0.586816	0.379394	0.301892	0.273224	0.243134	0.45863	0.620359	0.536657	0.670222	0.611172	0.692569	0.387122	0.325764	0.136349	0.487048	0.125558	0.718362	0.551457	0.388288	0.111994	0.519245	0.2191	0.712521	0.464706	0.477168	0.464536	0.671155	0.716566	0.414808	0.203705	0.0545026	0.680624	0.323955	0.292074	0.573331	0.58278	0.841412	0.455582	0.753212	0.387122	0.262663	0.356352	0.481006
TNRC6C-AS1	0.262969	0.170884	0.109238	0.238423	0.229563	0.363419	0.394428	0.20984	0.279328	0.105001	0.257565	0.180147	0.277481	0.193552	0.294585	0.231159	0.207853	0.109238	0.218526	0.60206	0.110323	0.238423	0.193164	0.192262	0.15513	0.0799084	0.261019	0.0302435	0.175829	0.281791	0.17673	0.183117	0.202269	0.223385	0.109253	0.154155	0.0538227	0.3317	0.24477	0.162703	0.176002	0.188114	0.137982	0.051128	0.309967	0.109238	0.0928264	0.356937	0.202754
TOB1-AS1	0.251091	0.245026	0.126194	0.0219683	0.513053	0.148456	0.370919	0.208035	0.567373	0.690667	0.114194	0.109505	0.265118	0.530898	0.187407	0.328031	0.285235	0.608	0.0612044	0.0209483	0.42628	0.0219683	0.303881	0.535295	0.119721	0.0392259	0.334779	0.0163531	0.683177	0.0951173	0.357333	0.189841	0.213938	0.277779	0.546161	0.123872	0.0289548	0.234729	0.197905	0.524	0.501026	0.283261	0.409089	0.123545	0.303379	0.608	0.524	0.212429	0.269734
TP53TG1	0.709757	0.378793	0.164976	0.258818	0.800035	0.441906	0.609386	0.328531	0.542552	0.364748	0.290753	0.400964	0.800598	0.497443	0.704152	0.787508	0.564514	0.457028	0.465097	0.287432	0.582449	0.258818	0.726416	0.276319	0.396057	0.262153	0.793308	0.209571	0.48247	0.651985	0.435383	0.266832	0.584827	0.81123	0.536621	0.406914	0.17205	0.597054	0.432066	0.403261	0.423267	0.692431	0.643915	0.291604	0.733422	0.457028	0.369857	0.513389	0.383187
TP73-AS1	0.837219	0.337371	0.142	0.258556	0.68935	0.427708	0.595802	0.234102	0.240841	0.15466	0.269717	0.483403	0.766195	0.376238	0.808904	0.737319	0.702484	0.214074	0.386031	0.217981	0.278706	0.258556	0.686237	0.268355	0.527342	0.25183	0.486102	0.275722	0.429341	0.632507	0.544397	0.275711	0.752139	0.730166	0.234572	0.191596	0.0723307	0.757352	0.31912	0.311439	0.338675	0.747347	0.647962	0.372343	0.782485	0.214074	0.169346	0.470508	0.290496
TPT1-AS1	0.493177	0.384188	0.0904332	0.169052	0.850102	0.317197	0.524463	0.174201	0.388475	0.41471	0.18177	0.519197	0.633271	0.553974	0.433432	0.590119	0.575952	0.589751	0.168761	0.16031	0.47266	0.169052	0.569139	0.382968	0.267805	0.23831	0.42782	0.180294	0.658261	0.423707	0.545735	0.170662	0.487326	0.497917	0.609412	0.21522	0.0643226	0.433499	0.453605	0.457088	0.384188	0.519894	0.58828	0.304848	0.53186	0.589751	0.374803	0.360088	0.393631
TPTE2P1	0.340869	0.470028	0.0539048	0.563492	0.369642	0.591867	0.417985	0.150353	0.22065	0.248	0.282032	0.163937	0.397109	0.491179	0.35697	0.455015	0.440837	0.596	0.401947	0.595865	0.410201	0.563492	0.475933	0.129806	0.167052	0.0785347	0.509701	0.0281394	0.397449	0.215649	0.365079	0.144258	0.364562	0.390436	0.626207	0.236668	0.0575238	0.365524	0.746032	0.299048	0.214028	0.315865	0.291611	0.186032	0.364964	0.596	0.20381	0.295797	0.484894
TPTEP1	0.29778	0.113239	0.0402354	0.561989	0.3315	0.531359	0.198849	0.347914	0.0750972	0.0437853	0.272871	0.154775	0.368321	0.112548	0.32316	0.385574	0.262018	0.0402354	0.798795	0.594363	0.356142	0.561989	0.441477	0.114451	0.146155	0.0769579	0.530799	0.0269372	0.0936456	0.442051	0.359068	0.134153	0.388549	0.402394	0.0357247	0.0377704	0.0563023	0.339986	0.260825	0.145887	0.118058	0.273614	0.199319	0.025933	0.36856	0.0402354	0.0506485	0.290885	0.124322
TRERNA	0.340869	0.470028	0.0539048	0.563492	0.369642	0.591867	0.417985	0.150353	0.22065	0.248	0.282032	0.163937	0.397109	0.491179	0.35697	0.455015	0.440837	0.596	0.401947	0.595865	0.410201	0.563492	0.475933	0.129806	0.167052	0.0785347	0.509701	0.0281394	0.397449	0.215649	0.365079	0.144258	0.364562	0.390436	0.626207	0.236668	0.0575238	0.365524	0.746032	0.299048	0.214028	0.315865	0.291611	0.186032	0.364964	0.596	0.20381	0.295797	0.484894
TRERNA1	0.41022	0.197114	0.0612044	0.386596	0.492651	0.480706	0.377486	0.294847	0.388645	0.420336	0.213162	0.147952	0.493615	0.414555	0.419815	0.553053	0.405346	0.41028	0.617145	0.408178	0.56	0.386596	0.571425	0.147884	0.213152	0.0798272	0.659035	0.0294721	0.348995	0.384356	0.289555	0.152339	0.397239	0.525655	0.394355	0.103276	0.406022	0.449021	0.296889	0.429581	0.379971	0.396295	0.365084	0.106141	0.469607	0.41028	0.683549	0.314153	0.211388
TRPM2-AS	0.615838	0.504781	0.136847	0.270564	0.695399	0.417099	0.472415	0.443997	0.368062	0.351586	0.220942	0.495539	0.77268	0.632404	0.651905	0.824354	0.668927	0.494743	0.487288	0.284953	0.602355	0.270564	0.837117	0.506596	0.347212	0.195923	0.647619	0.151522	0.591109	0.477571	0.440602	0.352104	0.691642	0.738023	0.519972	0.228786	0.0580276	0.58643	0.413358	0.365389	0.504781	0.653956	0.72676	0.375451	0.721823	0.494743	0.326173	0.357499	0.569632
LINC00589	0.407429	0.430805	0.162609	0.0568743	0.541345	0.147389	0.191652	0.636995	0.203722	0.146538	0.13708	0.414448	0.59123	0.439112	0.387474	0.619461	0.41531	0.162609	0.429684	0.0559742	0.426608	0.0568743	0.623571	0.460573	0.220037	0.300469	0.368966	0.233954	0.405571	0.503264	0.376375	0.471588	0.452349	0.552645	0.171072	0.12222	0.06996	0.345373	0.121323	0.13708	0.435363	0.471034	0.526707	0.190239	0.449207	0.162609	0.13708	0.294856	0.53889
TTN-AS1	0.630878	0.608186	0.137582	0.166678	0.615716	0.358508	0.697265	0.340839	0.45978	0.299847	0.237994	0.31994	0.602659	0.56601	0.624041	0.583569	0.6213	0.421679	0.218283	0.293434	0.390157	0.166678	0.626611	0.584489	0.346965	0.0812578	0.55682	0.195676	0.645801	0.352627	0.466447	0.492669	0.522764	0.623579	0.448792	0.320747	0.0579437	0.580947	0.384345	0.330203	0.608186	0.540872	0.687855	0.369773	0.727687	0.421679	0.285181	0.377411	0.508167
TTTY15	0.176905	0.162231	0.144323	0.0204655	0.300953	0.0797284	0.114789	0.404455	0.123722	0.0824088	0.132323	0.38929	0.246989	0.171912	0.22647	0.26125	0.131769	0.0798066	0.449908	0.0194456	0.389591	0.0204655	0.282125	0.525784	0.107697	0.0376492	0.313484	0.0151509	0.182534	0.334417	0.072931	0.184789	0.320646	0.270475	0.0757975	0.0654105	0.0277334	0.18786	0.0493964	0.0678066	0.167186	0.201372	0.364598	0.163453	0.316919	0.0798066	0.0678066	0.21067	0.186939
TUBA4B	0.552381	0.558698	0.14117	0.0456119	0.817075	0.189446	0.502818	0.497056	0.601753	0.405637	0.125215	0.321745	0.805907	0.693692	0.532019	0.845317	0.576765	0.559932	0.33241	0.0450493	0.665267	0.0456119	0.763464	0.39499	0.291931	0.207355	0.669733	0.164917	0.643071	0.54071	0.28762	0.393677	0.504083	0.756523	0.580721	0.386082	0.0583554	0.477485	0.35771	0.367338	0.558698	0.639875	0.683188	0.304874	0.617072	0.559932	0.367338	0.339605	0.630755
PCBP2-OT1	0.502495	0.207351	0.299306	0.458057	0.382812	0.565726	0.45289	0.426122	0.168387	0.135066	0.301529	0.493237	0.490595	0.272104	0.530983	0.458821	0.440259	0.151675	0.665929	0.303133	0.35375	0.458057	0.453457	0.365511	0.293707	0.0720831	0.48488	0.0299713	0.35982	0.532388	0.278261	0.198774	0.642394	0.528587	0.162014	0.111423	0.0499466	0.569428	0.226324	0.250527	0.216714	0.427873	0.538705	0.188113	0.623847	0.151675	0.130598	0.431327	0.22259
TUG1	0.743176	0.26461	0.155363	0.208078	0.45766	0.346996	0.486061	0.199217	0.184325	0.121179	0.208737	0.314851	0.546718	0.28822	0.761128	0.505815	0.493725	0.164891	0.289426	0.16847	0.255362	0.208078	0.493277	0.24996	0.64624	0.148236	0.385114	0.144473	0.324679	0.405814	0.320526	0.216879	0.598847	0.496986	0.188545	0.202156	0.0835143	0.651705	0.244431	0.232206	0.255603	0.617287	0.482402	0.305538	0.673488	0.164891	0.144131	0.40317	0.235887
TUSC8	0.374977	0.717087	0.195073	0.0517274	0.534775	0.180457	0.396742	0.541604	0.292528	0.261559	0.164821	0.166155	0.423319	0.699605	0.331652	0.461109	0.471108	0.537247	0.144345	0.0508272	0.445687	0.0517274	0.477032	0.746855	0.189038	0.0714182	0.329308	0.0419833	0.82678	0.178118	0.357343	0.505882	0.417107	0.372375	0.572212	0.279589	0.0629779	0.335823	0.470028	0.224374	0.503754	0.43124	0.557903	0.217109	0.430429	0.537247	0.224374	0.296364	0.825171
uc001lsz	0.302868	0.269974	0.152442	0.0323252	0.403585	0.212895	0.337443	0.521527	0.473224	0.507562	0.138892	0.332091	0.342939	0.514019	0.341149	0.411912	0.309966	0.482968	0.372133	0.031623	0.504041	0.0323252	0.385174	0.471023	0.185366	0.0525363	0.418978	0.0268063	0.43521	0.223477	0.0904878	0.237342	0.346434	0.363537	0.456659	0.14975	0.0407094	0.326538	0.198201	0.429744	0.457676	0.329256	0.537674	0.242776	0.382174	0.482968	0.429744	0.269693	0.292738
MIR7-3HG	0.41455	0.18327	0.0921907	0.462864	0.361213	0.567884	0.316926	0.182998	0.193122	0.183111	0.262956	0.379528	0.444632	0.288465	0.38188	0.520298	0.437167	0.2034	0.381683	0.488762	0.177426	0.462864	0.459099	0.172824	0.233728	0.361524	0.375375	0.272157	0.212459	0.443855	0.540799	0.163014	0.379278	0.427987	0.21201	0.0984011	0.0620934	0.352489	0.317761	0.240058	0.198875	0.394032	0.36024	0.205367	0.380932	0.2034	0.163867	0.32586	0.208667
UCC	0.25416	0.527647	0.0843871	0.0219683	0.481053	0.175556	0.430614	0.208035	0.626885	0.786667	0.0723871	0.0697634	0.382877	0.766417	0.244981	0.44579	0.391123	1	0.0612044	0.0209483	0.687613	0.0219683	0.445192	0.180828	0.119965	0.0392259	0.468944	0.0163531	0.631859	0.080458	0.0439365	0.189841	0.188617	0.364691	0.949407	0.277202	0.0289548	0.263279	0.596	0.596	0.527647	0.290227	0.410359	0.223601	0.280723	1	0.596	0.212429	0.552356
UFC1	0.554552	0.361518	0.136151	0.267123	0.580042	0.53288	0.502113	0.441827	0.358954	0.343522	0.217622	0.18403	0.549158	0.624473	0.531856	0.677978	0.522057	0.345353	0.487575	0.281512	0.480126	0.267123	0.62062	0.510113	0.288235	0.0674539	0.57465	0.0358158	0.603401	0.369671	0.418335	0.349935	0.53759	0.560949	0.340698	0.156027	0.0525199	0.566708	0.254753	0.355596	0.492909	0.531163	0.548013	0.140523	0.590752	0.345353	0.316381	0.328611	0.426368
UNC5B-AS1	0.30596	0.184776	0.148205	0.195539	0.334678	0.332579	0.479625	0.21872	0.466304	0.102944	0.266866	0.43023	0.357744	0.202221	0.346514	0.314986	0.223462	0.106746	0.201133	0.486448	0.108387	0.195539	0.198716	0.476637	0.179747	0.0737628	0.366929	0.0292029	0.201169	0.402785	0.182061	0.197341	0.300853	0.318998	0.107173	0.286661	0.0502286	0.289208	0.210216	0.149517	0.189041	0.24171	0.260568	0.171217	0.446641	0.106746	0.0936159	0.357618	0.211335
UPF1	0.166928	0.0536881	0.021291	0.047619	0.272282	0.0559777	0.0388239	0.0584202	0.0351003	0.024	0.039746	0.424	0.273137	0.0463568	0.135731	0.263599	0.146727	0.021291	0.0353438	0.0436037	0.0179216	0.047619	0.248497	0.0477834	0.0966668	0.454852	0.0397127	0.322556	0.0385011	0.241172	0.422222	0.0662932	0.168113	0.224626	0.0189327	0.0155264	0.0659048	0.0886855	0.037037	0.039746	0.0557199	0.191146	0.181643	0.142012	0.164417	0.021291	0.039746	0.171001	0.051946
WDFY3-AS2	0.513742	0.407154	0.146812	0.410063	0.435607	0.547218	0.548795	0.424297	0.479913	0.236253	0.318426	0.240295	0.549225	0.45929	0.506809	0.66876	0.524486	0.253931	0.409959	0.428562	0.245677	0.410063	0.516537	0.399621	0.26449	0.0934346	0.578216	0.0475053	0.427048	0.438739	0.365673	0.398782	0.422609	0.558505	0.259541	0.298926	0.0694132	0.459602	0.363576	0.297687	0.438122	0.492158	0.330027	0.195965	0.54974	0.253931	0.220056	0.391358	0.488218
WEE2-AS1	0.460319	0.261929	0.0798077	0.390651	0.339077	0.436942	0.228011	0.301912	0.109829	0.071379	0.224061	0.409749	0.533288	0.266678	0.414721	0.561707	0.603204	0.0798077	0.337671	0.412233	0.0879785	0.390651	0.508812	0.276203	0.237279	0.509849	0.294532	0.412059	0.244768	0.474322	0.550862	0.285258	0.427015	0.528494	0.0840226	0.0689714	0.0608912	0.341762	0.215531	0.139405	0.265584	0.473157	0.30361	0.235995	0.410821	0.0798077	0.0759132	0.327229	0.437392
WT1-AS	0.613481	0.293645	0.108775	0.350474	0.442614	0.562172	0.6025	0.288784	0.277418	0.257101	0.235538	0.226274	0.494739	0.500471	0.547961	0.537353	0.49842	0.265676	0.362929	0.392509	0.258692	0.350474	0.474606	0.402963	0.373073	0.107443	0.41949	0.0561753	0.49188	0.26689	0.39902	0.279302	0.503347	0.431371	0.268225	0.122495	0.108591	0.594889	0.265394	0.397368	0.394716	0.521418	0.417572	0.138389	0.620335	0.265676	0.273637	0.465509	0.338544
XIAP-AS1	0.25416	0.426462	0.0813273	0.0209644	0.424839	0.170641	0.384621	0.204659	0.611586	0.766268	0.0693273	0.0677236	0.340717	0.682095	0.244981	0.403629	0.348962	0.873518	0.0591645	0.0199445	0.603292	0.0209644	0.394599	0.178128	0.119965	0.0381726	0.532185	0.0155501	0.559583	0.078878	0.0419289	0.186466	0.158857	0.410685	0.949407	0.349478	0.0281389	0.241282	0.469518	0.580701	0.515408	0.290227	0.410359	0.187463	0.254096	0.873518	0.580701	0.211253	0.45117
XIST	0.783165	0.323464	0.172437	0.217936	0.528933	0.362566	0.50486	0.234325	0.227735	0.150136	0.219976	0.377478	0.631204	0.343861	0.80675	0.603848	0.580205	0.198588	0.300093	0.167129	0.281377	0.217936	0.571561	0.29242	0.634923	0.183721	0.428348	0.188841	0.379192	0.435303	0.368924	0.268593	0.649249	0.593365	0.224305	0.22208	0.151602	0.711774	0.267244	0.271179	0.31638	0.702205	0.56553	0.380873	0.72197	0.198588	0.193771	0.490289	0.299134
LINC01507	0.249678	0.493931	0.113905	0.015873	0.505712	0.124467	0.360942	0.188168	0.240976	0.264	0.105968	0.102646	0.255287	0.516389	0.18797	0.30429	0.278112	0.608	0.046222	0.0148692	0.418201	0.015873	0.293861	0.524356	0.115695	0.0329533	0.270929	0.0114962	0.67927	0.0826524	0.349206	0.174136	0.281395	0.228289	0.635807	0.248282	0.0223746	0.218601	0.515873	0.201968	0.237931	0.286945	0.431415	0.195543	0.294283	0.608	0.201968	0.200655	0.515147
XLOC_006390	0.263773	0.234557	0.151373	0.0344561	0.373993	0.375405	0.373383	0.24878	0.252619	0.253508	0.131048	0.123562	0.169692	0.527675	0.209607	0.327416	0.184261	0.261269	0.0919022	0.0334028	0.211676	0.0344561	0.185725	0.557738	0.131863	0.0520818	0.1823	0.0263035	0.49306	0.120662	0.373984	0.222058	0.222641	0.173142	0.260028	0.118868	0.0424383	0.235995	0.164344	0.200294	0.253282	0.238394	0.335505	0.101766	0.251511	0.261269	0.200294	0.236635	0.266427
XLOC_008466	0.213632	0.144791	0.109324	0.0143702	0.475716	0.0671131	0.151855	0.390781	0.104733	0.0658926	0.101388	0.0995918	0.23279	0.150339	0.161854	0.244243	0.108637	0.0613242	0.44307	0.0133664	0.373206	0.0143702	0.266864	0.520314	0.0991471	0.0313765	0.298919	0.010294	0.388741	0.31371	0.346201	0.169084	0.310848	0.248645	0.056174	0.0546437	0.0211531	0.199571	0.0351742	0.0533877	0.149667	0.252738	0.349699	0.0393504	0.30473	0.0613242	0.0533877	0.198896	0.166006
XLOC_010235	0.340319	0.219497	0.0723871	0.565524	0.377871	0.61177	0.430208	0.17022	0.547048	0.674667	0.294419	0.176324	0.403528	0.505688	0.353885	0.476733	0.449378	0.596	0.41422	0.597897	0.41828	0.565524	0.483515	0.150576	0.1694	0.0806671	0.571503	0.0297648	0.408377	0.228154	0.373206	0.157931	0.2981	0.439962	0.536561	0.112257	0.0591754	0.380247	0.426032	0.619048	0.475497	0.311122	0.272814	0.114069	0.374932	0.596	0.52381	0.30484	0.239482
LINC00538	0.51034	0.800319	0.279402	0.226722	0.484791	0.347706	0.467035	0.608628	0.362931	0.33441	0.279402	0.302916	0.562661	0.743936	0.51164	0.563763	0.589003	0.595528	0.297313	0.225311	0.523118	0.226722	0.594776	0.565084	0.291558	0.252704	0.443846	0.187176	0.690665	0.329201	0.287336	0.605761	0.481653	0.485607	0.62078	0.323378	0.25687	0.462979	0.584326	0.337002	0.587269	0.517574	0.561241	0.291393	0.54901	0.595528	0.337002	0.55747	0.863114
CLDND1	0.441405	0.478543	0.171228	0.26437	0.420989	0.459575	0.459816	0.516821	0.532268	0.569559	0.52105	0.236445	0.605339	0.682842	0.463208	0.525678	0.544713	0.527647	0.290593	0.290269	0.43883	0.26437	0.538996	0.468499	0.226315	0.0930849	0.466116	0.0486288	0.614595	0.293823	0.23731	0.4811	0.424987	0.471144	0.489507	0.157369	0.0723543	0.473379	0.589378	0.546086	0.691877	0.399938	0.417117	0.140266	0.445654	0.527647	0.475497	0.362748	0.586628
ZEB1	0.429067	0.371144	0.0995947	0.216455	0.363516	0.522693	0.52579	0.218581	0.308577	0.326962	0.154635	0.170847	0.389363	0.605974	0.421922	0.510676	0.332254	0.471679	0.349093	0.121761	0.381882	0.216455	0.326069	0.204777	0.222639	0.071755	0.416323	0.0294414	0.384616	0.190196	0.115363	0.201928	0.352415	0.34877	0.583291	0.310502	0.0521397	0.435069	0.435802	0.601802	0.292058	0.418655	0.357587	0.260192	0.341979	0.471679	0.284341	0.553578	0.392913
ZEB1-AS1	0.784473	0.393046	0.166053	0.295501	0.562462	0.425048	0.535349	0.279067	0.203313	0.175522	0.236364	0.44272	0.676932	0.390778	0.755506	0.622092	0.677025	0.242089	0.407034	0.214486	0.312466	0.295501	0.667169	0.380682	0.547667	0.174737	0.449107	0.212856	0.492339	0.478672	0.483055	0.325508	0.79556	0.686343	0.264043	0.160939	0.168476	0.763624	0.285513	0.341357	0.39452	0.718031	0.729172	0.35527	0.792322	0.242089	0.209571	0.477112	0.36485
ZEB2-AS1	0.760782	0.459325	0.236583	0.327804	0.624201	0.55974	0.637233	0.46432	0.318431	0.297704	0.231254	0.373938	0.76982	0.645639	0.710375	0.80154	0.716805	0.435437	0.516453	0.220549	0.552786	0.327804	0.733416	0.315967	0.411469	0.176307	0.635106	0.135271	0.625094	0.55637	0.320554	0.30908	0.712871	0.760619	0.493832	0.27734	0.0529569	0.745324	0.388451	0.366333	0.429732	0.715923	0.685863	0.303447	0.739763	0.435437	0.285459	0.426715	0.505647
ZFAS1	0.794196	0.350606	0.206881	0.259485	0.530845	0.377556	0.525521	0.239815	0.248398	0.157877	0.252812	0.402082	0.661879	0.341866	0.789506	0.576658	0.599331	0.226818	0.353187	0.24579	0.340841	0.259485	0.621021	0.272597	0.566935	0.153198	0.492947	0.160523	0.385736	0.471343	0.348304	0.276966	0.661122	0.631892	0.262202	0.241146	0.144771	0.729277	0.313084	0.288047	0.335149	0.663638	0.567953	0.304866	0.753217	0.226818	0.191575	0.473118	0.30858
ZFPM2-AS1	0.432034	0.178392	0.0562581	0.414053	0.374622	0.549589	0.566787	0.13869	0.378249	0.4144	0.487285	0.222243	0.515285	0.398174	0.457112	0.38822	0.37348	0.405333	0.465427	0.350979	0.31971	0.414053	0.37912	0.129163	0.216987	0.0944285	0.428631	0.034866	0.334434	0.26773	0.24419	0.130497	0.405561	0.350297	0.390115	0.0963446	0.0628396	0.475582	0.575026	0.746032	0.36125	0.351116	0.248166	0.105762	0.428464	0.405333	0.365079	0.541868	0.192667
ZNF281	0.340319	0.219497	0.0723871	0.565524	0.377871	0.61177	0.430208	0.17022	0.547048	0.674667	0.294419	0.176324	0.403528	0.505688	0.353885	0.476733	0.449378	0.596	0.41422	0.597897	0.41828	0.565524	0.483515	0.150576	0.1694	0.0806671	0.571503	0.0297648	0.408377	0.228154	0.373206	0.157931	0.2981	0.439962	0.536561	0.112257	0.0591754	0.380247	0.426032	0.619048	0.475497	0.311122	0.272814	0.114069	0.374932	0.596	0.52381	0.30484	0.239482
ZNF750	0.230811	0.0682244	0.028129	0.776	0.171897	0.606175	0.328517	0.069345	0.0428173	0.0295054	0.247588	0.244043	0.347955	0.0584267	0.284759	0.114441	0.172343	0.028129	0.398369	0.314225	0.0257348	0.776	0.128499	0.060276	0.135873	0.117678	0.146765	0.0490594	0.0510911	0.230854	0.187683	0.0792804	0.29173	0.118435	0.0264873	0.0227045	0.0868645	0.298158	0.245524	0.50308	0.069876	0.209439	0.0521208	0.0289867	0.311291	0.028129	0.0559693	0.649814	0.0636604
ZNRD1ASP	0.468888	0.153579	0.102385	0.332773	0.510983	0.397871	0.36021	0.407826	0.101835	0.0635781	0.231496	0.331427	0.421829	0.15837	0.388852	0.441472	0.36795	0.0647812	0.552482	0.351273	0.170893	0.332773	0.430756	0.414412	0.240613	0.267348	0.344462	0.206005	0.348407	0.464092	0.678417	0.165234	0.548157	0.400475	0.0641537	0.0675833	0.0504548	0.441572	0.179848	0.12133	0.156676	0.482519	0.368061	0.160555	0.477187	0.0647812	0.0669085	0.318232	0.16607
ZXF2	0.340319	0.219497	0.0723871	0.311556	0.377871	0.484447	0.522561	0.17022	0.547048	0.674667	0.294419	0.176324	0.403528	0.505688	0.353885	0.392077	0.364722	0.596	0.244908	0.343929	0.41828	0.311556	0.381928	0.150576	0.1694	0.0806671	0.444519	0.0297648	0.408377	0.228154	0.203894	0.157931	0.238343	0.347609	0.536561	0.112257	0.0591754	0.347032	0.426032	0.619048	0.475497	0.266953	0.272814	0.114069	0.374932	0.596	0.52381	0.30484	0.239482
21A	0.533892	0.254954	0.184925	0.164675	0.550941	0.236457	0.317522	0.2438	0.195912	0.141852	0.190502	0.448433	0.497366	0.271697	0.433874	0.498322	0.459086	0.171211	0.213522	0.163667	0.209185	0.164675	0.434236	0.434964	0.309547	0.527622	0.256325	0.447588	0.418878	0.480858	0.607022	0.241752	0.459901	0.418448	0.192349	0.135	0.202949	0.358883	0.16921	0.176788	0.256746	0.546005	0.502362	0.315863	0.524526	0.171211	0.176788	0.495743	0.260446
AB074278	0.147805	0.151119	0.690667	0.024	0.0952814	0.075068	0.270803	0.20175	0.130619	0.0967742	0.330581	0.456413	0.0925037	0.164958	0.0982472	0.108061	0.286598	0.0885161	0.0590453	0.0226401	0.0782453	0.024	0.0972141	0.22557	0.0758005	0.0387511	0.0802219	0.0164732	0.431835	0.325342	0.0816	0.177492	0.190422	0.25773	0.0813273	0.0591405	0.0301935	0.156206	0.056	0.0725161	0.157312	0.101242	0.242927	0.0527907	0.20171	0.0885161	0.0725161	0.185441	0.182004
Abhd11os	0.246776	0.207506	0.128452	0.0364878	0.398958	0.113004	0.27389	0.655172	0.57377	0.130619	0.108127	0.104871	0.326012	0.22407	0.261371	0.346031	0.15036	0.128452	0.463919	0.0354345	0.274721	0.0364878	0.224343	0.228884	0.124831	0.0542143	0.432003	0.0279288	0.201987	0.422894	0.0729756	0.228894	0.235731	0.348699	0.124624	0.322408	0.0440899	0.224204	0.0891382	0.108127	0.212624	0.287653	0.204025	0.0554995	0.282478	0.128452	0.108127	0.296028	0.239376
AC002454.1	0.164975	0.0474226	0.0172328	0.0355731	0.204975	0.0454211	0.0315148	0.0540599	0.0309316	0.0199203	0.0303555	0.318735	0.233617	0.0420949	0.10658	0.225569	0.164286	0.0172328	0.0265067	0.0315894	0.01389	0.0355731	0.18732	0.0435094	0.0881458	0.535455	0.0321744	0.383157	0.0343026	0.308227	0.315415	0.0592775	0.127156	0.16917	0.0148931	0.0134581	0.053714	0.0683575	0.027668	0.0303555	0.0494382	0.192719	0.138017	0.150147	0.129813	0.0172328	0.0303555	0.16248	0.0476386
AC003681.1	0.311292	0.0571765	0.0209483	0.568417	0.257814	0.513751	0.175684	0.0615976	0.0354345	0.0226401	0.260925	0.377012	0.363315	0.0504856	0.278784	0.372896	0.342402	0.0209483	0.384588	0.600791	0.0182547	0.568417	0.368293	0.0524526	0.159044	0.435239	0.277266	0.318458	0.0431623	0.42733	0.592927	0.0675023	0.3202	0.335701	0.0191302	0.0185137	0.064676	0.248335	0.258893	0.133941	0.0588019	0.294056	0.137933	0.144554	0.297942	0.0209483	0.0387028	0.281071	0.0557827
AC004528.1	0.441734	0.194769	0.0618937	0.459534	0.484729	0.532912	0.399338	0.150402	0.444926	0.51098	0.24265	0.357771	0.53917	0.443609	0.40097	0.606744	0.527692	0.480784	0.360128	0.485432	0.361371	0.459534	0.571055	0.137335	0.225131	0.358027	0.514643	0.269382	0.366221	0.421073	0.526527	0.140571	0.369133	0.523836	0.450454	0.10278	0.059273	0.398478	0.34794	0.502353	0.408103	0.439108	0.351057	0.225626	0.428508	0.480784	0.426162	0.309908	0.211423
AC005696.4	0.30705	0.216188	0.0713672	0.0326798	0.465228	0.146532	0.290845	0.169095	0.545995	0.673307	0.0661737	0.307359	0.436667	0.504938	0.241151	0.493604	0.381941	0.59498	0.0589909	0.0296921	0.4176	0.0326798	0.430513	0.149676	0.157285	0.413886	0.33189	0.311325	0.407734	0.317609	0.28487	0.153794	0.192013	0.391778	0.535745	0.111655	0.0494228	0.234653	0.197787	0.517787	0.472188	0.35093	0.368995	0.237481	0.278414	0.59498	0.517787	0.217766	0.238582
AC007743.1	0.159286	0.037938	0.0129246	0.0266798	0.1822	0.0378509	0.0286498	0.0405449	0.0231987	0.0132802	0.0227666	0.265612	0.214149	0.0350791	0.102905	0.206772	0.150595	0.0129246	0.0220889	0.0236921	0.011575	0.0266798	0.168588	0.0348075	0.118541	0.401591	0.0281526	0.306525	0.0294022	0.269698	0.262846	0.0444581	0.119676	0.153791	0.0119145	0.0410922	0.0429712	0.0653854	0.020751	0.0227666	0.0395506	0.18434	0.128158	0.139422	0.122981	0.0129246	0.0227666	0.1354	0.0381109
ZNF114-AS1	0.290867	0.12493	0.101905	0.563492	0.337642	0.537666	0.293397	0.150353	0.0891382	0.056	0.330032	0.211937	0.229318	0.128497	0.261554	0.249674	0.289046	0.0539048	0.401947	0.595865	0.048804	0.563492	0.274584	0.494104	0.146276	0.0785347	0.306633	0.0281394	0.37002	0.233405	0.68254	0.144258	0.375856	0.255664	0.0502384	0.0457323	0.0575238	0.284729	0.269841	0.155048	0.129806	0.259888	0.222321	0.0448616	0.359912	0.0539048	0.0598095	0.295797	0.139796
AC008691.1	0.264268	0.10993	0.0392155	0.0291453	0.418857	0.0661215	0.059485	0.346789	0.0740439	0.0424254	0.0446255	0.285811	0.40146	0.111797	0.210183	0.402445	0.194581	0.0392155	0.443565	0.0261576	0.355462	0.0291453	0.388475	0.113551	0.133942	0.410177	0.291186	0.308498	0.0930026	0.531505	0.270731	0.130016	0.282463	0.354211	0.0349087	0.0371685	0.0465497	0.194392	0.0325795	0.0446255	0.114748	0.313116	0.2955	0.149345	0.271671	0.0392155	0.0446255	0.202635	0.123421
AC022075.3	0.3076	0.466719	0.0528848	0.0306481	0.456999	0.126629	0.278622	0.149228	0.219597	0.24664	0.0537866	0.294972	0.430248	0.490429	0.244237	0.471887	0.3734	0.59498	0.0467175	0.0276603	0.409521	0.0306481	0.422931	0.128906	0.154936	0.411754	0.270088	0.3097	0.396806	0.305103	0.276743	0.140121	0.258476	0.342252	0.625391	0.236066	0.0477712	0.219931	0.517787	0.197787	0.210719	0.355673	0.387792	0.309444	0.268447	0.59498	0.197787	0.208723	0.483994
AC025580.1	0.1709	0.0517168	0.0173977	0.0340763	0.216169	0.0467972	0.0335296	0.0577683	0.0317846	0.0192444	0.0301631	0.316565	0.239625	0.0465614	0.114519	0.232248	0.160726	0.0173977	0.0270199	0.0310885	0.0145571	0.0340763	0.19916	0.0485862	0.0915522	0.431983	0.0348623	0.330839	0.0392441	0.292537	0.313799	0.0616815	0.137659	0.181584	0.015493	0.0164417	0.0537068	0.0786776	0.0281474	0.0301631	0.0533293	0.198984	0.149995	0.16126	0.140708	0.0173977	0.0301631	0.191536	0.0518896
AC062028.1	0.28042	0.203405	0.109238	0.0393811	0.327988	0.189026	0.202568	0.20984	0.23124	0.236148	0.0928264	0.332743	0.335096	0.323937	0.222628	0.400377	0.284718	0.248249	0.085831	0.0383278	0.202997	0.0393811	0.308378	0.192262	0.166964	0.418258	0.175848	0.315671	0.232006	0.343873	0.303212	0.183117	0.20395	0.288139	0.249612	0.106651	0.0538227	0.188325	0.161332	0.191187	0.22213	0.304336	0.379198	0.216136	0.22981	0.248249	0.191187	0.237222	0.235274
AC068282.1	0.189268	0.0718654	0.0397328	0.0393811	0.205777	0.0556927	0.0523883	0.0818016	0.0547377	0.039427	0.043646	0.283562	0.236037	0.0724206	0.133662	0.233194	0.174989	0.0397328	0.0415963	0.0383278	0.0389875	0.0393811	0.194709	0.0735714	0.101713	0.418258	0.0516833	0.315671	0.065384	0.289659	0.276112	0.0796692	0.139081	0.176774	0.0390737	0.0294583	0.0538227	0.0844494	0.0393811	0.043646	0.0735714	0.219368	0.154833	0.149535	0.161673	0.0397328	0.043646	0.215	0.0770687
AC087521.1	0.198307	0.189179	0.104258	0.0304878	0.165321	0.35508	0.293143	0.192058	0.222131	0.229508	0.0839331	0.0887423	0.150784	0.48986	0.196924	0.308508	0.161944	0.243269	0.0799022	0.0294345	0.199676	0.0304878	0.163036	0.178036	0.113203	0.0419192	0.167056	0.0231288	0.221845	0.0971049	0.0609756	0.165335	0.109761	0.15601	0.245628	0.125659	0.0376383	0.197619	0.152439	0.182294	0.207904	0.164109	0.198436	0.237215	0.150513	0.243269	0.182294	0.17874	0.221049
AC090510.3	0.385725	0.39107	0.0602581	0.379661	0.458258	0.494397	0.490176	0.151295	0.424699	0.4768	0.208279	0.141243	0.463024	0.584266	0.398416	0.525771	0.502324	0.670667	0.319665	0.401244	0.51871	0.379661	0.539596	0.139967	0.192726	0.0605532	0.576729	0.0477412	0.499849	0.194719	0.285857	0.143102	0.353037	0.464219	0.681577	0.220119	0.0456967	0.423169	0.557354	0.472698	0.39107	0.369761	0.369227	0.20231	0.417319	0.670667	0.409206	0.272051	0.405344
AC091891.2	0.456285	0.555579	0.143557	0.0414268	0.600535	0.186697	0.500985	0.598934	0.602236	0.408365	0.124649	0.133618	0.594286	0.690884	0.461086	0.634852	0.506381	0.562319	0.327648	0.0408642	0.573801	0.0414268	0.562391	0.391871	0.279587	0.0601835	0.589511	0.0360753	0.640519	0.34791	0.0994243	0.390168	0.40471	0.568855	0.582843	0.568251	0.0519516	0.43782	0.357059	0.366773	0.555579	0.523109	0.526798	0.218927	0.496338	0.562319	0.366773	0.307357	0.627636
AC100786.1	0.26619	0.0673242	0.0271091	0.278893	0.289905	0.299447	0.172471	0.0682198	0.041764	0.0281455	0.196958	0.421055	0.387298	0.0576766	0.274196	0.271134	0.262625	0.0271091	0.194287	0.263594	0.0250548	0.278893	0.246897	0.0593759	0.164967	0.448034	0.124473	0.328211	0.0504482	0.428384	0.385012	0.0781553	0.254535	0.226069	0.0256714	0.0221026	0.0844167	0.198714	0.194893	0.196958	0.0689759	0.259433	0.148295	0.149797	0.245492	0.0271091	0.0529578	0.34649	0.0627603
AC125807.2	0.419048	0.0709996	0.0274491	0.711262	0.31391	0.699618	0.374479	0.0722092	0.0428145	0.0281389	0.401316	0.421275	0.483973	0.0633045	0.420252	0.402686	0.395393	0.0274491	0.539715	0.626184	0.0258234	0.711262	0.404414	0.0653222	0.222205	0.343605	0.337979	0.251525	0.057057	0.504714	0.586759	0.0788329	0.468176	0.374674	0.0263735	0.0271721	0.0844082	0.409181	0.399939	0.358988	0.0721793	0.390689	0.140534	0.138549	0.43654	0.0274491	0.0552417	0.542383	0.0677397
AC139887.2	0.281571	0.137435	0.0713672	0.0326798	0.339055	0.0809584	0.0871717	0.581342	0.107073	0.0711562	0.0661737	0.307359	0.342037	0.14932	0.22902	0.350323	0.220525	0.0713672	0.443565	0.0296921	0.22834	0.0326798	0.316957	0.149676	0.144468	0.413886	0.196064	0.311325	0.131022	0.431124	0.28487	0.153794	0.29532	0.292996	0.0690459	0.0558972	0.0494228	0.209701	0.0537866	0.0661737	0.14239	0.332967	0.256758	0.16161	0.245016	0.0713672	0.0661737	0.217766	0.159829
AC144450.1	0.26619	0.0673242	0.0271091	0.278893	0.289905	0.299447	0.172471	0.0682198	0.041764	0.0281455	0.196958	0.421055	0.387298	0.0576766	0.274196	0.271134	0.262625	0.0271091	0.194287	0.263594	0.0250548	0.278893	0.246897	0.0593759	0.164967	0.448034	0.124473	0.328211	0.0504482	0.428384	0.385012	0.0781553	0.254535	0.226069	0.0256714	0.0221026	0.0844167	0.198714	0.194893	0.196958	0.0689759	0.259433	0.148295	0.149797	0.245492	0.0271091	0.0529578	0.34649	0.0627603
AC245452.1	0.300915	0.047647	0.0167587	0.454734	0.232033	0.440358	0.161044	0.049278	0.0283476	0.0169801	0.20874	0.323153	0.335367	0.0432734	0.269491	0.344212	0.316064	0.0167587	0.329647	0.480632	0.0156469	0.454734	0.334812	0.0437105	0.212999	0.348191	0.246459	0.265382	0.037767	0.379849	0.508223	0.0540019	0.302411	0.307726	0.0159418	0.189276	0.0538967	0.237987	0.207115	0.107153	0.0490015	0.281804	0.128738	0.134917	0.283044	0.0167587	0.0309622	0.240918	0.0464856
ADARB2-AS1	0.239928	0.460504	0.183841	0.0567227	0.188418	0.142783	0.193163	0.563559	0.218732	0.169492	0.146026	0.153848	0.283116	0.465245	0.247919	0.315241	0.334887	0.183841	0.144403	0.0555976	0.194823	0.0567227	0.314159	0.496226	0.145834	0.0689475	0.181922	0.0440308	0.423179	0.164139	0.113445	0.518908	0.233041	0.264914	0.189751	0.167154	0.0659735	0.222793	0.132353	0.146026	0.465974	0.278016	0.29878	0.115813	0.260873	0.183841	0.146026	0.229969	0.590206
AIRN	0.217783	0.0918262	0.0397328	0.100357	0.224516	0.110902	0.0817364	0.0818016	0.0547377	0.039427	0.082164	0.314586	0.26519	0.0724206	0.162367	0.241511	0.199529	0.0397328	0.0808251	0.0971968	0.0389875	0.100357	0.21282	0.0735714	0.122276	0.474263	0.0829277	0.348191	0.065384	0.320903	0.316763	0.10462	0.165968	0.196582	0.0390737	0.0294583	0.124867	0.114842	0.0800315	0.082164	0.0935321	0.230254	0.17006	0.16054	0.187738	0.0397328	0.082164	0.24318	0.0770687
AL022322.2	0.281571	0.137435	0.0713672	0.0326798	0.339055	0.0809584	0.0871717	0.581342	0.107073	0.0711562	0.0661737	0.307359	0.342037	0.14932	0.22902	0.350323	0.220525	0.0713672	0.443565	0.0296921	0.22834	0.0326798	0.316957	0.149676	0.144468	0.413886	0.196064	0.311325	0.131022	0.431124	0.28487	0.153794	0.29532	0.292996	0.0690459	0.0558972	0.0494228	0.209701	0.0537866	0.0661737	0.14239	0.332967	0.256758	0.16161	0.245016	0.0713672	0.0661737	0.217766	0.159829
AL031123.2	0.317202	0.203405	0.109238	0.0393811	0.327988	0.366804	0.299538	0.20984	0.23124	0.236148	0.0928264	0.332743	0.335096	0.501715	0.25941	0.489266	0.284718	0.248249	0.085831	0.0383278	0.202997	0.0393811	0.308378	0.192262	0.166964	0.418258	0.175848	0.315671	0.232006	0.343873	0.303212	0.183117	0.20395	0.288139	0.249612	0.106651	0.0538227	0.234702	0.161332	0.191187	0.22213	0.304336	0.303007	0.216136	0.22981	0.248249	0.191187	0.237222	0.235274
AL031710.1	0.29083	0.052164	0.0179047	0.237154	0.241961	0.312785	0.260235	0.0583274	0.032308	0.0199203	0.197668	0.355254	0.335658	0.0469341	0.215526	0.265072	0.228816	0.0179047	0.162405	0.600791	0.014895	0.237154	0.238548	0.0490334	0.147018	0.428919	0.115603	0.31364	0.0395636	0.387029	0.379447	0.0622406	0.222321	0.217391	0.0158985	0.0167408	0.0549234	0.227203	0.195652	0.102806	0.0537765	0.231337	0.133239	0.141963	0.28202	0.0179047	0.0316599	0.255675	0.0523368
AL121895.1	0.30705	0.216188	0.0713672	0.0326798	0.465228	0.146532	0.290845	0.169095	0.545995	0.673307	0.0661737	0.307359	0.436667	0.504938	0.241151	0.493604	0.381941	0.59498	0.0589909	0.0296921	0.4176	0.0326798	0.430513	0.149676	0.157285	0.413886	0.33189	0.311325	0.407734	0.317609	0.28487	0.153794	0.192013	0.391778	0.535745	0.111655	0.0494228	0.234653	0.197787	0.517787	0.472188	0.35093	0.368995	0.237481	0.278414	0.59498	0.517787	0.217766	0.238582
AL162457.1	0.278954	0.373267	0.147151	0.0445902	0.307765	0.132087	0.293419	0.42743	0.42743	0.131203	0.121941	0.133829	0.36336	0.387727	0.291472	0.390896	0.309213	0.147151	0.126745	0.0438401	0.16456	0.0445902	0.287661	0.398782	0.187227	0.0570761	0.314503	0.0372578	0.363622	0.300277	0.100328	0.397663	0.224845	0.354132	0.156614	0.36346	0.0541497	0.229889	0.10856	0.121941	0.377173	0.339818	0.280829	0.178436	0.316488	0.147151	0.121941	0.25035	0.465911
AL358334.2	0.311292	0.0571765	0.0209483	0.568417	0.257814	0.513751	0.175684	0.0615976	0.0354345	0.0226401	0.260925	0.377012	0.363315	0.0504856	0.278784	0.372896	0.342402	0.0209483	0.384588	0.600791	0.0182547	0.568417	0.368293	0.0524526	0.159044	0.435239	0.277266	0.318458	0.0431623	0.42733	0.592927	0.0675023	0.3202	0.335701	0.0191302	0.0185137	0.064676	0.248335	0.258893	0.133941	0.0588019	0.294056	0.137933	0.144554	0.297942	0.0209483	0.0387028	0.281071	0.0557827
AL590666.3	0.3076	0.466719	0.0528848	0.0306481	0.456999	0.126629	0.278622	0.149228	0.219597	0.24664	0.0537866	0.294972	0.430248	0.490429	0.244237	0.471887	0.3734	0.59498	0.0467175	0.0276603	0.409521	0.0306481	0.422931	0.128906	0.154936	0.411754	0.270088	0.3097	0.396806	0.305103	0.276743	0.140121	0.258476	0.342252	0.625391	0.236066	0.0477712	0.219931	0.517787	0.197787	0.210719	0.355673	0.387792	0.309444	0.268447	0.59498	0.197787	0.208723	0.483994
AL627422.2	0.182152	0.199647	0.0663871	0.018	0.298831	0.12813	0.281523	0.151312	0.536885	0.666667	0.0543871	0.0577634	0.246211	0.493083	0.172973	0.309124	0.254456	0.59	0.0492044	0.0169801	0.41428	0.018	0.281192	0.13545	0.0913591	0.0290633	0.319535	0.0131785	0.397573	0.0652141	0.036	0.133119	0.0921468	0.256031	0.531761	0.125498	0.0241548	0.191974	0.186	0.506	0.455647	0.199435	0.261199	0.106458	0.194408	0.59	0.506	0.154534	0.224356
AP002380.1	0.30705	0.216188	0.0713672	0.0326798	0.465228	0.146532	0.290845	0.169095	0.545995	0.673307	0.0661737	0.307359	0.436667	0.504938	0.241151	0.493604	0.381941	0.59498	0.0589909	0.0296921	0.4176	0.0326798	0.430513	0.149676	0.157285	0.413886	0.33189	0.311325	0.407734	0.317609	0.28487	0.153794	0.192013	0.391778	0.535745	0.111655	0.0494228	0.234653	0.197787	0.517787	0.472188	0.35093	0.368995	0.237481	0.278414	0.59498	0.517787	0.217766	0.238582
ATP6V1G2-DDX39B	0	0	0	0	0	0	0	0	0	0	0	0	0	0	0	0	0	0	0	0	0	0	0	0	0.0263072	0	0	0	0	0	0	0	0	0	0	0.133005	0	0	0	0	0	0	0	0	0	0	0	0	0
ATXN8OS	0	0	0	0	0	0	0	0	0	0	0	0	0	0	0	0	0	0	0	0	0	0	0	0	0.0131728	0	0	0	0	0	0	0	0	0	0	0.056	0	0	0	0	0	0.0152727	0	0.0316639	0	0	0	0	0
BAIAP2-DT	0.264502	0.0682244	0.028129	0.872	0.171897	0.71353	0.323872	0.069345	0.0428173	0.0295054	0.344096	0.244043	0.305107	0.0584267	0.320632	0.231266	0.27901	0.028129	0.589692	0.681897	0.0257348	0.872	0.26869	0.060276	0.147503	0.117678	0.322003	0.0490594	0.0510911	0.26387	0.421333	0.0792804	0.359973	0.245881	0.0264873	0.0227045	0.0868645	0.334896	0.342032	0.439588	0.069876	0.248395	0.0521208	0.0289867	0.342073	0.028129	0.0559693	0.585814	0.0636604
C21orf62-AS1	0.311292	0.0571765	0.0209483	0.314449	0.257814	0.386428	0.175684	0.0615976	0.0354345	0.0226401	0.514893	0.377012	0.438163	0.0504856	0.278784	0.28824	0.257746	0.0209483	0.215276	0.346822	0.0182547	0.314449	0.266706	0.0524526	0.159044	0.435239	0.150282	0.318458	0.0431623	0.42733	0.423615	0.0675023	0.3202	0.243349	0.0191302	0.0185137	0.064676	0.248335	0.512862	0.133941	0.0588019	0.249888	0.137933	0.144554	0.244475	0.0209483	0.0387028	0.281071	0.0557827
CADM3-AS1	0.267605	0.137435	0.52298	0.0326798	0.251092	0.0809584	0.255507	0.169095	0.107073	0.0711562	0.259722	0.62994	0.275251	0.14932	0.163038	0.283537	0.390199	0.0713672	0.0589909	0.0296921	0.0685244	0.0326798	0.236814	0.194682	0.140688	0.413886	0.0825488	0.311325	0.380306	0.537069	0.31687	0.153794	0.279087	0.370047	0.0690459	0.0558972	0.0494228	0.192093	0.0537866	0.0661737	0.14239	0.248336	0.333372	0.180043	0.2751	0.0713672	0.0661737	0.217766	0.159829
CAHM	0.3076	0.466719	0.0528848	0.0306481	0.456999	0.126629	0.278622	0.149228	0.219597	0.24664	0.0537866	0.294972	0.430248	0.490429	0.244237	0.471887	0.3734	0.59498	0.0467175	0.0276603	0.409521	0.0306481	0.422931	0.128906	0.154936	0.411754	0.270088	0.3097	0.396806	0.305103	0.276743	0.140121	0.258476	0.342252	0.625391	0.236066	0.0477712	0.219931	0.517787	0.197787	0.210719	0.355673	0.387792	0.309444	0.268447	0.59498	0.197787	0.208723	0.483994
CCDC144NL-AS1	0.258685	0.11453	0.418384	0.0261439	0.225983	0.0693929	0.234214	0.135276	0.0856587	0.0533672	0.207778	0.539948	0.254078	0.127988	0.157603	0.261727	0.360183	0.0570937	0.0505637	0.0237537	0.0587352	0.0261439	0.215286	0.162235	0.171194	0.331109	0.0733767	0.259438	0.332768	0.477395	0.271602	0.123035	0.263583	0.339209	0.0575383	0.156053	0.0411857	0.184089	0.0430292	0.0529389	0.118659	0.237989	0.311147	0.16804	0.261345	0.0570937	0.0529389	0.186656	0.133191
CCND1	0.449145	0.366144	0.309693	0.264495	0.504174	0.326833	0.388927	0.374421	0.316566	0.265135	0.309693	0.327029	0.36195	0.372726	0.40548	0.363144	0.362751	0.285693	0.304493	0.262731	0.304493	0.264495	0.357134	0.654159	0.26425	0.290018	0.331558	0.209485	0.568552	0.337314	0.564912	0.370838	0.419076	0.34405	0.296617	0.177839	0.291295	0.362249	0.272431	0.285693	0.36901	0.440729	0.461888	0.188002	0.496566	0.285693	0.285693	0.574624	0.374931
CDKN2B	0.167324	0.156658	0.104258	0.0304878	0.287145	0.0884135	0.260477	0.192058	0.536885	0.0983607	0.0839331	0.0887423	0.242152	0.181697	0.181919	0.262171	0.129174	0.104258	0.0799022	0.0294345	0.107002	0.0304878	0.123711	0.178036	0.137245	0.0419192	0.306214	0.0231288	0.165668	0.297105	0.0609756	0.165335	0.100196	0.257216	0.105269	0.373969	0.0376383	0.124025	0.0711382	0.0839331	0.161776	0.187475	0.132146	0.048587	0.205743	0.104258	0.0839331	0.235745	0.188528
CFLAR-AS1	0.28275	0.0571765	0.0209483	0.314449	0.257814	0.280439	0.193161	0.0615976	0.0354345	0.0226401	0.133941	0.377012	0.363315	0.0504856	0.261269	0.245912	0.225577	0.0209483	0.384588	0.172407	0.0182547	0.314449	0.215912	0.0524526	0.154748	0.435239	0.0867902	0.318458	0.0431623	0.379076	0.338959	0.0675023	0.312909	0.197173	0.0191302	0.0185137	0.064676	0.240086	0.131909	0.514893	0.0588019	0.310752	0.137933	0.144554	0.254593	0.0209483	0.0387028	0.578722	0.0557827
CLMAT3	0.3076	0.466719	0.0528848	0.0306481	0.456999	0.126629	0.278622	0.149228	0.219597	0.24664	0.0537866	0.294972	0.430248	0.490429	0.244237	0.471887	0.3734	0.59498	0.0467175	0.0276603	0.409521	0.0306481	0.422931	0.128906	0.154936	0.411754	0.270088	0.3097	0.396806	0.305103	0.276743	0.140121	0.258476	0.342252	0.625391	0.236066	0.0477712	0.219931	0.517787	0.197787	0.210719	0.355673	0.387792	0.309444	0.268447	0.59498	0.197787	0.208723	0.483994
CTBP1-AS	0.0940013	0.120895	0.130903	0.018	0.0846946	0.0625567	0.105422	0.151312	0.097964	0.0645161	0.118903	0.380344	0.0847951	0.137465	0.143566	0.0990563	0.114546	0.0663871	0.0492044	0.0169801	0.0652044	0.018	0.0874927	0.484447	0.102159	0.0290633	0.0701941	0.0131785	0.153008	0.0911263	0.068	0.133119	0.179221	0.0935371	0.0650619	0.0506918	0.0241548	0.083329	0.042	0.0543871	0.12585	0.0968404	0.225575	0.159619	0.191093	0.0663871	0.0543871	0.154534	0.145603
CTD-2574D22.4	0.194644	0.0429505	0.0159683	0.559524	0.0970975	0.503791	0.170251	0.0438151	0.0263252	0.016	0.252032	0.135937	0.182741	0.0386307	0.217873	0.192323	0.220113	0.0159683	0.37866	0.591897	0.0149347	0.559524	0.223648	0.0382267	0.100229	0.0683721	0.269796	0.0249648	0.0330009	0.181777	0.351852	0.0497199	0.227453	0.204205	0.0151461	0.032356	0.0527238	0.212778	0.25	0.125048	0.0445759	0.146979	0.0346153	0.0168797	0.221812	0.0159683	0.0298095	0.224352	0.0415568
DAOA-AS1	0	0	0	0	0	0	0	0	0	0	0	0	0	0	0	0	0	0	0	0	0	0	0	0	0	0	0	0	0	0	0	0	0	0	0	0	0	0	0	0	0	0	0	0.224242	0	0	0	0	0
DBET	0	0	0	0	0	0	0	0	0	0	0	0	0	0	0	0	0	0	0	0	0	0	0	0	0	0	0	0	0	0	0	0	0	0	0	0.0632319	0	0	0	0	0	0	0	0	0	0	0	0	0
DCTN1-AS1	0.29083	0.052164	0.0179047	0.237154	0.241961	0.312785	0.260235	0.0583274	0.032308	0.0199203	0.197668	0.355254	0.335658	0.0469341	0.215526	0.265072	0.228816	0.0179047	0.162405	0.600791	0.014895	0.237154	0.238548	0.0490334	0.147018	0.428919	0.115603	0.31364	0.0395636	0.387029	0.379447	0.0622406	0.222321	0.217391	0.0158985	0.0167408	0.0549234	0.227203	0.195652	0.102806	0.0537765	0.231337	0.133239	0.141963	0.28202	0.0179047	0.0316599	0.255675	0.0523368
DISC2	0.13198	0.0172446	0.00516983	0.0106719	0.10932	0.0189255	0.0185381	0.016218	0.00927948	0.00442674	0.00910666	0.132806	0.142766	0.0175396	0.0852638	0.137848	0.100397	0.00516983	0.0110445	0.00947683	0.0057875	0.0106719	0.105367	0.0158216	0.0803354	0.160636	0.0160872	0.13933	0.015832	0.154113	0.131423	0.0177833	0.0884561	0.0995118	0.00541567	0.00621142	0.0195324	0.0518574	0.0083004	0.00910666	0.0179775	0.1462	0.0897108	0.442181	0.0934652	0.00516983	0.00910666	0.0677	0.0173231
DPP10-AS1	0.326765	0.815126	0.201841	0.0606909	0.397182	0.190208	0.36397	0.620282	0.335172	0.324746	0.164026	0.165848	0.439688	0.778391	0.33111	0.480627	0.491459	0.653559	0.156403	0.0595658	0.507968	0.0606909	0.502046	0.541604	0.167339	0.0791101	0.355227	0.0472054	0.69159	0.179383	0.121382	0.57563	0.337342	0.390955	0.672255	0.302109	0.0707735	0.317501	0.57563	0.262467	0.559126	0.372898	0.471102	0.220616	0.359761	0.653559	0.262467	0.287863	0.944828
EgoA	0.20244	0.0517168	0.0173977	0.0340763	0.251233	0.0467972	0.0335296	0.0577683	0.0317846	0.0192444	0.0301631	0.369162	0.318438	0.0465614	0.124329	0.311061	0.254885	0.0173977	0.0270199	0.0310885	0.0145571	0.0340763	0.230718	0.0485862	0.104082	0.71446	0.0348623	0.55682	0.0392441	0.363264	0.366396	0.0616815	0.156223	0.210273	0.015493	0.0164417	0.0537068	0.0786776	0.0281474	0.0301631	0.0533293	0.238751	0.172537	0.228813	0.155681	0.0173977	0.0301631	0.191536	0.0518896
EGOB	0.20244	0.0517168	0.0173977	0.0340763	0.251233	0.0467972	0.0335296	0.0577683	0.0317846	0.0192444	0.0301631	0.369162	0.318438	0.0465614	0.124329	0.311061	0.254885	0.0173977	0.0270199	0.0310885	0.0145571	0.0340763	0.230718	0.0485862	0.104082	0.71446	0.0348623	0.55682	0.0392441	0.363264	0.366396	0.0616815	0.156223	0.210273	0.015493	0.0164417	0.0537068	0.0786776	0.0281474	0.0301631	0.0533293	0.238751	0.172537	0.228813	0.155681	0.0173977	0.0301631	0.191536	0.0518896
EMX2OS	0.159286	0.037938	0.0129246	0.0266798	0.1822	0.0378509	0.0286498	0.0405449	0.0231987	0.0132802	0.0227666	0.265612	0.214149	0.0350791	0.102905	0.206772	0.150595	0.0129246	0.0220889	0.0236921	0.011575	0.0266798	0.168588	0.0348075	0.14384	0.401591	0.0281526	0.306525	0.0294022	0.269698	0.262846	0.0444581	0.119676	0.153791	0.0119145	0.0523518	0.0429712	0.0653854	0.020751	0.0227666	0.0395506	0.18434	0.128158	0.139422	0.122981	0.0129246	0.0227666	0.1354	0.0381109
ENST00000537266	0.29083	0.052164	0.0179047	0.237154	0.241961	0.312785	0.260235	0.0583274	0.032308	0.0199203	0.197668	0.355254	0.335658	0.0469341	0.215526	0.265072	0.228816	0.0179047	0.162405	0.600791	0.014895	0.237154	0.238548	0.0490334	0.147018	0.428919	0.115603	0.31364	0.0395636	0.387029	0.379447	0.0622406	0.222321	0.217391	0.0158985	0.0167408	0.0549234	0.227203	0.195652	0.102806	0.0537765	0.231337	0.133239	0.141963	0.28202	0.0179047	0.0316599	0.255675	0.0523368
ENTPD1-AS1	0.30705	0.216188	0.0713672	0.0326798	0.465228	0.146532	0.290845	0.169095	0.545995	0.673307	0.0661737	0.307359	0.436667	0.504938	0.241151	0.493604	0.381941	0.59498	0.0589909	0.0296921	0.4176	0.0326798	0.430513	0.149676	0.157285	0.413886	0.33189	0.311325	0.407734	0.317609	0.28487	0.153794	0.192013	0.391778	0.535745	0.111655	0.0494228	0.234653	0.197787	0.517787	0.472188	0.35093	0.368995	0.237481	0.278414	0.59498	0.517787	0.217766	0.238582
ERVH48-1	0.31675	0.559126	0.208035	0.0627227	0.397182	0.205813	0.367053	0.627119	0.655172	0.751412	0.17022	0.169977	0.439688	0.784044	0.316823	0.493776	0.491459	0.653559	0.160532	0.0615976	0.507968	0.0627227	0.502046	0.547073	0.163825	0.0812426	0.410819	0.0488308	0.69159	0.182582	0.125445	0.582467	0.262048	0.431385	0.582608	0.174043	0.0724251	0.324539	0.25563	0.582467	0.815126	0.358796	0.441509	0.146884	0.359761	0.653559	0.582467	0.290252	0.688828
FGF10-AS1	0.159286	0.037938	0.0129246	0.0266798	0.1822	0.0378509	0.0286498	0.0405449	0.0231987	0.0132802	0.0227666	0.265612	0.214149	0.0350791	0.102905	0.206772	0.150595	0.0129246	0.0220889	0.0236921	0.011575	0.0266798	0.168588	0.0348075	0.097187	0.401591	0.0281526	0.306525	0.0294022	0.269698	0.262846	0.0444581	0.119676	0.153791	0.0119145	0.0357486	0.0429712	0.0653854	0.020751	0.0227666	0.0395506	0.18434	0.128158	0.139422	0.122981	0.0129246	0.0227666	0.1354	0.0381109
FMR1-AS1	0	0	0	0	0	0	0	0	0	0	0	0	0	0	0	0	0	0	0	0	0	0	0	0	0.00185606	0	0	0	0	0	0	0	0	0	0	0.00685714	0	0	0	0	0	0.00208696	0	0.136325	0	0	0	0	0
FMR5	0	0	0	0	0	0	0	0	0	0	0	0	0	0	0	0	0	0	0	0	0	0	0	0	0.00188183	0	0	0	0	0	0	0	0	0	0	0.008	0	0	0	0	0	0.00218182	0	0.0367524	0	0	0	0	0
FMR6	0	0	0	0	0	0	0	0	0	0	0	0	0	0	0	0	0	0	0	0	0	0	0	0	0.00188183	0	0	0	0	0	0	0	0	0	0	0.008	0	0	0	0	0	0.00218182	0	0.0367524	0	0	0	0	0
GABPB1-AS1	0.3076	0.466719	0.0528848	0.0306481	0.456999	0.126629	0.278622	0.149228	0.219597	0.24664	0.0537866	0.294972	0.430248	0.490429	0.244237	0.471887	0.3734	0.59498	0.0467175	0.0276603	0.409521	0.0306481	0.422931	0.128906	0.154936	0.411754	0.270088	0.3097	0.396806	0.305103	0.276743	0.140121	0.258476	0.342252	0.625391	0.236066	0.0477712	0.219931	0.517787	0.197787	0.210719	0.355673	0.387792	0.309444	0.268447	0.59498	0.197787	0.208723	0.483994
GACAT2	0.332318	0.26467	0.113497	0.0311626	0.511604	0.368253	0.421566	0.396854	0.529459	0.599485	0.0972369	0.097558	0.418274	0.696718	0.326327	0.574605	0.298553	0.551588	0.41147	0.03032	0.689459	0.0311626	0.478046	0.225183	0.161158	0.0502401	0.5481	0.0249177	0.436347	0.313483	0.0667771	0.224452	0.25586	0.442713	0.509458	0.144463	0.0397237	0.368815	0.214958	0.487718	0.483656	0.325986	0.43	0.132591	0.344146	0.551588	0.487718	0.252994	0.291228
GAS5-family	0.20244	0.0517168	0.0173977	0.0340763	0.251233	0.0467972	0.0335296	0.0577683	0.0317846	0.0192444	0.0301631	0.369162	0.318438	0.0465614	0.124329	0.311061	0.254885	0.0173977	0.0270199	0.0310885	0.0145571	0.0340763	0.230718	0.0485862	0.104082	0.71446	0.0348623	0.55682	0.0392441	0.363264	0.366396	0.0616815	0.156223	0.210273	0.015493	0.0164417	0.0537068	0.0786776	0.0281474	0.0301631	0.0533293	0.238751	0.172537	0.228813	0.155681	0.0173977	0.0301631	0.191536	0.0518896
GFRA1	0	0	0	0	0	0	0	0	0	0	0	0	0	0	0	0	0	0	0	0	0	0	0	0	0	0	0	0.0571429	0	0	0	0	0	0	0	0	0	0.0073692	0	0	0	0	0	0	0	0	0	0	0
GPR65	0.182152	0.199647	0.0663871	0.018	0.298831	0.12813	0.281523	0.151312	0.536885	0.666667	0.0543871	0.0577634	0.246211	0.493083	0.172973	0.309124	0.254456	0.59	0.0492044	0.0169801	0.41428	0.018	0.281192	0.13545	0.0913591	0.0290633	0.319535	0.0131785	0.397573	0.0652141	0.036	0.133119	0.0921468	0.256031	0.531761	0.10645	0.0241548	0.191974	0.186	0.506	0.455647	0.199435	0.261199	0.106458	0.194408	0.59	0.506	0.154534	0.224356
gtl2-as	0.403356	0.299112	0.227569	0.238728	0.333819	0.291467	0.320221	0.288627	0.249064	0.197619	0.244462	0.321063	0.355556	0.311687	0.404656	0.350655	0.338095	0.227569	0.272356	0.237318	0.26029	0.238728	0.34292	0.298417	0.248186	0.288198	0.303525	0.212512	0.312447	0.317862	0.309216	0.289461	0.329162	0.337019	0.24636	0.152992	0.272282	0.339509	0.238728	0.244462	0.301501	0.383844	0.351138	0.19278	0.425512	0.227569	0.244462	0.546928	0.303351
HAR1B	0.144353	0.0237113	0.00738548	0.0152456	0.13665	0.0252339	0.0225105	0.0231685	0.0132564	0.00664011	0.0130095	0.177075	0.171319	0.0233861	0.0932573	0.165417	0.120476	0.00738548	0.014726	0.0135383	0.00771666	0.0152456	0.129683	0.0217547	0.154962	0.229481	0.0204746	0.191578	0.0205815	0.196144	0.175231	0.0254046	0.101725	0.120836	0.00744655	0.251345	0.026857	0.057841	0.0118577	0.0130095	0.0247191	0.248678	0.105542	0.395118	0.10621	0.00738548	0.0130095	0.0902666	0.0238193
HLA-AS1	0	0	0	0	0	0	0	0	0	0	0	0	0	0	0	0	0	0	0	0	0	0	0	0	0.00413523	0	0	0.197802	0	0	0	0	0	0	0	0.010929	0	0.0130909	0	0	0	0.00393443	0	0.0160048	0	0	0	0	0
HOXA11	0.284553	0.173178	0.110258	0.0458769	0.507386	0.10654	0.269731	0.210965	0.547048	0.106361	0.09758	0.419104	0.460113	0.194302	0.269092	0.474944	0.232925	0.110258	0.0901616	0.0430814	0.111002	0.0458769	0.32104	0.193162	0.160931	0.357805	0.318938	0.266175	0.176472	0.483033	0.389857	0.185985	0.230048	0.436606	0.110069	0.307137	0.0625599	0.17713	0.0847851	0.09758	0.178296	0.330678	0.274227	0.167633	0.314078	0.110258	0.09758	0.298604	0.203654
IFNG-AS1	0.156018	0.0317647	0.0104742	0.0223038	0.146956	0.0339649	0.0298667	0.0307988	0.0177173	0.0097029	0.0193514	0.185217	0.179087	0.0302914	0.106589	0.172529	0.126023	0.0104742	0.0212292	0.020798	0.0109528	0.0223038	0.140617	0.0291404	0.114076	0.220867	0.0281458	0.206899	0.0274669	0.197666	0.184328	0.0337512	0.187895	0.131895	0.0106279	0.0296652	0.0359311	0.135466	0.0183355	0.0193514	0.0326677	0.176969	0.116307	0.137239	0.12178	0.0104742	0.0193514	0.119532	0.0309904
IGF2BP2-AS1	0.311292	0.0571765	0.0209483	0.314449	0.257814	0.386428	0.268036	0.0615976	0.0354345	0.0226401	0.260925	0.377012	0.363315	0.0504856	0.278784	0.28824	0.257746	0.0209483	0.215276	0.346822	0.0182547	0.314449	0.266706	0.0524526	0.159044	0.435239	0.150282	0.318458	0.0431623	0.42733	0.423615	0.0675023	0.260443	0.243349	0.0191302	0.0185137	0.064676	0.21512	0.258893	0.133941	0.0588019	0.249888	0.137933	0.144554	0.297942	0.0209483	0.0387028	0.281071	0.0557827
IGFBP7-AS1	0.159286	0.037938	0.0129246	0.0266798	0.1822	0.0378509	0.0286498	0.0405449	0.0231987	0.0132802	0.0227666	0.265612	0.214149	0.0350791	0.102905	0.206772	0.150595	0.0129246	0.0220889	0.0236921	0.011575	0.0266798	0.168588	0.0348075	0.0869383	0.401591	0.0281526	0.306525	0.0294022	0.269698	0.262846	0.0444581	0.119676	0.153791	0.0119145	0.0115355	0.0429712	0.0653854	0.020751	0.0227666	0.0395506	0.18434	0.128158	0.139422	0.122981	0.0129246	0.0227666	0.1354	0.0381109
KIAA0087	0.228743	0.234557	0.151373	0.0344561	0.261118	0.375405	0.465735	0.24878	0.252619	0.253508	0.131048	0.123562	0.169692	0.527675	0.209607	0.327416	0.184261	0.261269	0.0919022	0.0334028	0.211676	0.0344561	0.185725	0.354563	0.117947	0.0520818	0.1823	0.0263035	0.347936	0.120662	0.204672	0.222058	0.162884	0.173142	0.260028	0.118868	0.0424383	0.280163	0.164344	0.200294	0.253282	0.194226	0.262942	0.101766	0.198044	0.261269	0.200294	0.236635	0.266427
KMT2E-AS1	0.232883	0.432527	0.0209483	0.0446076	0.193814	0.0566082	0.0407273	0.0615976	0.0354345	0.0226401	0.0387028	0.281012	0.229104	0.0504856	0.176636	0.2165	0.318402	0.0209483	0.035382	0.0415961	0.0182547	0.0446076	0.368293	0.0524526	0.117862	0.435239	0.114219	0.699411	0.0431623	0.283266	0.592927	0.53669	0.129369	0.335701	0.0191302	0.0185137	0.064676	0.156273	0.0366711	0.0387028	0.434152	0.20347	0.292558	0.280608	0.155976	0.0209483	0.0387028	0.19922	0.0557827
KRTAP5-AS1	0.311292	0.0571765	0.0209483	0.568417	0.257814	0.513751	0.175684	0.0615976	0.0354345	0.0226401	0.260925	0.377012	0.363315	0.0504856	0.278784	0.372896	0.342402	0.0209483	0.384588	0.600791	0.0182547	0.568417	0.368293	0.0524526	0.159044	0.435239	0.277266	0.318458	0.0431623	0.42733	0.592927	0.0675023	0.3202	0.335701	0.0191302	0.0185137	0.064676	0.248335	0.258893	0.133941	0.0588019	0.294056	0.137933	0.144554	0.297942	0.0209483	0.0387028	0.281071	0.0557827
l1pa16	0.445279	0.380066	0.139507	0.395201	0.411354	0.472227	0.290772	0.543434	0.176543	0.122031	0.26565	0.251573	0.52609	0.393677	0.473035	0.570012	0.475136	0.139507	0.636828	0.416783	0.376282	0.395201	0.604987	0.405581	0.254948	0.112925	0.524506	0.0720856	0.368911	0.457479	0.379399	0.405595	0.596697	0.540947	0.150062	0.113157	0.0702515	0.528061	0.252519	0.180994	0.383973	0.448393	0.403277	0.111916	0.506885	0.139507	0.12217	0.357714	0.47271
LET	0.36385	0.222944	0.0702969	0.222772	0.561928	0.354185	0.395846	0.340513	0.45995	0.521484	0.193445	0.197677	0.544836	0.464275	0.415047	0.495045	0.355033	0.489187	0.533064	0.210533	0.637751	0.222772	0.504567	0.161446	0.205063	0.0864567	0.584791	0.03859	0.384305	0.419929	0.148227	0.17438	0.352567	0.462888	0.457457	0.11217	0.0687455	0.415567	0.293917	0.554736	0.436277	0.36343	0.390693	0.116525	0.422658	0.489187	0.439536	0.362215	0.235534
LINC00271	0.16718	0.031615	0.0103397	0.182609	0.071915	0.259565	0.233569	0.0324359	0.018559	0.00996016	0.15102	0.0961462	0.141313	0.0300678	0.148658	0.0761561	0.0974172	0.0103397	0.134123	0.473518	0.00992142	0.182609	0.0842712	0.0290062	0.123035	0.047261	0.0961183	0.0148047	0.0257269	0.124428	0.116883	0.0355665	0.121037	0.0777339	0.00992873	0.0100936	0.0358093	0.182657	0.149407	0.0751303	0.0329588	0.0792527	0.0271232	0.181934	0.194994	0.0103397	0.0182133	0.170534	0.0317591
LINC00336	0.194644	0.0429505	0.0159683	0.305556	0.0970975	0.376468	0.170251	0.0438151	0.0263252	0.016	0.506	0.135937	0.257589	0.0386307	0.217873	0.107666	0.135457	0.0159683	0.209347	0.337929	0.0149347	0.305556	0.12206	0.0382267	0.131832	0.0683721	0.142812	0.0249648	0.0330009	0.181777	0.18254	0.0497199	0.227453	0.111853	0.0151461	0.042865	0.0527238	0.212778	0.503968	0.125048	0.0445759	0.10281	0.0346153	0.0168797	0.168345	0.0159683	0.0298095	0.224352	0.0415568
LINC00572	0.300712	0.214543	0.0708603	0.0281893	0.436611	0.142509	0.288858	0.168536	0.545471	0.672631	0.06318	0.264434	0.46658	0.504566	0.228272	0.52454	0.422348	0.594473	0.0559973	0.025773	0.417262	0.0281893	0.404169	0.149228	0.151164	0.538053	0.329621	0.410717	0.407415	0.253231	0.240963	0.151738	0.173694	0.367829	0.535339	0.111356	0.0445755	0.22598	0.194793	0.514793	0.470543	0.344678	0.350171	0.268559	0.263388	0.594473	0.514793	0.215171	0.238134
LINC00581	0	0	0	0	0	0	0	0	0	0	0	0	0	0	0	0	0	0	0	0	0	0	0	0	0.0131728	0	0	0	0	0	0	0	0	0	0	0.056	0	0	0	0	0	0.0152727	0	0.0316639	0	0	0	0	0
LINC00649	0.164975	0.0474226	0.0172328	0.0355731	0.204975	0.0454211	0.0315148	0.0540599	0.0309316	0.0199203	0.0303555	0.318735	0.233617	0.0420949	0.10658	0.225569	0.164286	0.0172328	0.0265067	0.0315894	0.01389	0.0355731	0.18732	0.0435094	0.0881458	0.535455	0.0321744	0.383157	0.0343026	0.308227	0.315415	0.0592775	0.127156	0.16917	0.0148931	0.0134581	0.053714	0.0683575	0.027668	0.0303555	0.0494382	0.192719	0.138017	0.150147	0.129813	0.0172328	0.0303555	0.16248	0.0476386
LINC00689	0.20244	0.0517168	0.0173977	0.0340763	0.251233	0.0467972	0.0335296	0.0577683	0.0317846	0.0192444	0.0301631	0.369162	0.318438	0.0465614	0.124329	0.311061	0.254885	0.0173977	0.0270199	0.0310885	0.0145571	0.0340763	0.230718	0.0485862	0.104082	0.71446	0.0348623	0.55682	0.0392441	0.363264	0.366396	0.0616815	0.156223	0.210273	0.015493	0.0164417	0.0537068	0.0786776	0.0281474	0.0301631	0.0533293	0.238751	0.172537	0.228813	0.155681	0.0173977	0.0301631	0.191536	0.0518896
LINC00882	0.473247	0.335892	0.273693	0.419716	0.360548	0.51834	0.391407	0.336606	0.29624	0.249135	0.680851	0.359029	0.498966	0.347516	0.478641	0.3973	0.396907	0.273693	0.398619	0.424771	0.296493	0.419716	0.398121	0.338758	0.27057	0.310344	0.395909	0.215834	0.343266	0.395909	0.3956	0.333022	0.436099	0.386665	0.287017	0.166225	0.300895	0.430516	0.673684	0.327217	0.338758	0.39656	0.349245	0.179403	0.45215	0.273693	0.279598	0.576729	0.344679
LINC00887	0.311292	0.0571765	0.0209483	0.314449	0.257814	0.386428	0.175684	0.0615976	0.0354345	0.0226401	0.514893	0.377012	0.438163	0.0504856	0.278784	0.28824	0.257746	0.0209483	0.215276	0.346822	0.0182547	0.314449	0.266706	0.0524526	0.159044	0.435239	0.150282	0.318458	0.0431623	0.42733	0.423615	0.0675023	0.3202	0.243349	0.0191302	0.0185137	0.064676	0.248335	0.512862	0.133941	0.0588019	0.249888	0.137933	0.144554	0.244475	0.0209483	0.0387028	0.281071	0.0557827
LINC00926	0.311292	0.0571765	0.0209483	0.568417	0.257814	0.513751	0.175684	0.0615976	0.0354345	0.0226401	0.260925	0.377012	0.363315	0.0504856	0.278784	0.372896	0.342402	0.0209483	0.384588	0.600791	0.0182547	0.568417	0.368293	0.0524526	0.159044	0.435239	0.277266	0.318458	0.0431623	0.42733	0.592927	0.0675023	0.3202	0.335701	0.0191302	0.0185137	0.064676	0.248335	0.258893	0.133941	0.0588019	0.294056	0.137933	0.144554	0.297942	0.0209483	0.0387028	0.281071	0.0557827
LINC00937	0.177537	0.0571765	0.0209483	0.0446076	0.212269	0.0566082	0.0407273	0.0615976	0.0354345	0.0226401	0.0387028	0.308694	0.238782	0.0504856	0.121291	0.230039	0.168031	0.0209483	0.035382	0.0415961	0.0182547	0.0446076	0.196864	0.0524526	0.116078	0.441733	0.0422188	0.33852	0.0431623	0.2965	0.307213	0.0675023	0.232105	0.179857	0.0191302	0.0185137	0.064676	0.15061	0.0366711	0.0387028	0.0588019	0.20347	0.149538	0.158159	0.147418	0.0209483	0.0387028	0.19922	0.0557827
LINC00941	0.340319	0.219497	0.0723871	0.311556	0.377871	0.484447	0.522561	0.17022	0.547048	0.674667	0.294419	0.176324	0.403528	0.505688	0.353885	0.392077	0.364722	0.596	0.244908	0.343929	0.41828	0.311556	0.381928	0.150576	0.1694	0.0806671	0.444519	0.0297648	0.408377	0.228154	0.203894	0.157931	0.238343	0.347609	0.536561	0.112257	0.0591754	0.347032	0.426032	0.619048	0.475497	0.266953	0.272814	0.114069	0.374932	0.596	0.52381	0.30484	0.239482
LINC01013	0.177537	0.0571765	0.0209483	0.0446076	0.193814	0.0566082	0.0407273	0.0615976	0.0354345	0.0226401	0.0387028	0.281012	0.229104	0.0504856	0.121291	0.2165	0.162006	0.0209483	0.035382	0.0415961	0.0182547	0.0446076	0.180618	0.0524526	0.0958757	0.435239	0.0422188	0.318458	0.0431623	0.283266	0.275467	0.0675023	0.129369	0.162541	0.0191302	0.0185137	0.064676	0.0746753	0.0366711	0.0387028	0.0588019	0.20347	0.137933	0.144554	0.147418	0.0209483	0.0387028	0.19922	0.0557827
LINC01018	0.311292	0.0571765	0.0209483	0.568417	0.257814	0.513751	0.175684	0.0615976	0.0354345	0.0226401	0.260925	0.377012	0.363315	0.0504856	0.278784	0.372896	0.342402	0.0209483	0.384588	0.600791	0.0182547	0.568417	0.368293	0.0524526	0.159044	0.435239	0.277266	0.318458	0.0431623	0.42733	0.592927	0.0675023	0.3202	0.335701	0.0191302	0.0185137	0.064676	0.248335	0.258893	0.133941	0.0588019	0.294056	0.137933	0.144554	0.297942	0.0209483	0.0387028	0.281071	0.0557827
LINC01089	0.353231	0.47473	0.188821	0.065616	0.346023	0.152743	0.198596	0.581342	0.227841	0.176132	0.154919	0.390255	0.458568	0.4771	0.306899	0.490205	0.4539	0.188821	0.150331	0.0644908	0.198143	0.065616	0.456003	0.510452	0.189959	0.427453	0.189392	0.329663	0.433341	0.405248	0.349852	0.53669	0.322493	0.393863	0.193735	0.124359	0.0779257	0.255914	0.141246	0.154919	0.480199	0.406013	0.400097	0.209277	0.335837	0.188821	0.154919	0.286688	0.604432
LINC01101	0.133651	0.129318	0.127873	0.015873	0.288879	0.0599297	0.156738	0.175261	0.105301	0.072	0.117291	0.108775	0.0748245	0.13907	0.0800245	0.0873179	0.0997236	0.063873	0.0410664	0.0145346	0.0537648	0.015873	0.0775805	0.598723	0.0664535	0.0303876	0.0601335	0.010402	0.419085	0.0770382	0.409524	0.156552	0.176958	0.076468	0.056798	0.0465793	0.0219683	0.0971384	0.037037	0.053291	0.135414	0.152723	0.225028	0.0382482	0.186167	0.063873	0.053291	0.171312	0.155838
LINC01104	0.20244	0.0517168	0.0173977	0.0340763	0.251233	0.0467972	0.0335296	0.0577683	0.0317846	0.0192444	0.0301631	0.369162	0.318438	0.0465614	0.124329	0.311061	0.254885	0.0173977	0.0270199	0.0310885	0.0145571	0.0340763	0.230718	0.0485862	0.104082	0.71446	0.0348623	0.55682	0.0392441	0.363264	0.366396	0.0616815	0.156223	0.210273	0.015493	0.0164417	0.0537068	0.0786776	0.0281474	0.0301631	0.0533293	0.238751	0.172537	0.228813	0.155681	0.0173977	0.0301631	0.191536	0.0518896
PANTR1	0.45492	0.182535	0.0569545	0.325865	0.577091	0.39402	0.447011	0.139459	0.378968	0.415236	0.166123	0.500638	0.635587	0.398751	0.448719	0.561474	0.462387	0.40603	0.272302	0.187666	0.320232	0.325865	0.523246	0.129822	0.258333	0.410436	0.344856	0.326622	0.334946	0.452031	0.460379	0.13533	0.431546	0.483336	0.390712	0.0968243	0.0751917	0.432618	0.253865	0.595199	0.365392	0.491898	0.41182	0.261183	0.483513	0.40603	0.371199	0.537828	0.193326
LINC01426	0.301643	0.0673242	0.0271091	0.470893	0.289905	0.406802	0.266313	0.0682198	0.041764	0.0281455	0.196958	0.421055	0.419823	0.0576766	0.300678	0.271134	0.262625	0.0271091	0.322287	0.263594	0.0250548	0.470893	0.246897	0.0593759	0.175488	0.448034	0.124473	0.328211	0.0504482	0.428384	0.385012	0.0781553	0.337844	0.226069	0.0256714	0.0221026	0.0844167	0.276986	0.194893	0.388958	0.0689759	0.321009	0.148295	0.149797	0.320032	0.0271091	0.0529578	0.582533	0.0627603
LINC01527	0.28275	0.0571765	0.0209483	0.568417	0.257814	0.449751	0.193161	0.0615976	0.0354345	0.0226401	0.133941	0.377012	0.438163	0.0504856	0.261269	0.245912	0.225577	0.0209483	0.215276	0.172407	0.0182547	0.568417	0.215912	0.0524526	0.154748	0.435239	0.0867902	0.318458	0.0431623	0.379076	0.338959	0.0675023	0.267972	0.197173	0.0191302	0.0185137	0.064676	0.240086	0.131909	0.260925	0.0588019	0.277537	0.137933	0.144554	0.2948	0.0209483	0.0387028	0.451399	0.0557827
LINC01772	0.403543	0.220352	0.0973241	0.0317392	0.540256	0.305009	0.487579	0.200563	0.625814	0.418621	0.0879458	0.248974	0.503489	0.561313	0.35514	0.636132	0.363877	0.410246	0.0843668	0.0311374	0.344078	0.0317392	0.394254	0.190737	0.250887	0.255554	0.446025	0.205376	0.366557	0.427139	0.223692	0.185293	0.210647	0.476358	0.396316	0.488911	0.043819	0.312835	0.171818	0.366861	0.384592	0.48901	0.372198	0.259337	0.358981	0.410246	0.366861	0.279819	0.240271
LINC02041	0.317202	0.203405	0.109238	0.0393811	0.327988	0.366804	0.299538	0.20984	0.23124	0.236148	0.0928264	0.332743	0.335096	0.501715	0.25941	0.489266	0.284718	0.248249	0.085831	0.0383278	0.202997	0.0393811	0.308378	0.192262	0.166964	0.418258	0.175848	0.315671	0.232006	0.343873	0.303212	0.183117	0.20395	0.288139	0.249612	0.106651	0.0538227	0.234702	0.161332	0.191187	0.22213	0.304336	0.303007	0.216136	0.22981	0.248249	0.191187	0.237222	0.235274
LINC02424	0.159286	0.037938	0.0129246	0.0266798	0.1822	0.0378509	0.0286498	0.0405449	0.0231987	0.0132802	0.0227666	0.265612	0.214149	0.0350791	0.102905	0.206772	0.150595	0.0129246	0.0220889	0.0236921	0.011575	0.0266798	0.168588	0.0348075	0.0869383	0.401591	0.0281526	0.306525	0.0294022	0.269698	0.262846	0.0444581	0.119676	0.153791	0.0119145	0.0305831	0.0429712	0.0653854	0.020751	0.0227666	0.0395506	0.18434	0.128158	0.139422	0.122981	0.0129246	0.0227666	0.1354	0.0381109
WFDC21P	0	0	0	0	0	0	0	0	0	0	0	0	0	0	0	0	0	0	0	0	0	0	0	0	0.0821814	0	0	0	0	0	0	0	0	0	0	0.0635593	0	0	0	0	0	0	0	0.00655738	0	0	0	0	0
lncRNA-MVIH	0.29778	0.113239	0.0402354	0.561989	0.3315	0.531359	0.198849	0.347914	0.0750972	0.0437853	0.272871	0.154775	0.368321	0.112548	0.32316	0.385574	0.262018	0.0402354	0.798795	0.594363	0.356142	0.561989	0.441477	0.114451	0.146155	0.0769579	0.530799	0.0269372	0.0936456	0.442051	0.359068	0.134153	0.388549	0.402394	0.0357247	0.0377704	0.0563023	0.339986	0.260825	0.145887	0.118058	0.273614	0.199319	0.025933	0.36856	0.0402354	0.0506485	0.290885	0.124322
LOC100507661	0.235567	0.532268	0.122258	0.0344561	0.400905	0.149931	0.361241	0.24878	0.413333	0.28918	0.101933	0.100742	0.327472	0.544207	0.279617	0.372242	0.303383	0.626885	0.0919022	0.0334028	0.45542	0.0344561	0.332762	0.223415	0.136148	0.0520818	0.372533	0.0263035	0.464312	0.179015	0.0689121	0.222058	0.210669	0.305448	0.650915	0.346772	0.0424383	0.282786	0.54065	0.227048	0.276268	0.268954	0.333059	0.197909	0.25963	0.626885	0.227048	0.293639	0.564138
LOC109207222	0.194644	0.0429505	0.0159683	0.305556	0.0970975	0.376468	0.170251	0.0438151	0.0263252	0.016	0.506	0.135937	0.257589	0.0386307	0.217873	0.107666	0.135457	0.0159683	0.209347	0.337929	0.0149347	0.305556	0.12206	0.0382267	0.100229	0.0683721	0.142812	0.0249648	0.0330009	0.181777	0.18254	0.0497199	0.227453	0.111853	0.0151461	0.0133084	0.0527238	0.212778	0.503968	0.125048	0.0445759	0.10281	0.0346153	0.0168797	0.168345	0.0159683	0.0298095	0.224352	0.0415568
LRRC2-AS1	0.159286	0.037938	0.0129246	0.0266798	0.1822	0.0378509	0.0286498	0.0405449	0.0231987	0.0132802	0.0227666	0.265612	0.214149	0.0350791	0.102905	0.206772	0.150595	0.0129246	0.0220889	0.0236921	0.011575	0.0266798	0.168588	0.0348075	0.0869383	0.401591	0.0281526	0.306525	0.0294022	0.269698	0.262846	0.0444581	0.119676	0.153791	0.0119145	0.0115355	0.0429712	0.0653854	0.020751	0.0227666	0.0395506	0.18434	0.128158	0.314747	0.122981	0.0129246	0.0227666	0.1354	0.0381109
SNHG29	0.159286	0.037938	0.0129246	0.0266798	0.1822	0.0378509	0.0286498	0.0405449	0.0231987	0.0132802	0.0227666	0.265612	0.214149	0.0350791	0.102905	0.206772	0.150595	0.0129246	0.0220889	0.0236921	0.011575	0.0266798	0.168588	0.0348075	0.0869383	0.401591	0.0281526	0.306525	0.0294022	0.269698	0.262846	0.0444581	0.119676	0.153791	0.0119145	0.0305831	0.0429712	0.0653854	0.020751	0.0227666	0.0395506	0.18434	0.128158	0.139422	0.122981	0.0129246	0.0227666	0.1354	0.0381109
MALINC1	0.236431	0.516095	0.0723871	0.0417143	0.187698	0.0890533	0.0915785	0.582467	0.108127	0.0725161	0.0721966	0.0803236	0.174687	0.15007	0.239606	0.177055	0.263962	0.0723871	0.449588	0.0387028	0.22902	0.0417143	0.369959	0.150576	0.115401	0.0806671	0.27263	0.410717	0.131665	0.197606	0.373206	0.627119	0.210577	0.341179	0.0698619	0.056499	0.0591754	0.263233	0.0598095	0.0721966	0.52105	0.202572	0.315202	0.174252	0.199568	0.0723871	0.0721966	0.222989	0.160729
MAPT-AS1	0.181593	0.322175	0.104258	0.0304878	0.109367	0.0884135	0.115023	0.398954	0.136885	0.0983607	0.0839331	0.0887423	0.18698	0.319628	0.186993	0.206999	0.287795	0.104258	0.0799022	0.0294345	0.107002	0.0304878	0.20647	0.343554	0.108275	0.0419192	0.106214	0.0231288	0.283894	0.0971049	0.0609756	0.372232	0.148877	0.257216	0.105269	0.120759	0.0376383	0.141617	0.0711382	0.0839331	0.327293	0.220075	0.191259	0.105418	0.170897	0.104258	0.0839331	0.17874	0.569218
mer11c	0.445279	0.380066	0.139507	0.395201	0.411354	0.472227	0.290772	0.543434	0.176543	0.122031	0.26565	0.251573	0.52609	0.393677	0.473035	0.570012	0.475136	0.139507	0.636828	0.416783	0.376282	0.395201	0.604987	0.405581	0.254948	0.112925	0.524506	0.0720856	0.368911	0.457479	0.379399	0.405595	0.596697	0.540947	0.150062	0.113157	0.0702515	0.528061	0.252519	0.180994	0.383973	0.448393	0.403277	0.111916	0.506885	0.139507	0.12217	0.357714	0.47271
MESTIT1	0.159286	0.037938	0.0129246	0.0266798	0.1822	0.0378509	0.0286498	0.0405449	0.0231987	0.0132802	0.0227666	0.265612	0.214149	0.0350791	0.102905	0.206772	0.150595	0.0129246	0.0220889	0.0236921	0.011575	0.0266798	0.168588	0.0348075	0.0869383	0.401591	0.0281526	0.306525	0.0294022	0.269698	0.262846	0.0444581	0.119676	0.153791	0.0119145	0.0305831	0.0429712	0.0653854	0.020751	0.0227666	0.0395506	0.18434	0.128158	0.139422	0.122981	0.0129246	0.0227666	0.1354	0.0381109
MHRT	0	0	0	0	0	0	0	0	0	0	0	0	0	0	0	0	0	0	0	0	0	0	0	0	0.0782759	0	0	0	0	0	0	0	0	0	0	0.322034	0	0	0	0	0	0	0	0	0	0	0	0	0
MIR600HG	0.3525	0.0673242	0.0271091	0.470893	0.289905	0.53549	0.260004	0.0682198	0.041764	0.0281455	0.388958	0.421055	0.419823	0.0576766	0.327161	0.335134	0.316302	0.0271091	0.322287	0.535276	0.0250548	0.470893	0.323697	0.0593759	0.179797	0.448034	0.220473	0.328211	0.0504482	0.5089	0.513012	0.0781553	0.337601	0.295887	0.0256714	0.0221026	0.0844167	0.290843	0.386893	0.196958	0.0689759	0.287439	0.148295	0.149797	0.316379	0.0271091	0.0529578	0.34649	0.0627603
MIR99AHG	0.166941	0.0927263	0.0407528	0.103368	0.0800583	0.112942	0.0828491	0.0829268	0.055791	0.0407869	0.0851755	0.097899	0.107094	0.0731707	0.118561	0.0795542	0.0896626	0.0407528	0.0828327	0.100208	0.0396675	0.103368	0.0831708	0.0744715	0.101013	0.156245	0.0844576	0.0789104	0.0660269	0.0935669	0.0960124	0.105745	0.0864149	0.0761726	0.0398897	0.0300601	0.297068	0.0890373	0.083043	0.0851755	0.0944323	0.107911	0.0774537	0.0468224	0.133804	0.0407528	0.182349	0.244356	0.0779688
MSR1	0.244974	0.400995	0.156909	0.0535082	0.176243	0.131909	0.182622	0.471537	0.188319	0.139414	0.126657	0.138895	0.269295	0.41356	0.252699	0.298949	0.317084	0.156909	0.130799	0.0526081	0.174017	0.0535082	0.295003	0.430763	0.136335	0.0684913	0.169115	0.146916	0.383213	0.153309	0.103046	0.435816	0.225842	0.248394	0.166322	0.112593	0.0631746	0.221919	0.114012	0.126657	0.405553	0.268737	0.285757	0.0839291	0.267395	0.156909	0.126657	0.253017	0.509079
MT-LIPCAR	0	0	0	0	0	0	0	0	0	0	0	0	0	0	0	0	0	0	0	0	0	0	0	0	0.0795091	0	0	0	0	0	0	0	0	0	0	0.330049	0	0	0	0	0	0	0	0	0	0	0	0	0
MUC20-OT1	0.264268	0.10993	0.0392155	0.0291453	0.418857	0.0661215	0.059485	0.346789	0.0740439	0.0424254	0.0446255	0.285811	0.40146	0.111797	0.210183	0.402445	0.194581	0.0392155	0.443565	0.0261576	0.355462	0.0291453	0.388475	0.113551	0.133942	0.410177	0.291186	0.308498	0.0930026	0.531505	0.270731	0.130016	0.282463	0.354211	0.0349087	0.0371685	0.0465497	0.194392	0.0325795	0.0446255	0.114748	0.313116	0.2955	0.149345	0.271671	0.0392155	0.0446255	0.202635	0.123421
MYCNOS-01	0.0918389	0.0765238	0.0204414	0.0431107	0.0957442	0.0555944	0.0401743	0.0610385	0.0349111	0.0219642	0.037206	0.133907	0.10318	0.0501129	0.0919833	0.090577	0.065761	0.0204414	0.0343841	0.0400993	0.0179168	0.0431107	0.102252	0.0520054	0.056281	0.12176	0.0654584	0.0930719	0.0428429	0.0789442	0.149526	0.0916865	0.075689	0.0938456	0.0187247	0.0182146	0.0634594	0.0722969	0.0351742	0.037206	0.0781492	0.0926547	0.0928784	0.0727931	0.111158	0.0204414	0.037206	0.198637	0.0553355
MYEF2	0.132886	0.0905618	0.0342354	0.00739645	0.249293	0.0406129	0.046297	0.329006	0.0649346	0.0357853	0.0293044	0.0314647	0.205069	0.0999425	0.13601	0.214444	0.0623791	0.0342354	0.429066	0.00640444	0.352142	0.00739645	0.234912	0.099325	0.063287	0.0181521	0.275268	0.00472909	0.0828412	0.273795	0.0147929	0.105806	0.176761	0.214608	0.0309247	0.0319632	0.012708	0.145551	0.0172584	0.0293044	0.0953802	0.157782	0.184658	0.0153046	0.182229	0.0342354	0.0293044	0.134069	0.109195
MYLK-AS1	0.30705	0.216188	0.0713672	0.0326798	0.465228	0.146532	0.290845	0.169095	0.545995	0.673307	0.0661737	0.307359	0.436667	0.504938	0.241151	0.493604	0.381941	0.59498	0.0589909	0.0296921	0.4176	0.0326798	0.430513	0.149676	0.157285	0.413886	0.33189	0.311325	0.407734	0.317609	0.28487	0.153794	0.192013	0.391778	0.535745	0.111655	0.0494228	0.234653	0.197787	0.517787	0.472188	0.35093	0.368995	0.237481	0.278414	0.59498	0.517787	0.217766	0.238582
NAMA	0.29083	0.052164	0.0179047	0.237154	0.241961	0.312785	0.260235	0.0583274	0.032308	0.0199203	0.197668	0.355254	0.335658	0.0469341	0.215526	0.265072	0.228816	0.0179047	0.162405	0.600791	0.014895	0.237154	0.238548	0.0490334	0.147018	0.428919	0.115603	0.31364	0.0395636	0.387029	0.379447	0.0622406	0.222321	0.217391	0.0158985	0.0167408	0.0549234	0.227203	0.195652	0.102806	0.0537765	0.231337	0.133239	0.141963	0.28202	0.0179047	0.0316599	0.255675	0.0523368
NCRUPAR	0.20244	0.0517168	0.0173977	0.0340763	0.251233	0.0467972	0.0335296	0.0577683	0.0317846	0.0192444	0.0301631	0.369162	0.318438	0.0465614	0.124329	0.311061	0.254885	0.0173977	0.0270199	0.0310885	0.0145571	0.0340763	0.230718	0.0485862	0.104082	0.71446	0.0348623	0.55682	0.0392441	0.363264	0.366396	0.0616815	0.156223	0.210273	0.015493	0.0164417	0.0537068	0.0786776	0.0281474	0.0301631	0.0533293	0.238751	0.172537	0.228813	0.155681	0.0173977	0.0301631	0.191536	0.0518896
NDM29	0.20692	0.0545796	0.0174967	0.0331782	0.256682	0.0477802	0.0352086	0.0599934	0.0322963	0.0189065	0.0300476	0.360099	0.31746	0.0497517	0.131412	0.31065	0.24463	0.0174967	0.0273865	0.030788	0.0150336	0.0331782	0.237536	0.0519707	0.107227	0.595881	0.0369529	0.484278	0.0429503	0.343203	0.357728	0.0631239	0.164528	0.218227	0.0158929	0.0186794	0.053702	0.0881377	0.0284351	0.0300476	0.0559233	0.242837	0.181416	0.23394	0.164737	0.0174967	0.0300476	0.21229	0.0547236
NEXN-AS1	0.281571	0.137435	0.0713672	0.0326798	0.339055	0.0809584	0.0871717	0.581342	0.107073	0.0711562	0.0661737	0.307359	0.342037	0.14932	0.22902	0.350323	0.220525	0.0713672	0.443565	0.0296921	0.22834	0.0326798	0.316957	0.149676	0.144468	0.413886	0.196064	0.311325	0.131022	0.431124	0.28487	0.153794	0.29532	0.292996	0.0690459	0.0558972	0.0494228	0.209701	0.0537866	0.0661737	0.14239	0.332967	0.256758	0.16161	0.245016	0.0713672	0.0661737	0.217766	0.159829
NONHSAT062994	0.185439	0.560691	0.063873	0.015873	0.324879	0.12497	0.293785	0.175261	0.28065	0.36	0.053291	0.0511746	0.257869	0.574289	0.178849	0.311326	0.265314	0.786667	0.0410664	0.0145346	0.487441	0.015873	0.301302	0.14335	0.0875183	0.0303876	0.292212	0.010402	0.451085	0.0567456	0.0285714	0.156552	0.164958	0.224718	0.776759	0.269337	0.0219683	0.181606	0.671958	0.245291	0.240691	0.211244	0.299648	0.190278	0.1915	0.786667	0.245291	0.171312	0.58721
NONRATT021972	0	0	0	0	0	0	0	0	0	0	0	0	0	0	0	0	0	0	0	0	0	0	0	0	0.0808188	0	0	0	0	0	0	0	0	0	0	0.0653682	0	0	0	0	0	0.00364299	0	0.0412179	0	0	0	0	0
NOS2	0.213447	0.0913789	0.0392259	0.0988599	0.196575	0.109888	0.0811834	0.0812426	0.0542143	0.0387511	0.0806671	0.272674	0.296624	0.0720479	0.151562	0.272945	0.241441	0.0392259	0.0798272	0.0957	0.0386496	0.0988599	0.187673	0.0731242	0.124039	1	0.0821673	0.44878	0.0650645	0.258035	0.274851	0.104061	0.149415	0.173721	0.0386682	0.0291591	0.12365	0.108161	0.0785347	0.0806671	0.0930849	0.224788	0.152098	0.192045	0.174503	0.0392259	0.0806671	0.242597	0.0766214
NPAP1	0	0	0	0	0	0	0	0	0	0	0	0	0	0	0	0	0	0	0	0	0	0	0	0	0.0131875	0	0	0	0	0	0	0	0	0	0	0.0467629	0	0	0	0	0	0.0142322	0	0.0573969	0	0	0	0	0
NRIR	0.0764453	0.0429505	0.0159683	0.0357143	0.0727165	0.0466481	0.0352945	0.0438151	0.0263252	0.016	0.0298095	0.0993651	0.0839437	0.0386307	0.0735158	0.0752004	0.0556041	0.0159683	0.0294532	0.0327028	0.0149347	0.0357143	0.0712667	0.0382267	0.0697853	0.104452	0.0347486	0.0686954	0.0330009	0.0687328	0.0978836	0.0497199	0.158224	0.0656772	0.0151461	0.0133084	0.0527238	0.128998	0.0277778	0.0298095	0.0445759	0.0760058	0.0598254	0.0525437	0.0813139	0.0159683	0.0298095	0.142501	0.0415568
OVCH1-AS1	0.311292	0.0571765	0.0209483	0.568417	0.257814	0.513751	0.175684	0.0615976	0.0354345	0.0226401	0.260925	0.377012	0.363315	0.0504856	0.278784	0.372896	0.342402	0.0209483	0.384588	0.600791	0.0182547	0.568417	0.368293	0.0524526	0.159044	0.435239	0.277266	0.318458	0.0431623	0.42733	0.592927	0.0675023	0.3202	0.335701	0.0191302	0.0185137	0.064676	0.248335	0.258893	0.133941	0.0588019	0.294056	0.137933	0.144554	0.297942	0.0209483	0.0387028	0.281071	0.0557827
PACERR	0.116235	0.418301	0.0159683	0.0357143	0.0330975	0.0466481	0.0352945	0.0438151	0.0263252	0.016	0.0298095	0.0399365	0.0485301	0.0386307	0.115725	0.0359267	0.196113	0.0159683	0.0294532	0.0327028	0.0149347	0.0357143	0.223648	0.0382267	0.0590472	0.0683721	0.106749	0.405917	0.0330009	0.0377131	0.351852	0.518908	0.0366225	0.204205	0.0151461	0.032356	0.0527238	0.120716	0.0277778	0.0298095	0.419926	0.0563923	0.18924	0.152934	0.0798468	0.0159683	0.0298095	0.142501	0.0415568
PAUPAR	0.159852	0.155797	0.0917852	0.0426187	0.181601	0.098988	0.118393	0.182551	0.124507	0.0842437	0.0839812	0.19488	0.18522	0.176387	0.164395	0.19891	0.151533	0.0917852	0.0815079	0.0403823	0.0977011	0.0426187	0.187267	0.172451	0.117415	0.121209	0.111687	0.0842827	0.163025	0.145942	0.169811	0.162566	0.238009	0.171016	0.0947063	0.0730382	0.0610796	0.210009	0.0737453	0.0839812	0.160062	0.172879	0.179247	0.10731	0.177434	0.0917852	0.0839812	0.255202	0.181194
PAX8-AS1	0.173526	0.131629	0.103969	0.0579683	0.281856	0.0969085	0.16736	0.152632	0.0912707	0.0587527	0.12	0.128258	0.107475	0.130016	0.115179	0.100109	0.118548	0.0559693	0.064931	0.0549085	0.0501803	0.0579683	0.0951351	0.495927	0.119102	0.0973526	0.0808262	0.0427102	0.371322	0.101606	0.381333	0.152632	0.196332	0.0913692	0.05189	0.0469508	0.573574	0.122616	0.0598095	0.072	0.136505	0.176905	0.229083	0.0518069	0.219953	0.0559693	0.216	0.226916	0.14162
PINK1-AS	0.330442	0.339093	0.125881	0.043744	0.28311	0.114557	0.168043	0.387561	0.151894	0.105679	0.10328	0.292691	0.393058	0.357825	0.287099	0.420175	0.389057	0.125881	0.112749	0.0429939	0.148607	0.043744	0.380003	0.364608	0.224759	0.284969	0.151513	0.235473	0.337043	0.324198	0.262389	0.357793	0.288546	0.333269	0.138382	0.134057	0.0556612	0.235441	0.0941641	0.10328	0.343	0.386972	0.350085	0.245775	0.303852	0.125881	0.10328	0.215016	0.431737
PISRT1	0	0	0	0	0	0	0	0	0	0	0	0	0	0	0	0	0	0	0	0	0	0	0	0	0.00540504	0	0	0	0	0	0	0	0	0	0	0	0	0	0	0	0	0	0	0	0	0	0	0	0
POT1-AS1	0.164975	0.0474226	0.0172328	0.0355731	0.204975	0.0454211	0.0315148	0.0540599	0.0309316	0.0199203	0.0303555	0.318735	0.233617	0.0420949	0.10658	0.225569	0.164286	0.0172328	0.0265067	0.0315894	0.01389	0.0355731	0.18732	0.0435094	0.0881458	0.535455	0.0321744	0.383157	0.0343026	0.308227	0.315415	0.0592775	0.127156	0.16917	0.0148931	0.0134581	0.053714	0.0683575	0.027668	0.0303555	0.0494382	0.192719	0.138017	0.150147	0.129813	0.0172328	0.0303555	0.16248	0.0476386
PSMD6-AS1	0.289805	0.0571765	0.0209483	0.240166	0.30043	0.315527	0.263586	0.0615976	0.0354345	0.0226401	0.201699	0.440935	0.368824	0.0504856	0.239914	0.298929	0.210697	0.0209483	0.165754	0.603802	0.0182547	0.240166	0.292404	0.0524526	0.153598	0.368467	0.120693	0.265159	0.0431623	0.325321	0.466445	0.0675023	0.257315	0.266711	0.0191302	0.0185137	0.064676	0.242968	0.199667	0.106838	0.0588019	0.228253	0.17375	0.134409	0.311627	0.0209483	0.0387028	0.258729	0.0557827
RIOX2	0.457312	0.208693	0.0697634	0.589333	0.462602	0.633508	0.501526	0.444808	0.397485	0.430606	0.272408	0.223355	0.523166	0.421639	0.500507	0.51321	0.450213	0.418839	0.767431	0.462598	0.4497	0.589333	0.524965	0.15598	0.240635	0.0948453	0.601246	0.0418996	0.355292	0.351283	0.34	0.165848	0.508768	0.484923	0.401691	0.109169	0.0712627	0.554994	0.356021	0.637145	0.39155	0.471143	0.315336	0.114912	0.517916	0.418839	0.381399	0.542081	0.219485
RMST	0.300991	0.464126	0.155151	0.0604632	0.215302	0.150087	0.189907	0.521606	0.192705	0.140803	0.137814	0.192899	0.338684	0.458359	0.307119	0.36159	0.404861	0.155151	0.138649	0.0597131	0.17056	0.0604632	0.36774	0.479504	0.186427	0.118313	0.197863	0.090623	0.426406	0.186971	0.168722	0.503665	0.360437	0.36439	0.163471	0.123931	0.0747211	0.323272	0.124434	0.137814	0.468033	0.335089	0.349647	0.123968	0.319954	0.155151	0.137814	0.308232	0.62545
RN7SK	0.170401	0.142605	0.0442581	0.012	0.244498	0.0960978	0.238212	0.100875	0.357923	0.4	0.0362581	0.0433226	0.211038	0.369812	0.161813	0.264963	0.218106	0.393333	0.0369033	0.0113201	0.31071	0.012	0.234326	0.0967498	0.123015	0.0193755	0.255628	0.00941323	0.309223	0.0521712	0.027	0.0887458	0.0824472	0.216641	0.379829	0.178033	0.0172535	0.176616	0.124	0.337333	0.325462	0.18348	0.228549	0.0931505	0.175893	0.393333	0.337333	0.1159	0.160254
RN7SL1	0	0	0	0	0	0	0	0	0	0	0	0	0	0	0	0	0	0	0	0	0	0	0	0	0	0	0	0	0	0	0	0	0	0	0	0.141955	0	0	0	0	0	0	0	0	0	0	0	0	0
RNY1	0.288135	0.19926	0.435207	0.022839	0.33216	0.104435	0.312956	0.463406	0.136633	0.0926452	0.42835	0.533878	0.187238	0.201599	0.2387	0.198647	0.360271	0.0896959	0.329444	0.0222562	0.190271	0.022839	0.205074	0.627119	0.157262	0.0434921	0.184932	0.0192207	0.541536	0.382795	0.294222	0.21744	0.477052	0.322188	0.085954	0.0919417	0.0301935	0.284422	0.0616599	0.0828387	0.202356	0.276421	0.488458	0.173591	0.421705	0.0896959	0.0828387	0.262186	0.214702
RNY3	0.288135	0.19926	0.435207	0.022839	0.33216	0.104435	0.312956	0.463406	0.136633	0.0926452	0.42835	0.533878	0.187238	0.201599	0.2387	0.198647	0.360271	0.0896959	0.329444	0.0222562	0.190271	0.022839	0.205074	0.627119	0.157262	0.0434921	0.184932	0.0192207	0.541536	0.382795	0.294222	0.21744	0.477052	0.322188	0.085954	0.0919417	0.0301935	0.284422	0.0616599	0.0828387	0.202356	0.276421	0.488458	0.173591	0.421705	0.0896959	0.0828387	0.262186	0.214702
RP11-203J24.8	0.26984	0.179877	0.112323	0.472163	0.274172	0.455312	0.393738	0.213244	0.282514	0.109113	0.25377	0.247061	0.360632	0.195821	0.374966	0.234118	0.236557	0.112323	0.374352	0.264864	0.112379	0.472163	0.197916	0.194986	0.181852	0.103857	0.263749	0.0476657	0.177774	0.321426	0.18465	0.194359	0.316367	0.227705	0.111721	0.155975	0.0823006	0.378547	0.240976	0.44577	0.184995	0.273599	0.146936	0.0595894	0.342627	0.112323	0.10977	0.678106	0.205477
RP11-203M5.8	0.161172	0.0429505	0.0159683	0.0357143	0.242029	0.0466481	0.0352945	0.0438151	0.0263252	0.016	0.0298095	0.353333	0.250376	0.0386307	0.13105	0.241632	0.1345	0.0159683	0.0294532	0.0327028	0.0149347	0.0357143	0.223648	0.0382267	0.128583	0.341139	0.0347486	0.258045	0.0330009	0.211025	0.351852	0.0497199	0.158224	0.204205	0.0151461	0.101978	0.0527238	0.0848296	0.0277778	0.0298095	0.0445759	0.182835	0.168669	0.131869	0.155763	0.0159683	0.0298095	0.142501	0.0415568
RP11-360F5.1	0.248497	0.57563	0.245122	0.0756303	0.211971	0.171339	0.21248	0.751412	0.291642	0.254237	0.194702	0.184618	0.308853	0.558295	0.256774	0.343899	0.365331	0.245122	0.173283	0.0741301	0.233787	0.0756303	0.349066	0.620282	0.134687	0.09193	0.20791	0.0550385	0.493709	0.187588	0.136134	0.691877	0.247606	0.291406	0.237189	0.139013	0.0824669	0.23292	0.176471	0.194702	0.582467	0.275381	0.321763	0.0930582	0.275366	0.245122	0.194702	0.275962	0.737757
RRP1B	0.4981	0.342015	0.238309	0.543747	0.489586	0.547992	0.534889	0.320132	0.564652	0.596426	0.281128	0.321564	0.587578	0.533718	0.508071	0.472464	0.472081	0.54914	0.355498	0.259429	0.489984	0.543747	0.47577	0.324671	0.291761	0.258111	0.489656	0.183862	0.506724	0.337561	0.29242	0.317265	0.395294	0.457745	0.514336	0.182797	0.256122	0.494663	0.330566	0.669166	0.555348	0.480343	0.436024	0.208688	0.573399	0.54914	0.551338	0.676153	0.349338
SCAANT1	0	0	0	0	0	0	0	0	0	0	0	0	0	0	0	0	0	0	0	0	0	0	0	0	0.0131728	0	0	0	0	0	0	0	0	0	0	0.056	0	0	0	0	0	0.0152727	0	0.0316639	0	0	0	0	0
SCHLAP1	0	0	0	0	0	0	0	0	0	0	0	0	0	0	0	0	0	0	0	0	0	0	0	0	0.0277778	0	0	0	0	0	0	0	0	0	0	0	0	0	0	0	0	0	0	0	0	0	0	0	0
SERHL	0.264502	0.0682244	0.028129	0.872	0.171897	0.71353	0.323872	0.069345	0.0428173	0.0295054	0.344096	0.244043	0.305107	0.0584267	0.320632	0.231266	0.27901	0.028129	0.589692	0.681897	0.0257348	0.872	0.26869	0.060276	0.147503	0.117678	0.322003	0.0490594	0.0510911	0.26387	0.421333	0.0792804	0.359973	0.245881	0.0264873	0.0227045	0.0868645	0.334896	0.342032	0.439588	0.069876	0.248395	0.0521208	0.0289867	0.342073	0.028129	0.0559693	0.585814	0.0636604
SLC16A1-AS1	0.338826	0.152345	0.104939	0.0293185	0.497949	0.0868145	0.161853	0.510452	0.110049	0.0713672	0.100784	0.307801	0.33318	0.160401	0.235339	0.340828	0.231972	0.0714937	0.390484	0.0269283	0.206005	0.0293185	0.308769	0.457934	0.170495	0.339239	0.18783	0.262083	0.364547	0.409802	0.519602	0.168414	0.393939	0.288515	0.0695383	0.0641539	0.0451857	0.241937	0.0525531	0.0673389	0.156474	0.399427	0.377671	0.166784	0.336288	0.0714937	0.0673389	0.23628	0.171006
SLC25A25-AS1	0.3076	0.466719	0.0528848	0.0306481	0.456999	0.126629	0.278622	0.149228	0.219597	0.24664	0.0537866	0.294972	0.430248	0.490429	0.244237	0.471887	0.3734	0.59498	0.0467175	0.0276603	0.409521	0.0306481	0.422931	0.128906	0.154936	0.411754	0.270088	0.3097	0.396806	0.305103	0.276743	0.140121	0.258476	0.342252	0.625391	0.236066	0.0477712	0.219931	0.517787	0.197787	0.210719	0.355673	0.387792	0.309444	0.268447	0.59498	0.197787	0.208723	0.483994
SNAR	0.164975	0.0474226	0.0172328	0.0355731	0.204975	0.0454211	0.0315148	0.0540599	0.0309316	0.0199203	0.0303555	0.318735	0.233617	0.0420949	0.10658	0.225569	0.164286	0.0172328	0.0265067	0.0315894	0.01389	0.0355731	0.18732	0.0435094	0.0881458	0.535455	0.0321744	0.383157	0.0343026	0.308227	0.315415	0.0592775	0.127156	0.16917	0.0148931	0.0134581	0.053714	0.0683575	0.027668	0.0303555	0.0494382	0.192719	0.138017	0.150147	0.129813	0.0172328	0.0303555	0.16248	0.0476386
SNHG18	0.201806	0.047647	0.0167587	0.0356861	0.292529	0.0485214	0.0373333	0.049278	0.0283476	0.0169801	0.0309622	0.409577	0.298481	0.0432734	0.151583	0.290411	0.191519	0.0167587	0.0303275	0.0332769	0.0156469	0.0356861	0.271228	0.0437105	0.114507	0.448061	0.0375278	0.360996	0.037767	0.326796	0.408307	0.0540019	0.190936	0.249441	0.0159418	0.0161995	0.0538967	0.0966112	0.0293368	0.0309622	0.0490015	0.232725	0.207227	0.181461	0.185327	0.0167587	0.0309622	0.17076	0.0464856
SOCS1	0	0	0	0	0	0	0	0	0	0	0	0	0	0	0	0	0	0	0	0	0	0	0	0	0.0803796	0	0	0	0	0	0	0	0	0	0	0.0635593	0	0	0	0	0	0	0	0.00655738	0	0	0	0	0
STAT3	0.290867	0.12493	0.101905	0.563492	0.337642	0.537666	0.293397	0.150353	0.0891382	0.056	0.330032	0.211937	0.229318	0.128497	0.261554	0.249674	0.289046	0.0539048	0.401947	0.595865	0.048804	0.563492	0.274584	0.494104	0.146276	0.0785347	0.306633	0.0281394	0.37002	0.233405	0.68254	0.144258	0.375856	0.255664	0.0502384	0.0457323	0.0575238	0.284729	0.269841	0.155048	0.129806	0.259888	0.222321	0.0448616	0.359912	0.0539048	0.0598095	0.295797	0.139796
STXBP5-AS1	0.353231	0.47473	0.188821	0.065616	0.346023	0.152743	0.198596	0.581342	0.227841	0.176132	0.154919	0.390255	0.458568	0.4771	0.306899	0.490205	0.4539	0.188821	0.150331	0.0644908	0.198143	0.065616	0.456003	0.510452	0.189959	0.427453	0.189392	0.329663	0.433341	0.405248	0.349852	0.53669	0.322493	0.393863	0.193735	0.124359	0.0779257	0.255914	0.141246	0.154919	0.480199	0.406013	0.400097	0.209277	0.335837	0.188821	0.154919	0.286688	0.604432
TARID	0.392157	0.320766	0.267693	0.260526	0.320548	0.306508	0.33104	0.317698	0.286078	0.241135	0.267693	0.299029	0.343042	0.334911	0.393502	0.344237	0.343844	0.267693	0.292493	0.258763	0.292493	0.260526	0.334445	0.323632	0.254604	0.279856	0.316314	0.20631	0.332462	0.316314	0.289474	0.314115	0.321862	0.328777	0.282217	0.208418	0.286495	0.334563	0.260526	0.267693	0.323632	0.383484	0.343843	0.205404	0.409585	0.267693	0.267693	0.516729	0.329553
TC0100223	0.415233	0.337715	0.275758	0.356842	0.502581	0.411725	0.387283	0.338885	0.298373	0.251887	0.360851	0.572079	0.435489	0.349035	0.425439	0.375289	0.481421	0.275758	0.356703	0.351921	0.297869	0.356842	0.371708	0.340581	0.254298	0.316741	0.362893	0.22071	0.344568	0.52268	0.351579	0.335301	0.360484	0.362653	0.288669	0.167443	0.30585	0.368421	0.353684	0.360851	0.340581	0.396323	0.350756	0.181145	0.443476	0.275758	0.285693	0.619841	0.346502
TC0101686	0.415233	0.337715	0.275758	0.356842	0.502581	0.411725	0.387283	0.338885	0.298373	0.251887	0.360851	0.572079	0.435489	0.349035	0.425439	0.375289	0.481421	0.275758	0.356703	0.351921	0.297869	0.356842	0.371708	0.340581	0.254298	0.316741	0.362893	0.22071	0.344568	0.52268	0.351579	0.335301	0.360484	0.362653	0.288669	0.167443	0.30585	0.368421	0.353684	0.360851	0.340581	0.396323	0.350756	0.181145	0.443476	0.275758	0.285693	0.619841	0.346502
TCF7	0.478758	0.126283	0.0569545	0.527262	0.392679	0.589355	0.301646	0.414291	0.086354	0.0539454	0.368198	0.389017	0.508532	0.132037	0.458227	0.493736	0.415376	0.0569545	0.711781	0.570184	0.178287	0.527262	0.492869	0.129822	0.244284	0.327211	0.431396	0.244667	0.119725	0.581759	0.556759	0.13533	0.520751	0.459062	0.0573554	0.0534568	0.0751917	0.445581	0.359939	0.197869	0.129822	0.444608	0.240028	0.151161	0.450135	0.0569545	0.0701234	0.362375	0.137074
TERC	0.225259	0.105317	0.0926452	0.312	0.158703	0.328369	0.287867	0.114999	0.0735061	0.0451613	0.195269	0.408194	0.256418	0.113692	0.321367	0.140604	0.194987	0.0496344	0.261903	0.173801	0.0529355	0.312	0.138911	0.35814	0.191025	0.0663234	0.132207	0.0316683	0.128422	0.204033	0.15	0.11087	0.359921	0.14007	0.0510811	0.0448915	0.0563687	0.274832	0.144	0.280258	0.108856	0.214988	0.213459	0.152403	0.353132	0.0496344	0.0562581	0.451868	0.116109
TERRA	0.3076	0.466719	0.0528848	0.0306481	0.456999	0.126629	0.278622	0.149228	0.219597	0.24664	0.0537866	0.294972	0.430248	0.490429	0.244237	0.471887	0.3734	0.59498	0.0467175	0.0276603	0.409521	0.0306481	0.422931	0.128906	0.154936	0.411754	0.270088	0.3097	0.396806	0.305103	0.276743	0.140121	0.258476	0.342252	0.625391	0.236066	0.0477712	0.219931	0.517787	0.197787	0.210719	0.355673	0.387792	0.309444	0.268447	0.59498	0.197787	0.208723	0.483994
THRIL	0.0764453	0.0429505	0.0159683	0.0357143	0.0727165	0.0466481	0.0352945	0.0438151	0.0263252	0.016	0.0298095	0.0993651	0.0839437	0.0386307	0.0735158	0.0752004	0.0556041	0.0159683	0.0294532	0.0327028	0.0149347	0.0357143	0.0712667	0.0382267	0.101388	0.104452	0.0347486	0.0686954	0.0330009	0.0687328	0.0978836	0.0497199	0.158224	0.0656772	0.0151461	0.042865	0.0527238	0.128998	0.0277778	0.0298095	0.0445759	0.0760058	0.0598254	0.0525437	0.0813139	0.0159683	0.0298095	0.142501	0.0415568
tie-1as	0	0	0	0	0	0	0	0	0	0	0	0	0	0	0	0	0	0	0	0	0	0	0	0	0.0775772	0	0	0	0	0	0	0	0	0	0	0.0863422	0	0	0	0	0	0	0	0	0	0	0	0	0
TMEM51-AS1	0.246642	0.0580766	0.0219683	0.68254	0.137097	0.627791	0.214984	0.0627227	0.0364878	0.024	0.629016	0.195937	0.308402	0.0512357	0.26987	0.233328	0.261119	0.0219683	0.46067	0.714913	0.0189347	0.68254	0.272854	0.0533528	0.120886	0.0988599	0.331304	0.0344886	0.0438053	0.243284	0.433862	0.0686275	0.316155	0.248938	0.0199461	0.0191156	0.0671238	0.27834	0.626984	0.184571	0.059702	0.168373	0.0400175	0.0202811	0.247711	0.0219683	0.0417143	0.284352	0.0566828
TNXA	0.142708	0.120895	0.518	0.018	0.0846946	0.0625567	0.246185	0.151312	0.097964	0.0645161	0.247935	0.380344	0.0847951	0.137465	0.0948594	0.0990563	0.262715	0.0663871	0.0492044	0.0169801	0.0652044	0.018	0.0874927	0.180456	0.0747621	0.0290633	0.0701941	0.0131785	0.370144	0.284675	0.068	0.133119	0.179221	0.2343	0.0650619	0.0506918	0.0241548	0.149414	0.042	0.0543871	0.12585	0.0968404	0.225575	0.04902	0.191093	0.0663871	0.0543871	0.154534	0.145603
TP53COR1	0.592614	0.346251	0.10158	0.185449	0.520729	0.287807	0.329286	0.363628	0.140378	0.10492	0.161285	0.405066	0.544411	0.36178	0.57165	0.572209	0.502471	0.214569	0.343162	0.194698	0.265214	0.185449	0.55802	0.457593	0.408291	0.210032	0.347273	0.167773	0.441499	0.375554	0.46605	0.244332	0.649951	0.491065	0.250067	0.171109	0.21452	0.482285	0.257532	0.137056	0.260917	0.618462	0.581185	0.322179	0.624294	0.214569	0.2459	0.312027	0.389485
TRAF3IP2-AS1	0.159286	0.037938	0.0129246	0.0266798	0.1822	0.0378509	0.0286498	0.0405449	0.0231987	0.0132802	0.0227666	0.265612	0.214149	0.0350791	0.102905	0.206772	0.150595	0.0129246	0.0220889	0.0236921	0.011575	0.0266798	0.168588	0.0348075	0.0869383	0.401591	0.0281526	0.306525	0.0294022	0.269698	0.262846	0.0444581	0.119676	0.153791	0.0119145	0.0115355	0.0429712	0.0653854	0.020751	0.0227666	0.0395506	0.18434	0.128158	0.314747	0.122981	0.0129246	0.0227666	0.1354	0.0381109
TSIX	0.153977	0.031615	0.0103397	0.0213439	0.16398	0.0324436	0.0262623	0.0324359	0.018559	0.00996016	0.0182133	0.227668	0.197676	0.0300678	0.0994744	0.190866	0.139011	0.0103397	0.0189334	0.0189537	0.00992142	0.0213439	0.153262	0.0290062	0.100676	0.321273	0.0250245	0.255438	0.0257269	0.239732	0.225296	0.0355665	0.113027	0.140975	0.00992873	0.0510027	0.0358093	0.062661	0.0166008	0.0182133	0.0329588	0.190295	0.119614	0.171806	0.116832	0.0103397	0.0182133	0.116057	0.0317591
uc.159	0.210426	0.470028	0.0539048	0.0396825	0.305642	0.134724	0.283029	0.150353	0.22065	0.248	0.0598095	0.0679365	0.262898	0.491179	0.199477	0.29862	0.260441	0.596	0.0527405	0.0366711	0.410201	0.0396825	0.288258	0.129806	0.115782	0.0785347	0.274653	0.0281394	0.397449	0.0715851	0.047619	0.144258	0.173732	0.217276	0.626207	0.236668	0.5488	0.191865	0.52381	0.20381	0.214028	0.225279	0.291611	0.186032	0.214441	0.596	0.68	0.213946	0.484894
uc.160+	0.346137	0.42617	0.154809	0.171802	0.252208	0.238648	0.243714	0.43593	0.187079	0.140393	0.206128	0.250202	0.361846	0.394102	0.333495	0.351877	0.377489	0.154809	0.208792	0.169552	0.170304	0.171802	0.358204	0.406068	0.240287	0.231515	0.23566	0.158702	0.369289	0.246246	0.229692	0.459384	0.385871	0.313148	0.163178	0.120181	0.388579	0.358284	0.197012	0.206128	0.430077	0.329174	0.338294	0.147072	0.349902	0.154809	0.306968	0.369628	0.473196
uc.21	0.210426	0.470028	0.0539048	0.0396825	0.305642	0.134724	0.283029	0.150353	0.22065	0.248	0.0598095	0.0679365	0.262898	0.491179	0.199477	0.29862	0.260441	0.596	0.0527405	0.0366711	0.410201	0.0396825	0.288258	0.129806	0.115782	0.0785347	0.274653	0.0281394	0.397449	0.0715851	0.047619	0.144258	0.173732	0.217276	0.626207	0.236668	0.5488	0.191865	0.52381	0.20381	0.214028	0.225279	0.291611	0.186032	0.214441	0.596	0.68	0.213946	0.484894
uc.346+	0.346137	0.42617	0.154809	0.171802	0.252208	0.238648	0.243714	0.43593	0.187079	0.140393	0.206128	0.250202	0.361846	0.394102	0.333495	0.351877	0.377489	0.154809	0.208792	0.169552	0.170304	0.171802	0.358204	0.406068	0.240287	0.231515	0.23566	0.158702	0.369289	0.246246	0.229692	0.459384	0.385871	0.313148	0.163178	0.120181	0.388579	0.358284	0.197012	0.206128	0.430077	0.329174	0.338294	0.147072	0.349902	0.154809	0.306968	0.369628	0.473196
uc.48+	0	0	0	0	0	0	0	0	0	0	0	0	0	0	0	0	0	0	0	0	0	0	0	0	0.0417513	0	0	0	0	0	0	0	0	0	0	0.0140515	0	0	0	0	0	0.00427655	0	0.025317	0	0	0	0	0
uc.72	0.210426	0.470028	0.0539048	0.0396825	0.305642	0.134724	0.283029	0.150353	0.22065	0.248	0.0598095	0.0679365	0.262898	0.491179	0.199477	0.29862	0.260441	0.596	0.0527405	0.0366711	0.410201	0.0396825	0.288258	0.129806	0.115782	0.0785347	0.274653	0.0281394	0.397449	0.0715851	0.047619	0.144258	0.173732	0.217276	0.626207	0.236668	0.5488	0.191865	0.52381	0.20381	0.214028	0.225279	0.291611	0.186032	0.214441	0.596	0.68	0.213946	0.484894
uc001gzl.3	0.311292	0.0571765	0.0209483	0.314449	0.257814	0.386428	0.268036	0.0615976	0.0354345	0.0226401	0.260925	0.377012	0.363315	0.0504856	0.278784	0.28824	0.257746	0.0209483	0.215276	0.346822	0.0182547	0.314449	0.266706	0.0524526	0.159044	0.435239	0.150282	0.318458	0.0431623	0.42733	0.423615	0.0675023	0.260443	0.243349	0.0191302	0.0185137	0.064676	0.21512	0.258893	0.133941	0.0588019	0.249888	0.137933	0.144554	0.297942	0.0209483	0.0387028	0.281071	0.0557827
uc002nmc.5	0.370446	0.242078	0.106746	0.0363049	0.468308	0.363584	0.418842	0.21872	0.51614	0.591046	0.0936159	0.299033	0.442488	0.677354	0.309927	0.595537	0.395985	0.544837	0.0873943	0.0354622	0.421309	0.0363049	0.437724	0.202591	0.19058	0.344442	0.345141	0.267059	0.419404	0.322058	0.270182	0.197341	0.216811	0.405751	0.503831	0.136138	0.0502286	0.308349	0.216155	0.484097	0.461065	0.371428	0.401135	0.248323	0.304879	0.544837	0.484097	0.255005	0.268637
uc004afb.1	0.159286	0.037938	0.0129246	0.0266798	0.1822	0.0378509	0.0286498	0.0405449	0.0231987	0.0132802	0.0227666	0.265612	0.214149	0.0350791	0.102905	0.206772	0.150595	0.0129246	0.0220889	0.0236921	0.011575	0.0266798	0.168588	0.0348075	0.0869383	0.401591	0.0281526	0.306525	0.0294022	0.269698	0.262846	0.0444581	0.119676	0.153791	0.0119145	0.0305831	0.0429712	0.0653854	0.020751	0.0227666	0.0395506	0.18434	0.128158	0.139422	0.122981	0.0129246	0.0227666	0.1354	0.0381109
uc009wkz.1	0.311292	0.0571765	0.0209483	0.314449	0.257814	0.386428	0.175684	0.0615976	0.0354345	0.0226401	0.514893	0.377012	0.438163	0.0504856	0.278784	0.28824	0.257746	0.0209483	0.215276	0.346822	0.0182547	0.314449	0.266706	0.0524526	0.159044	0.435239	0.150282	0.318458	0.0431623	0.42733	0.423615	0.0675023	0.3202	0.243349	0.0191302	0.0185137	0.064676	0.248335	0.512862	0.133941	0.0588019	0.249888	0.137933	0.144554	0.244475	0.0209483	0.0387028	0.281071	0.0557827
uc021oqb.2	0.29083	0.052164	0.0179047	0.237154	0.241961	0.312785	0.260235	0.0583274	0.032308	0.0199203	0.197668	0.355254	0.335658	0.0469341	0.215526	0.265072	0.228816	0.0179047	0.162405	0.600791	0.014895	0.237154	0.238548	0.0490334	0.147018	0.428919	0.115603	0.31364	0.0395636	0.387029	0.379447	0.0622406	0.222321	0.217391	0.0158985	0.0167408	0.0549234	0.227203	0.195652	0.102806	0.0537765	0.231337	0.133239	0.141963	0.28202	0.0179047	0.0316599	0.255675	0.0523368
uc058skb.1	0.300915	0.047647	0.0167587	0.251559	0.232033	0.331224	0.2457	0.049278	0.0283476	0.0169801	0.20874	0.323153	0.335367	0.0432734	0.269491	0.266068	0.237919	0.0167587	0.184522	0.277458	0.0156469	0.251559	0.24246	0.0437105	0.164419	0.348191	0.133584	0.265382	0.037767	0.379849	0.363099	0.0540019	0.245974	0.22307	0.0159418	0.0373859	0.0538967	0.206157	0.207115	0.107153	0.0490015	0.246538	0.128738	0.2739	0.283044	0.0167587	0.0309622	0.240918	0.0464856
uc060cfe.1	0.219372	0.488589	0.0402354	0.0381798	0.2675	0.0742165	0.0638919	0.347914	0.0750972	0.0437853	0.0506485	0.0587755	0.23411	0.112548	0.221012	0.229178	0.238018	0.0402354	0.449588	0.0351683	0.356142	0.0381798	0.441477	0.114451	0.104972	0.0769579	0.367751	0.40789	0.0936456	0.297988	0.359068	0.60334	0.197719	0.402394	0.0357247	0.0377704	0.0563023	0.247924	0.0386024	0.0506485	0.493408	0.183028	0.353944	0.161987	0.226594	0.0402354	0.0506485	0.209033	0.124322
uc062dgr.1	0.284553	0.173178	0.110258	0.0458769	0.507386	0.10654	0.269731	0.210965	0.547048	0.106361	0.09758	0.419104	0.460113	0.194302	0.269092	0.474944	0.232925	0.110258	0.0901616	0.0430814	0.111002	0.0458769	0.32104	0.193162	0.160931	0.357805	0.318938	0.266175	0.176472	0.483033	0.389857	0.185985	0.230048	0.436606	0.110069	0.307137	0.0625599	0.17713	0.0847851	0.09758	0.178296	0.330678	0.274227	0.167633	0.314078	0.110258	0.09758	0.298604	0.203654
uc283+a	0.346137	0.42617	0.154809	0.171802	0.252208	0.238648	0.243714	0.43593	0.187079	0.140393	0.206128	0.250202	0.361846	0.394102	0.333495	0.351877	0.377489	0.154809	0.208792	0.169552	0.170304	0.171802	0.358204	0.406068	0.240287	0.231515	0.23566	0.158702	0.369289	0.246246	0.229692	0.459384	0.385871	0.313148	0.163178	0.120181	0.388579	0.358284	0.197012	0.206128	0.430077	0.329174	0.338294	0.147072	0.349902	0.154809	0.306968	0.369628	0.473196
UCHL1-AS1	0.159286	0.037938	0.0129246	0.0266798	0.1822	0.0378509	0.0286498	0.0405449	0.0231987	0.0132802	0.0227666	0.265612	0.214149	0.0350791	0.102905	0.206772	0.150595	0.0129246	0.0220889	0.0236921	0.011575	0.0266798	0.168588	0.0348075	0.0999307	0.401591	0.0281526	0.306525	0.0294022	0.269698	0.262846	0.0444581	0.119676	0.153791	0.0119145	0.0595355	0.0429712	0.0653854	0.020751	0.0227666	0.0395506	0.198948	0.128158	0.196253	0.122981	0.0129246	0.0227666	0.1354	0.0381109
VIM-AS1	0.3076	0.466719	0.0528848	0.0306481	0.456999	0.126629	0.278622	0.149228	0.219597	0.24664	0.0537866	0.294972	0.430248	0.490429	0.244237	0.471887	0.3734	0.59498	0.0467175	0.0276603	0.409521	0.0306481	0.422931	0.128906	0.154936	0.411754	0.270088	0.3097	0.396806	0.305103	0.276743	0.140121	0.258476	0.342252	0.625391	0.236066	0.0477712	0.219931	0.517787	0.197787	0.210719	0.355673	0.387792	0.309444	0.268447	0.59498	0.197787	0.208723	0.483994
VLDLR-AS1	0.311292	0.0571765	0.0209483	0.568417	0.257814	0.513751	0.175684	0.0615976	0.0354345	0.0226401	0.260925	0.377012	0.363315	0.0504856	0.278784	0.372896	0.342402	0.0209483	0.384588	0.600791	0.0182547	0.568417	0.368293	0.0524526	0.159044	0.435239	0.277266	0.318458	0.0431623	0.42733	0.592927	0.0675023	0.3202	0.335701	0.0191302	0.0185137	0.064676	0.248335	0.258893	0.133941	0.0588019	0.294056	0.137933	0.144554	0.297942	0.0209483	0.0387028	0.281071	0.0557827
WRAP53	0.457472	0.27991	0.218955	0.538947	0.324493	0.553425	0.358789	0.269285	0.236992	0.186851	0.341506	0.30774	0.391493	0.297871	0.462686	0.444882	0.44452	0.218955	0.486798	0.542991	0.254137	0.538947	0.45428	0.282299	0.266914	0.248275	0.464794	0.179862	0.300358	0.351919	0.484211	0.266418	0.411871	0.439099	0.239181	0.145447	0.250746	0.412577	0.335773	0.261774	0.282299	0.422365	0.325962	0.167443	0.480336	0.218955	0.223678	0.494339	0.287232
XLOC_000371	0.264268	0.10993	0.0392155	0.0291453	0.418857	0.0661215	0.059485	0.346789	0.0740439	0.0424254	0.0446255	0.285811	0.40146	0.111797	0.210183	0.402445	0.194581	0.0392155	0.443565	0.0261576	0.355462	0.0291453	0.388475	0.113551	0.133942	0.410177	0.291186	0.308498	0.0930026	0.531505	0.270731	0.130016	0.282463	0.354211	0.0349087	0.0371685	0.0465497	0.194392	0.0325795	0.0446255	0.114748	0.313116	0.2955	0.149345	0.271671	0.0392155	0.0446255	0.202635	0.123421
XLOC_002124	0.159286	0.037938	0.0129246	0.0266798	0.1822	0.0378509	0.0286498	0.0405449	0.0231987	0.0132802	0.0227666	0.265612	0.214149	0.0350791	0.102905	0.206772	0.150595	0.0129246	0.0220889	0.0236921	0.011575	0.0266798	0.168588	0.0348075	0.136306	0.401591	0.0281526	0.306525	0.0294022	0.269698	0.262846	0.0444581	0.119676	0.153791	0.0119145	0.0841747	0.0429712	0.0653854	0.020751	0.0227666	0.0395506	0.18434	0.128158	0.139422	0.122981	0.0129246	0.0227666	0.1354	0.0381109
XLOC_007697	0.218899	0.137435	0.135883	0.0326798	0.251092	0.0809584	0.114744	0.169095	0.107073	0.0711562	0.13069	0.62994	0.275251	0.14932	0.211745	0.283537	0.24203	0.0713672	0.0589909	0.0296921	0.0685244	0.0326798	0.236814	0.498673	0.140688	0.413886	0.0825488	0.311325	0.163169	0.343521	0.31687	0.153794	0.279087	0.229284	0.0690459	0.0558972	0.0494228	0.126008	0.0537866	0.0661737	0.14239	0.248336	0.333372	0.290642	0.2751	0.0713672	0.0661737	0.217766	0.159829
XLOC_009680	0.159286	0.037938	0.0129246	0.0266798	0.1822	0.0378509	0.0286498	0.0405449	0.0231987	0.0132802	0.0227666	0.265612	0.214149	0.0350791	0.102905	0.206772	0.150595	0.0129246	0.0220889	0.0236921	0.011575	0.0266798	0.168588	0.0348075	0.136306	0.401591	0.0281526	0.306525	0.0294022	0.269698	0.262846	0.0444581	0.119676	0.153791	0.0119145	0.0841747	0.0429712	0.0653854	0.020751	0.0227666	0.0395506	0.18434	0.128158	0.139422	0.122981	0.0129246	0.0227666	0.1354	0.0381109
XLOC_011169	0.208765	0.0571765	0.0209483	0.0446076	0.325033	0.0566082	0.0407273	0.0615976	0.0354345	0.0226401	0.0387028	0.477839	0.323355	0.0504856	0.15681	0.314612	0.207479	0.0209483	0.035382	0.0415961	0.0182547	0.0446076	0.298351	0.0524526	0.114249	0.560077	0.0422188	0.433195	0.0431623	0.367646	0.476358	0.0675023	0.202167	0.272118	0.0191302	0.0185137	0.064676	0.100812	0.0366711	0.0387028	0.0588019	0.242844	0.222029	0.194422	0.195081	0.0209483	0.0387028	0.19922	0.0557827
XLOC_014172	0.311292	0.0571765	0.0209483	0.568417	0.257814	0.513751	0.175684	0.0615976	0.0354345	0.0226401	0.260925	0.377012	0.363315	0.0504856	0.278784	0.372896	0.342402	0.0209483	0.384588	0.600791	0.0182547	0.568417	0.368293	0.0524526	0.159044	0.435239	0.277266	0.318458	0.0431623	0.42733	0.592927	0.0675023	0.3202	0.335701	0.0191302	0.0185137	0.064676	0.248335	0.258893	0.133941	0.0588019	0.294056	0.137933	0.144554	0.297942	0.0209483	0.0387028	0.281071	0.0557827
YAP1	0.227544	0.276268	0.128452	0.0364878	0.357675	0.234679	0.353554	0.255617	0.636066	0.781421	0.108127	0.104871	0.29505	0.600613	0.221347	0.375519	0.306209	0.676066	0.0960312	0.0354345	0.488207	0.0364878	0.336154	0.228884	0.131802	0.0542143	0.379491	0.0279288	0.469157	0.115548	0.0729756	0.228894	0.135375	0.310508	0.600613	0.150381	0.0440899	0.238296	0.261301	0.596228	0.539052	0.239981	0.401407	0.138228	0.241628	0.676066	0.596228	0.239024	0.308138
Zfhx2as	0.20244	0.0517168	0.0173977	0.0340763	0.251233	0.0467972	0.0335296	0.0577683	0.0317846	0.0192444	0.0301631	0.369162	0.318438	0.0465614	0.124329	0.311061	0.254885	0.0173977	0.0270199	0.0310885	0.0145571	0.0340763	0.230718	0.0485862	0.104082	0.71446	0.0348623	0.55682	0.0392441	0.363264	0.366396	0.0616815	0.156223	0.210273	0.015493	0.0164417	0.0537068	0.0786776	0.0281474	0.0301631	0.0533293	0.238751	0.172537	0.228813	0.155681	0.0173977	0.0301631	0.191536	0.0518896
ZFHX4-AS1	0.363456	0.22253	0.437739	0.0309439	0.445105	0.146676	0.43321	0.186123	0.466304	0.529174	0.227132	0.553773	0.422634	0.469124	0.249471	0.475191	0.528739	0.495339	0.0643886	0.0285537	0.371767	0.0309439	0.414488	0.204608	0.183919	0.340945	0.311407	0.263438	0.606671	0.493788	0.281888	0.173883	0.299583	0.517732	0.462583	0.116141	0.046562	0.308177	0.172629	0.433584	0.435863	0.355379	0.48628	0.245305	0.370906	0.495339	0.433584	0.238328	0.241191
ZNF582-AS1	0.3076	0.466719	0.0528848	0.0306481	0.456999	0.126629	0.278622	0.149228	0.219597	0.24664	0.0537866	0.294972	0.430248	0.490429	0.244237	0.471887	0.3734	0.59498	0.0467175	0.0276603	0.409521	0.0306481	0.422931	0.128906	0.154936	0.411754	0.270088	0.3097	0.396806	0.305103	0.276743	0.140121	0.258476	0.342252	0.625391	0.236066	0.0477712	0.219931	0.517787	0.197787	0.210719	0.355673	0.387792	0.309444	0.268447	0.59498	0.197787	0.208723	0.483994
[truncated: 742 more columns]
