# Supplementary material for: Prediction of lncRNA–Disease Associations via Closest Node Weight Graphs of the Spatial Neighborhood Based on the Edge Attention Graph Convolutional Network
Source: Front Genet. 2022 Jan 4;12:808962. doi: 10.3389/fgene.2021.808962 (PMC8763691; doi:10.3389/fgene.2021.808962)
Supplement: Supplementary file 4 [file Table6.XLSX]

## Sheet: Sheet1
Experimental datasets uesd in the other models
	Database	data type	features type1	features type2	features type3
LDA-LNSUBRW	LncRNADisease	lncRNA–disease associations	diseases features	lncRNAs features	lncRNA–disease associtaion features
LDASR	LncRNADisease	lncRNA–disease associations	diseases features	lncRNAs features
NCPHLDA	LncRNADisease	lncRNA–disease associations	diseases features	lncRNAs features
SDLDA	LncRNADisease, GeneRIF, Lnc2Cancer	lncRNA–disease associations	diseases features	lncRNAs features
TPGLDA	LncRNADisease,DisGeNET	lncRNA–disease associations and gene-disease associations	diseases features	lncRNAs features
