# Supplementary material for: Prediction of lncRNA–Disease Associations via Closest Node Weight Graphs of the Spatial Neighborhood Based on the Edge Attention Graph Convolutional Network
Source: Front Genet. 2022 Jan 4;12:808962. doi: 10.3389/fgene.2021.808962 (PMC8763691; doi:10.3389/fgene.2021.808962)
Supplement: Supplementary file 6 [file Table5.XLSX]

## Sheet: Sheet1
The details of deleted associated networks
	ACC	SEN	SPEC	PREC	MCC	AUC
deleted semantic similarity	0.699226	0.694248	0.704204	0.701229	0.398471	0.758
deleted lncRNA functional similarity	0.700332	0.773451	0.627212	0.674773	0.405018	0.7174
deleted known lncRNA-disease associations	0.863274	0.862168	0.864381	0.86408	0.72655	0.9161
CNWGSN	0.944546	0.959616	0.930885	0.929227	0.891004	0.9853
