# Supplementary material for: Prediction of lncRNA–Disease Associations via Closest Node Weight Graphs of the Spatial Neighborhood Based on the Edge Attention Graph Convolutional Network
Source: Front Genet. 2022 Jan 4;12:808962. doi: 10.3389/fgene.2021.808962 (PMC8763691; doi:10.3389/fgene.2021.808962)
Supplement: Supplementary file 7 [file Table7.XLSX]

## Sheet: Sheet1
	CYTOR	91H	AATBC	AB019562	AB073614	AB209630	ABHD11-AS1	LINC02599	AC093818.1	AC138128.1	ACTN4	ADAMTS9-AS1	ADAMTS9-AS2	ADPGK-AS1	AFAP1-AS1	AGAP2-AS1	HIF1A-AS2	AK001058	AK001796	PTCSC1	MIR4435-1HG	AL163952.1	ANCR	RASSF1-AS1	CDKN2B-AS1	anti-NOS2A	AOC4P	APTR	ARAP1	ASAP1-IT1	ASB16-AS1	BTG3-AS1	ATB	AWPPH	B3GALT5-AS1	BACE1-AS	CDK6-AS1	BANCR	BC029135	BC032469	LINC00901	BCYRN1	BCAR4	BDNF-AS	BLACAT1	BLACAT2	GATA6-AS1	BOK-AS1	BORG
Abortion, Habitual	5.58765e-05	4.88082e-05	3.65555e-05	4.59766e-05	5.51914e-05	4.04863e-05	5.29005e-05	5.38075e-05	6.11738e-05	4.68575e-05	5.15803e-05	4.52664e-05	1.85674e-05	3.37141e-05	4.07629e-05	3.21755e-05	5.03107e-05	3.31207e-05	4.44095e-05	6.08657e-05	4.67896e-05	4.97631e-05	5.01645e-05	4.52664e-05	4.07405e-05	4.97631e-05	9.73307e-05	4.65177e-05	5.7558e-05	4.75308e-05	6.86131e-05	3.98226e-05	5.14493e-05	0.000112221	6.41222e-05	4.8277e-05	4.31566e-05	4.75885e-05	4.07405e-05	5.03341e-05	4.26376e-05	4.52664e-05	3.83036e-05	4.59766e-05	4.68575e-05	4.07629e-05	2.86495e-05	5.84692e-05	4.8868e-05
Acute Coronary Syndrome	5.18862e-05	4.89128e-05	3.32628e-05	4.54969e-05	5.90834e-05	3.91273e-05	5.14595e-05	5.27644e-05	6.3729e-05	4.71637e-05	5.41606e-05	4.78799e-05	0.000898011	3.42002e-05	4.33122e-05	2.70306e-05	4.87798e-05	4.75821e-05	4.83856e-05	0.000808834	4.90102e-05	4.50771e-05	4.89121e-05	4.78799e-05	3.90526e-05	4.50771e-05	0.00239977	4.65942e-05	4.6121e-05	4.50866e-05	7.53178e-05	4.23534e-05	5.43229e-05	0.000111593	7.07641e-05	4.15047e-05	4.66073e-05	4.79068e-05	3.90526e-05	4.85699e-05	3.9564e-05	4.78799e-05	5.57051e-05	4.54969e-05	4.71637e-05	4.33122e-05	2.92183e-05	6.37102e-05	5.02347e-05
Adenocarcinoma	0.000142972	8.21665e-05	6.57229e-05	7.31107e-05	0.000132673	5.8445e-05	8.98252e-05	0.000114955	0.000171679	6.67931e-05	7.74227e-05	6.58956e-05	4.61278e-06	5.01653e-05	6.04127e-05	5.84586e-05	8.73373e-05	4.9879e-05	7.24726e-05	9.66947e-05	7.35496e-05	9.78739e-05	8.00792e-05	6.58956e-05	6.05898e-05	9.78739e-05	5.23936e-05	0.000107905	0.000379221	0.000102947	0.000380832	5.57373e-05	9.5001e-05	0.000540943	0.000167268	0.000134036	6.7463e-05	8.99346e-05	6.05898e-05	7.61744e-05	6.51591e-05	6.58956e-05	5.83657e-05	7.31107e-05	6.67931e-05	6.04127e-05	4.15357e-05	0.000130278	9.07757e-05
Adenocarcinoma of Lung	0.000143088	8.2248e-05	6.57801e-05	7.32643e-05	0.000132853	5.84956e-05	0.000109732	0.000115083	0.000160571	6.69271e-05	7.75519e-05	6.5949e-05	4.6287e-06	5.02011e-05	6.04499e-05	5.84841e-05	8.73972e-05	5.00449e-05	7.25845e-05	9.68135e-05	7.36196e-05	9.79727e-05	9.99395e-05	6.5949e-05	6.06088e-05	9.79727e-05	5.251e-05	0.00010804	0.000368621	0.000103046	0.000380886	5.58017e-05	9.51139e-05	0.000549809	0.000167512	0.000134094	6.75236e-05	9.00712e-05	6.06088e-05	7.62444e-05	6.52672e-05	6.5949e-05	5.84523e-05	7.32643e-05	6.69271e-05	6.04499e-05	4.15826e-05	0.00013048	7.96231e-05
Adenocarcinoma, Follicular	0.000142835	8.20944e-05	6.57726e-05	7.30207e-05	0.000132464	5.848e-05	0.00010951	0.000114718	0.000171489	6.67993e-05	7.74018e-05	6.58451e-05	4.61743e-06	5.0039e-05	6.05155e-05	5.84937e-05	8.73516e-05	4.99077e-05	7.24699e-05	9.66741e-05	7.35227e-05	9.78143e-05	9.97906e-05	6.58451e-05	6.05767e-05	9.78143e-05	5.23827e-05	0.000107742	0.000378799	0.000102856	0.000380626	5.57304e-05	9.49948e-05	0.000559769	0.00016719	0.000134004	6.74662e-05	8.98859e-05	6.05767e-05	7.6221e-05	6.51424e-05	6.58451e-05	5.83759e-05	7.30207e-05	6.67993e-05	6.05155e-05	4.14705e-05	0.00013011	9.05025e-05
Adrenocortical Carcinoma	0.000142814	8.20518e-05	6.56381e-05	7.31618e-05	0.000132526	5.84051e-05	0.000109561	0.00011479	0.000171441	6.68792e-05	7.74655e-05	6.58887e-05	4.59617e-06	5.01582e-05	6.03206e-05	5.83384e-05	8.724e-05	4.97796e-05	7.24033e-05	9.65495e-05	7.35018e-05	9.78977e-05	9.98376e-05	6.58887e-05	6.05626e-05	9.78977e-05	5.23024e-05	0.000107829	0.000379028	0.000102809	0.000380745	5.5568e-05	9.48844e-05	0.000559957	0.000167075	0.000133974	6.73804e-05	8.99167e-05	6.05626e-05	7.61188e-05	6.51943e-05	6.58887e-05	5.81199e-05	7.31618e-05	6.68792e-05	6.03206e-05	4.15081e-05	0.000130137	9.06739e-05
Agnosia	5.51014e-05	5.2352e-05	3.81307e-05	4.89836e-05	5.87338e-05	4.3252e-05	5.68838e-05	5.8247e-05	6.78272e-05	5.26041e-05	5.66104e-05	4.80914e-05	3.79373e-05	3.52935e-05	4.26618e-05	2.77369e-05	5.16692e-05	0.000754586	5.11576e-05	7.58365e-05	5.13522e-05	4.90691e-05	5.41283e-05	4.80914e-05	4.1063e-05	4.90691e-05	9.52044e-05	4.45904e-05	4.89762e-05	4.72508e-05	7.65058e-05	0.00199933	5.73509e-05	0.000122317	7.45126e-05	4.17009e-05	4.52292e-05	5.09364e-05	4.1063e-05	5.2568e-05	4.38346e-05	4.80914e-05	0.00312458	4.89836e-05	5.26041e-05	4.26618e-05	3.31807e-05	6.60122e-05	5.10893e-05
Alzheimer Disease	5.70448e-05	5.37315e-05	3.95088e-05	5.03633e-05	5.99166e-05	4.46325e-05	5.84477e-05	5.99203e-05	6.95595e-05	5.38668e-05	5.77743e-05	4.9042e-05	2.55468e-05	3.63532e-05	4.34167e-05	2.89809e-05	5.28551e-05	0.000740718	5.20042e-05	7.20242e-05	5.20488e-05	5.09531e-05	5.58005e-05	4.9042e-05	4.231e-05	5.09531e-05	7.51105e-05	4.60523e-05	5.06522e-05	4.88244e-05	7.83172e-05	0.0020763	5.85346e-05	0.000125707	7.57333e-05	4.31048e-05	4.60644e-05	5.23776e-05	4.231e-05	5.37695e-05	4.52485e-05	4.9042e-05	0.00316396	5.03633e-05	5.38668e-05	4.34167e-05	3.59353e-05	6.76336e-05	5.24555e-05
Amyotrophic Lateral Sclerosis	5.6726e-05	5.37868e-05	3.92515e-05	4.97246e-05	6.02931e-05	4.44176e-05	5.78477e-05	5.88717e-05	6.91737e-05	5.31244e-05	5.74804e-05	4.92618e-05	3.22392e-05	3.63625e-05	4.3725e-05	2.86792e-05	5.18419e-05	0.000742487	5.192e-05	7.37327e-05	5.27002e-05	5.01499e-05	5.49343e-05	4.92618e-05	4.2256e-05	5.01499e-05	7.56507e-05	4.54698e-05	5.02856e-05	4.84009e-05	7.84707e-05	0.00207524	5.88054e-05	0.000125642	7.6184e-05	4.27469e-05	4.63751e-05	5.2004e-05	4.2256e-05	5.37557e-05	4.39059e-05	4.92618e-05	0.0031753	4.97246e-05	5.31244e-05	4.3725e-05	3.54735e-05	6.75736e-05	5.24043e-05
Anemia, Aplastic	6.78467e-05	4.91592e-05	3.68432e-05	4.48824e-05	6.14226e-05	4.26142e-05	5.41151e-05	6.7012e-05	6.65208e-05	4.68147e-05	5.35412e-05	4.99803e-05	3.00772e-06	3.62524e-05	4.26496e-05	3.00373e-05	6.3429e-05	3.29263e-05	4.68837e-05	5.53017e-05	4.87781e-05	4.88762e-05	5.04613e-05	4.99803e-05	4.93572e-05	4.88762e-05	3.26267e-05	4.6952e-05	5.02227e-05	5.16153e-05	7.42475e-05	4.04064e-05	5.63077e-05	0.000119017	7.27724e-05	5.61828e-05	4.54899e-05	5.19073e-05	4.93572e-05	5.65103e-05	4.35106e-05	4.99803e-05	3.47708e-05	4.48824e-05	4.68147e-05	4.26496e-05	2.91606e-05	6.05069e-05	5.58949e-05
Angelman Syndrome	5.77435e-05	5.43967e-05	3.99753e-05	5.10976e-05	6.05343e-05	4.50965e-05	5.89816e-05	6.02029e-05	7.04072e-05	5.45957e-05	5.86482e-05	4.98306e-05	3.20918e-05	3.66362e-05	4.41704e-05	2.93487e-05	5.35929e-05	0.000724295	5.27174e-05	7.40477e-05	5.31195e-05	5.14794e-05	5.63138e-05	4.98306e-05	4.2884e-05	5.14794e-05	7.66378e-05	4.63099e-05	5.06751e-05	4.90246e-05	7.91339e-05	0.00206743	5.91908e-05	0.000127174	7.67392e-05	4.3646e-05	4.68085e-05	5.31165e-05	4.2884e-05	5.44367e-05	4.57721e-05	4.98306e-05	0.00313981	5.10976e-05	5.45957e-05	4.41704e-05	3.64177e-05	6.83323e-05	5.27648e-05
Aortic Aneurysm	5.49366e-05	4.74519e-05	3.22287e-05	4.51463e-05	6.12257e-05	3.77591e-05	5.09502e-05	5.17632e-05	6.2018e-05	4.68077e-05	5.24881e-05	4.55411e-05	0.000903365	3.22913e-05	4.09833e-05	3.05704e-05	4.71754e-05	4.65567e-05	4.64956e-05	0.00079999	4.71734e-05	4.49165e-05	4.87737e-05	4.55411e-05	3.75809e-05	4.49165e-05	0.00237049	4.46462e-05	4.51108e-05	4.97614e-05	7.80595e-05	4.14896e-05	5.22347e-05	0.000112601	7.3164e-05	4.22162e-05	4.40766e-05	4.66084e-05	3.75809e-05	4.70126e-05	3.91166e-05	4.55411e-05	5.48437e-05	4.51463e-05	4.68077e-05	4.09833e-05	2.77083e-05	6.56309e-05	4.82082e-05
Aortic Aneurysm, Abdominal	5.44219e-05	4.77915e-05	3.23335e-05	4.42037e-05	6.17633e-05	3.80977e-05	5.0022e-05	5.13897e-05	6.22656e-05	4.59381e-05	5.26292e-05	4.65199e-05	0.000903718	3.30361e-05	4.19897e-05	3.00519e-05	4.75033e-05	4.63944e-05	4.70144e-05	0.000800548	4.77966e-05	4.42085e-05	4.79408e-05	4.65199e-05	3.77108e-05	4.42085e-05	0.00237013	4.54537e-05	4.46775e-05	4.9333e-05	7.81042e-05	4.13447e-05	5.2836e-05	0.00011216	7.3495e-05	4.07553e-05	4.52513e-05	4.64678e-05	3.77108e-05	4.71181e-05	3.84588e-05	4.65199e-05	5.46685e-05	4.42037e-05	4.59381e-05	4.19897e-05	2.83318e-05	6.61085e-05	4.8719e-05
Aortic Aneurysm, Thoracic	5.48771e-05	4.75364e-05	3.2289e-05	4.5124e-05	6.13158e-05	3.78386e-05	5.08554e-05	5.18097e-05	6.20157e-05	4.67998e-05	5.25427e-05	4.57117e-05	0.000902666	3.23955e-05	4.1139e-05	3.03117e-05	4.72793e-05	4.66282e-05	4.65451e-05	0.000799895	4.72862e-05	4.48984e-05	4.86553e-05	4.57117e-05	3.76651e-05	4.48984e-05	0.00236973	4.45235e-05	4.52025e-05	4.96404e-05	7.81347e-05	4.15992e-05	5.23769e-05	0.000112416	7.32995e-05	4.21389e-05	4.42438e-05	4.66543e-05	3.76651e-05	4.7116e-05	3.90984e-05	4.57117e-05	5.4993e-05	4.5124e-05	4.67998e-05	4.1139e-05	2.77531e-05	6.57598e-05	4.84026e-05
Aortic Valve Disease	5.42082e-05	4.76874e-05	3.197e-05	4.43279e-05	6.17374e-05	3.78222e-05	5.0079e-05	5.14117e-05	6.19599e-05	4.60415e-05	5.27005e-05	4.65115e-05	0.000899417	3.30503e-05	4.19917e-05	2.99833e-05	4.74748e-05	4.62636e-05	4.71347e-05	0.000809587	4.76732e-05	4.41892e-05	4.77774e-05	4.65115e-05	3.79053e-05	4.41892e-05	0.00240815	4.52114e-05	4.49932e-05	4.90209e-05	7.82859e-05	4.13862e-05	5.29706e-05	0.000111522	7.37308e-05	4.15281e-05	4.5269e-05	4.66072e-05	3.79053e-05	4.71433e-05	3.84569e-05	4.65115e-05	5.47644e-05	4.43279e-05	4.60415e-05	4.19917e-05	2.83555e-05	6.61943e-05	4.87069e-05
Arthritis, Rheumatoid	4.26459e-05	4.01799e-05	2.55198e-05	3.06237e-05	4.94211e-05	2.92087e-05	3.85514e-05	3.96863e-05	5.27764e-05	3.26848e-05	4.18845e-05	4.08192e-05	3.50948e-06	2.36608e-05	3.76239e-05	2.10777e-05	3.79488e-05	2.31278e-05	4.81155e-05	6.66177e-05	4.50309e-05	3.09297e-05	3.44843e-05	4.08192e-05	2.99675e-05	3.09297e-05	2.98299e-05	3.0548e-05	3.43e-05	3.37707e-05	6.10101e-05	2.95523e-05	4.47534e-05	9.61215e-05	5.95468e-05	2.96231e-05	3.97624e-05	3.43674e-05	2.99675e-05	3.99028e-05	2.70512e-05	4.08192e-05	3.21543e-05	3.06237e-05	3.26848e-05	3.76239e-05	0.00370966	5.07531e-05	4.19871e-05
Asthenozoospermia	6.76494e-05	5.72041e-05	4.37006e-05	5.40609e-05	6.86113e-05	4.70343e-05	6.29925e-05	6.20429e-05	7.49135e-05	5.49376e-05	6.01124e-05	5.2915e-05	1.23923e-05	3.88651e-05	4.76277e-05	3.68563e-05	5.58448e-05	5.03365e-05	5.01865e-05	6.09055e-05	5.43248e-05	5.69788e-05	5.95181e-05	5.2915e-05	4.53212e-05	5.69788e-05	6.49051e-05	5.3122e-05	6.71563e-05	5.88573e-05	8.80542e-05	6.23557e-05	6.08283e-05	0.000141909	8.15613e-05	5.10365e-05	5.04153e-05	5.5613e-05	4.53212e-05	5.86786e-05	4.8659e-05	5.2915e-05	5.23543e-05	5.40609e-05	5.49376e-05	4.76277e-05	4.11554e-05	7.41022e-05	5.82635e-05
Asthma	5.36268e-05	5.22777e-05	3.46751e-05	5.43974e-05	6.15645e-05	3.87507e-05	6.18939e-05	6.69438e-05	7.48002e-05	6.01073e-05	6.36975e-05	5.24007e-05	4.22515e-06	3.18967e-05	4.76106e-05	2.80541e-05	5.08765e-05	3.29563e-05	5.51707e-05	5.69703e-05	5.11941e-05	5.67764e-05	6.3211e-05	5.24007e-05	3.93997e-05	5.67764e-05	5.29637e-05	6.27129e-05	5.40072e-05	4.89734e-05	8.77307e-05	3.67922e-05	5.76088e-05	0.000132071	7.11248e-05	4.44559e-05	5.20601e-05	5.2082e-05	3.93997e-05	5.06371e-05	5.04985e-05	5.24007e-05	3.34413e-05	5.43974e-05	6.01073e-05	4.76106e-05	3.29764e-05	6.69605e-05	6.29361e-05
Ataxia Telangiectasia	5.70673e-05	5.30677e-05	3.92714e-05	5.1052e-05	5.90418e-05	4.42729e-05	5.91659e-05	5.92306e-05	6.96564e-05	5.45981e-05	5.8656e-05	4.93054e-05	3.22439e-05	3.43476e-05	4.38041e-05	2.89439e-05	5.25781e-05	0.0007419	5.28498e-05	7.2168e-05	5.14703e-05	5.11018e-05	5.64256e-05	4.93054e-05	4.12355e-05	5.11018e-05	7.68033e-05	4.61501e-05	4.96612e-05	4.88368e-05	7.71758e-05	0.00206984	5.82237e-05	0.000125656	7.48938e-05	4.27736e-05	4.65543e-05	5.18179e-05	4.12355e-05	5.36991e-05	4.56366e-05	4.93054e-05	0.00316701	5.1052e-05	5.45981e-05	4.38041e-05	3.62768e-05	6.69553e-05	5.2998e-05
Atherosclerosis	5.43675e-05	4.76124e-05	3.21242e-05	4.43952e-05	6.16442e-05	3.79071e-05	5.02392e-05	5.13366e-05	6.22178e-05	4.60105e-05	5.27235e-05	4.65693e-05	0.00090436	3.31149e-05	4.18679e-05	3.01293e-05	4.7457e-05	4.65768e-05	4.70089e-05	0.000800991	4.77832e-05	4.42954e-05	4.79216e-05	4.65693e-05	3.77798e-05	4.42954e-05	0.00237193	4.55906e-05	4.49031e-05	4.89476e-05	7.79962e-05	4.13263e-05	5.29104e-05	0.000111942	7.35589e-05	4.16274e-05	4.52333e-05	4.66166e-05	3.77798e-05	4.72371e-05	3.85527e-05	4.65693e-05	5.46445e-05	4.43952e-05	4.60105e-05	4.18679e-05	2.84271e-05	6.60172e-05	4.87041e-05
Autism Spectrum Disorder	1.90806e-05	2.2335e-05	6.92136e-06	1.26857e-05	1.61808e-05	9.5611e-06	1.46808e-05	1.76717e-05	1.98079e-05	1.54889e-05	1.6409e-05	1.55531e-05	5.21832e-05	6.176e-06	1.96218e-05	8.37153e-06	1.51498e-05	0.000157927	1.70244e-05	1.67438e-05	1.29036e-05	1.27182e-05	1.44716e-05	1.55531e-05	8.85424e-06	1.27182e-05	1.5826e-05	1.04612e-05	9.63274e-06	1.56189e-05	2.39311e-05	3.38257e-05	1.7727e-05	3.68937e-05	2.83743e-05	1.1664e-05	1.76481e-05	1.14402e-05	8.85424e-06	1.5496e-05	1.62098e-05	1.55531e-05	0.000624461	1.26857e-05	1.54889e-05	1.96218e-05	7.96708e-06	2.21018e-05	1.62308e-05
Beckwith-Wiedemann Syndrome	3.94731e-05	3.31261e-05	2.47795e-05	3.1127e-05	3.72825e-05	2.75264e-05	3.57482e-05	3.64773e-05	4.08405e-05	3.17894e-05	3.50089e-05	3.05591e-05	5.06737e-06	2.27048e-05	2.74475e-05	2.44704e-05	3.47097e-05	2.19124e-05	3.09478e-05	3.29444e-05	3.16711e-05	3.44858e-05	3.40922e-05	3.05591e-05	2.78169e-05	3.44858e-05	4.38113e-05	3.28895e-05	4.58409e-05	3.27502e-05	4.54483e-05	2.74189e-05	3.45919e-05	7.24509e-05	4.26302e-05	3.67637e-05	2.91555e-05	3.19044e-05	2.78169e-05	3.41724e-05	2.935e-05	3.05591e-05	2.58915e-05	3.1127e-05	3.17894e-05	2.74475e-05	2.01074e-05	3.88051e-05	3.28499e-05
Bipolar Disorder	1.91713e-05	2.24398e-05	6.94451e-06	1.27302e-05	1.6245e-05	9.59685e-06	1.47302e-05	1.77426e-05	1.9878e-05	1.55429e-05	1.64721e-05	1.56226e-05	5.23666e-05	6.19666e-06	1.97191e-05	8.41255e-06	1.52131e-05	0.000154934	1.70958e-05	1.67977e-05	1.29476e-05	1.27663e-05	1.45219e-05	1.56226e-05	8.88721e-06	1.27663e-05	1.58728e-05	1.04988e-05	9.66539e-06	1.56905e-05	2.40287e-05	3.36108e-05	1.77979e-05	3.7046e-05	2.84968e-05	1.17163e-05	1.77326e-05	1.14798e-05	8.88721e-06	1.55582e-05	1.627e-05	1.56226e-05	0.000608734	1.27302e-05	1.55429e-05	1.97191e-05	8.00105e-06	2.21968e-05	1.63005e-05
Bone Diseases	4.07923e-05	3.88844e-05	2.38911e-05	2.89129e-05	4.73678e-05	2.76828e-05	3.59603e-05	3.79556e-05	4.96444e-05	3.11181e-05	4.00582e-05	3.93053e-05	3.68529e-06	2.29611e-05	3.65239e-05	2.06798e-05	3.68348e-05	2.22625e-05	4.60771e-05	6.54883e-05	4.34283e-05	2.98737e-05	3.27481e-05	3.93053e-05	2.88649e-05	2.98737e-05	2.99066e-05	2.94239e-05	3.3598e-05	3.20609e-05	5.77297e-05	2.95248e-05	4.28549e-05	9.02862e-05	5.59794e-05	2.89353e-05	3.84433e-05	3.26229e-05	2.88649e-05	3.79318e-05	2.5531e-05	3.93053e-05	3.13788e-05	2.89129e-05	3.11181e-05	3.65239e-05	0.00386807	4.82776e-05	4.00384e-05
Bone Neoplasms	0.000142897	8.20362e-05	6.5604e-05	7.30347e-05	0.000132364	5.83395e-05	0.00010927	0.000114851	0.000171371	6.68002e-05	7.73692e-05	6.5824e-05	4.59453e-06	5.00918e-05	6.03263e-05	5.84185e-05	8.72523e-05	4.9798e-05	7.23437e-05	9.6655e-05	7.34582e-05	9.75941e-05	9.94769e-05	6.5824e-05	6.05716e-05	9.75941e-05	5.22958e-05	0.000107977	0.000379109	0.000102642	0.000378709	5.56508e-05	9.49236e-05	0.000559847	0.000167157	0.000133934	6.73733e-05	8.98925e-05	6.05716e-05	7.60884e-05	6.50339e-05	6.5824e-05	5.82884e-05	7.30347e-05	6.68002e-05	6.03263e-05	4.14742e-05	0.000130103	9.06491e-05
Brain Diseases	5.62459e-05	5.35985e-05	3.90389e-05	4.8574e-05	6.00113e-05	4.42933e-05	5.70268e-05	5.96283e-05	6.95075e-05	5.17133e-05	5.64322e-05	4.92876e-05	3.21464e-05	3.61998e-05	4.37237e-05	2.83076e-05	5.28635e-05	0.00074208	5.10404e-05	7.35267e-05	5.2603e-05	4.97607e-05	5.38873e-05	4.92876e-05	4.2091e-05	4.97607e-05	7.40949e-05	4.52572e-05	4.96382e-05	4.82878e-05	7.80999e-05	0.00209374	5.88155e-05	0.000124718	7.55386e-05	4.23577e-05	4.63366e-05	5.10084e-05	4.2091e-05	5.39961e-05	4.42197e-05	4.92876e-05	0.00316504	4.8574e-05	5.17133e-05	4.37237e-05	3.60871e-05	6.67554e-05	5.22137e-05
Brain Neoplasms	0.000142967	8.21288e-05	6.56533e-05	7.31218e-05	0.000132472	5.8413e-05	0.000109346	0.00011493	0.000171302	6.68903e-05	7.7465e-05	6.59174e-05	4.61892e-06	5.01492e-05	6.04135e-05	5.84434e-05	8.7425e-05	4.98541e-05	7.24402e-05	9.66578e-05	7.35451e-05	9.77871e-05	9.96026e-05	6.59174e-05	6.05576e-05	9.77871e-05	5.23725e-05	0.000107926	0.000378931	0.000102769	0.000378988	5.57182e-05	9.49966e-05	0.000559589	0.000167118	0.000134	6.74551e-05	8.9836e-05	6.05576e-05	7.61751e-05	6.51215e-05	6.59174e-05	5.83407e-05	7.31218e-05	6.68903e-05	6.04135e-05	4.14516e-05	0.000130144	9.06497e-05
Breast Neoplasms	0.000143394	7.5486e-05	6.59488e-05	7.34016e-05	0.000133312	5.85498e-05	0.000109877	0.000108329	0.000172354	6.70523e-05	7.77117e-05	6.60211e-05	4.67121e-06	5.02269e-05	6.05556e-05	5.85922e-05	8.75006e-05	5.00355e-05	7.28708e-05	9.04508e-05	7.37948e-05	9.79684e-05	0.000100012	6.60211e-05	6.08384e-05	9.79684e-05	5.26374e-05	0.000108204	0.000379514	0.000103239	0.000373464	4.95423e-05	8.84251e-05	0.000556009	0.000161292	0.000134183	6.77105e-05	9.04941e-05	6.08384e-05	7.63097e-05	6.53262e-05	6.60211e-05	5.17559e-05	7.34016e-05	6.70523e-05	6.05556e-05	4.16728e-05	0.000124123	9.11533e-05
Burkitt Lymphoma	6.09122e-05	5.09025e-05	3.85304e-05	4.89842e-05	5.71233e-05	4.21769e-05	5.66227e-05	5.54478e-05	6.58939e-05	4.98223e-05	5.42153e-05	4.66018e-05	3.85462e-06	3.48386e-05	4.18962e-05	3.56195e-05	5.07826e-05	4.53404e-05	4.58915e-05	4.99596e-05	4.82395e-05	5.41247e-05	5.40706e-05	4.66018e-05	4.26085e-05	5.41247e-05	4.68458e-05	4.92385e-05	5.55089e-05	4.91e-05	7.22728e-05	4.17383e-05	5.32608e-05	0.000117236	6.61178e-05	4.86376e-05	4.43407e-05	5.04596e-05	4.26085e-05	5.21547e-05	4.61848e-05	4.66018e-05	4.12536e-05	4.89842e-05	4.98223e-05	4.18962e-05	4.6848e-05	6.13179e-05	5.14899e-05
Carcinoma	0.000142831	8.19622e-05	6.56478e-05	7.30777e-05	0.000132438	5.83767e-05	0.00010945	0.000114735	0.000171389	6.67985e-05	7.73475e-05	6.57837e-05	4.61086e-06	5.00909e-05	6.02816e-05	5.83852e-05	8.72144e-05	4.98011e-05	7.22149e-05	9.64707e-05	7.33942e-05	9.79165e-05	9.9727e-05	6.57837e-05	6.05431e-05	9.79165e-05	5.23259e-05	0.000107806	0.000379282	0.000102809	0.000146977	5.5617e-05	9.4789e-05	0.000559897	0.00016689	0.000133937	6.73041e-05	8.98774e-05	6.05431e-05	7.60798e-05	6.51323e-05	6.57837e-05	5.82144e-05	7.30777e-05	6.67985e-05	6.02816e-05	4.1447e-05	0.000129961	9.06266e-05
Carcinoma, Acinar Cell	0.000142754	8.20766e-05	6.56467e-05	7.31419e-05	0.000132517	5.83952e-05	0.000109583	0.000114831	0.000171474	6.68782e-05	7.74598e-05	6.58909e-05	4.54328e-06	5.01074e-05	6.03878e-05	5.82871e-05	8.72701e-05	4.98174e-05	7.24386e-05	9.6463e-05	7.34852e-05	9.7881e-05	9.98564e-05	6.58909e-05	6.05034e-05	9.7881e-05	5.22079e-05	0.000107773	0.000379072	0.000102829	0.000380737	5.56497e-05	9.49283e-05	0.000559872	0.000167064	0.000133974	6.74259e-05	8.98514e-05	6.05034e-05	7.61452e-05	6.51963e-05	6.58909e-05	5.82433e-05	7.31419e-05	6.68782e-05	6.03878e-05	4.15068e-05	0.000130128	9.06975e-05
Carcinoma, Basal Cell	0.000142741	8.21319e-05	6.55196e-05	7.31236e-05	0.000132501	5.8324e-05	0.000109526	0.000114818	0.000171468	6.68602e-05	7.74325e-05	6.58669e-05	4.52471e-06	5.00882e-05	6.04341e-05	5.8259e-05	8.72759e-05	4.9831e-05	7.24434e-05	9.64771e-05	7.34447e-05	9.79508e-05	9.98255e-05	6.58669e-05	6.05369e-05	9.79508e-05	5.22789e-05	0.00010789	0.000379156	0.0001028	0.000380973	5.56283e-05	9.49313e-05	0.000559942	0.000167017	0.000134006	6.74468e-05	8.98993e-05	6.05369e-05	7.61484e-05	6.5209e-05	6.58669e-05	5.82016e-05	7.31236e-05	6.68602e-05	6.04341e-05	4.14993e-05	0.000130052	9.06962e-05
Carcinoma, Ductal	0.000142874	8.2038e-05	6.55459e-05	7.3102e-05	0.000132416	5.83579e-05	0.000109589	0.000114825	0.000171445	6.68435e-05	7.7436e-05	6.58751e-05	4.61776e-06	5.01135e-05	6.03664e-05	5.84023e-05	8.73167e-05	4.98813e-05	7.24055e-05	9.65622e-05	7.34593e-05	9.79006e-05	9.98587e-05	6.58751e-05	6.0589e-05	9.79006e-05	5.23691e-05	0.000107846	0.000379151	0.000102689	0.000380641	5.56769e-05	9.49238e-05	0.000559823	0.000167053	0.000133964	6.73988e-05	8.9864e-05	6.0589e-05	7.61863e-05	6.5121e-05	6.58751e-05	5.82541e-05	7.3102e-05	6.68435e-05	6.03664e-05	4.14918e-05	0.00013	9.07663e-05
Carcinoma, Embryonal	0.000142921	8.21372e-05	6.55466e-05	7.30545e-05	0.000132458	5.82644e-05	0.000109278	0.000114829	0.00017116	6.67909e-05	7.73434e-05	6.57976e-05	4.5944e-06	5.01776e-05	6.03998e-05	5.8375e-05	8.72886e-05	4.98001e-05	7.2365e-05	9.65957e-05	7.34437e-05	9.76641e-05	9.94176e-05	6.57976e-05	6.05918e-05	9.76641e-05	5.22512e-05	0.000107766	0.000379357	0.000102679	0.000379438	5.56759e-05	9.49041e-05	0.000559476	0.00016713	0.000134012	6.73761e-05	8.98723e-05	6.05918e-05	7.61315e-05	6.50822e-05	6.57976e-05	5.82096e-05	7.30545e-05	6.67909e-05	6.03998e-05	4.14289e-05	0.000130169	9.06137e-05
Carcinoma, Endometrioid	0.000142791	8.20503e-05	6.56561e-05	7.31225e-05	0.000132505	5.84035e-05	0.000109553	0.000114839	0.000171382	6.68685e-05	7.74425e-05	6.58803e-05	4.60325e-06	5.01121e-05	6.03791e-05	5.83516e-05	8.72301e-05	4.96924e-05	7.24182e-05	9.65526e-05	7.34695e-05	9.78756e-05	9.9807e-05	6.58803e-05	6.05399e-05	9.78756e-05	5.23268e-05	0.000107872	0.000379066	0.00010289	0.000380749	5.56338e-05	9.4908e-05	0.000559953	0.000167071	0.000133977	6.7414e-05	8.98859e-05	6.05399e-05	7.61364e-05	6.51965e-05	6.58803e-05	5.81956e-05	7.31225e-05	6.68685e-05	6.03791e-05	4.13247e-05	0.000130119	9.06846e-05
Carcinoma, Hepatocellular	0.000143734	8.26701e-05	6.60145e-05	6.81309e-05	0.000133733	5.86884e-05	0.000104765	0.000115736	0.00017291	6.16917e-05	7.2397e-05	6.62038e-05	4.69006e-06	5.03828e-05	6.06698e-05	5.8684e-05	8.7725e-05	5.01123e-05	6.78247e-05	9.75073e-05	7.39733e-05	9.82289e-05	9.49087e-05	6.62038e-05	6.08054e-05	9.82289e-05	4.76642e-05	0.000108392	0.000379759	0.000103514	0.00038159	5.6e-05	9.56712e-05	0.000558063	0.000163071	0.000134295	6.78839e-05	8.50411e-05	6.08054e-05	7.64607e-05	6.55941e-05	6.62038e-05	5.87483e-05	6.81309e-05	6.16917e-05	6.06698e-05	4.18016e-05	0.000125813	9.15108e-05
Carcinoma, Islet Cell	0.000142736	8.21018e-05	6.56078e-05	7.31459e-05	0.000132518	5.83766e-05	0.000109546	0.000114831	0.000171415	6.68804e-05	7.7466e-05	6.58989e-05	4.61428e-06	5.01385e-05	6.04018e-05	5.82739e-05	8.72425e-05	4.97937e-05	7.23988e-05	9.66015e-05	7.35014e-05	9.7839e-05	9.98146e-05	6.58989e-05	6.05285e-05	9.7839e-05	5.23666e-05	0.000107775	0.00037908	0.000102789	0.00038079	5.56562e-05	9.49345e-05	0.000559875	0.000167066	0.000133816	6.74409e-05	8.98843e-05	6.05285e-05	7.61241e-05	6.51633e-05	6.58989e-05	5.8262e-05	7.31459e-05	6.68804e-05	6.04018e-05	4.15121e-05	0.000130161	9.07131e-05
Carcinoma, Mucoepidermoid	0.00014287	8.20816e-05	6.57739e-05	7.30669e-05	0.000132363	5.85e-05	0.000109432	0.000114833	0.000171478	6.68333e-05	7.73757e-05	6.58278e-05	4.57506e-06	5.00252e-05	6.03182e-05	5.84483e-05	8.73072e-05	4.9744e-05	7.23239e-05	9.64431e-05	7.35209e-05	9.79521e-05	9.98661e-05	6.58278e-05	6.04229e-05	9.79521e-05	5.23201e-05	0.000107841	0.000379022	0.000102924	0.000380537	5.56636e-05	9.4744e-05	0.000559912	0.000166865	0.000133567	6.73358e-05	8.9772e-05	6.04229e-05	7.604e-05	6.52542e-05	6.58278e-05	5.83092e-05	7.30669e-05	6.68333e-05	6.03182e-05	4.14702e-05	0.000129984	9.06039e-05
Carcinoma, Non-Small-Cell Lung	0.000143436	8.25306e-05	6.60136e-05	7.34387e-05	0.00012749	5.86161e-05	0.000109889	0.00011542	0.000172399	6.70848e-05	7.77601e-05	6.60763e-05	4.6802e-06	4.44371e-05	6.05712e-05	5.85479e-05	8.75535e-05	5.00681e-05	7.28474e-05	9.73525e-05	7.38456e-05	9.80103e-05	9.99995e-05	6.60763e-05	6.07954e-05	9.80103e-05	5.26533e-05	0.000108196	0.000374262	0.000103274	0.000374521	5.59632e-05	9.54756e-05	0.000556908	0.000162473	0.000134151	6.77064e-05	8.46118e-05	6.07954e-05	7.63875e-05	6.53302e-05	6.60763e-05	5.87357e-05	7.34387e-05	6.70848e-05	6.05712e-05	4.16882e-05	0.000125308	9.12346e-05
Carcinoma, Ovarian Epithelial	0.000143053	8.21338e-05	6.56797e-05	7.31394e-05	0.000106834	5.84013e-05	0.000109533	0.000114923	0.000171541	6.68271e-05	7.7452e-05	6.59091e-05	4.61226e-06	5.0116e-05	6.0426e-05	5.84246e-05	8.73429e-05	4.98861e-05	7.24672e-05	9.66447e-05	7.35066e-05	9.78987e-05	9.97639e-05	6.59091e-05	6.05652e-05	9.78987e-05	5.24196e-05	0.000107885	0.000379205	7.71214e-05	0.000380928	5.57134e-05	9.49805e-05	0.000560464	0.000167163	0.000134036	6.74626e-05	8.99103e-05	6.05652e-05	7.61863e-05	6.51772e-05	6.59091e-05	5.83159e-05	7.31394e-05	6.68271e-05	6.0426e-05	4.15352e-05	0.000130187	9.07284e-05
Carcinoma, Pancreatic Ductal	0.00014279	8.21088e-05	6.56232e-05	7.31558e-05	0.000132563	5.83889e-05	0.000109551	0.000114845	0.000171436	6.68919e-05	7.74756e-05	6.5921e-05	4.58954e-06	5.01398e-05	6.04175e-05	5.82909e-05	8.72624e-05	4.97345e-05	7.24543e-05	9.65502e-05	7.3515e-05	9.7851e-05	9.98175e-05	6.5921e-05	6.0535e-05	9.7851e-05	5.21825e-05	0.000107792	0.000379075	0.000102811	0.000380807	5.56581e-05	9.49533e-05	0.000559878	0.000167112	0.000133942	6.7458e-05	8.98946e-05	6.0535e-05	7.61394e-05	6.51626e-05	6.5921e-05	5.82636e-05	7.31558e-05	6.68919e-05	6.04175e-05	4.15114e-05	0.000130192	9.0742e-05
Carcinoma, Renal Cell	0.000143159	8.22614e-05	6.57784e-05	7.32956e-05	0.000132807	5.84961e-05	0.000109765	0.000102626	0.000171829	6.69607e-05	7.75795e-05	6.59651e-05	4.70897e-06	5.0196e-05	6.0461e-05	5.84795e-05	8.74106e-05	4.99456e-05	7.26003e-05	9.68232e-05	7.36259e-05	9.79913e-05	9.99564e-05	6.59651e-05	6.06291e-05	9.79913e-05	5.2535e-05	9.56597e-05	0.000379287	0.000103037	0.000368466	5.58087e-05	9.51302e-05	0.000548731	0.000167503	0.000134448	6.75322e-05	9.00804e-05	6.06291e-05	7.62604e-05	6.5286e-05	6.59651e-05	5.84495e-05	7.32956e-05	6.69607e-05	6.0461e-05	4.15897e-05	0.000130466	9.09003e-05
Carcinoma, Squamous Cell	0.000143061	8.22115e-05	6.57689e-05	7.31894e-05	0.000132756	5.84806e-05	0.000109663	0.000114994	0.000155983	6.68361e-05	7.74734e-05	6.59243e-05	4.6216e-06	5.01763e-05	6.0448e-05	5.84664e-05	8.73709e-05	4.99097e-05	7.25258e-05	9.67626e-05	7.35825e-05	9.79138e-05	8.41145e-05	6.59243e-05	6.06012e-05	9.79138e-05	5.24574e-05	0.000107928	0.000379283	0.000103017	0.000381057	5.57697e-05	9.5051e-05	0.000545374	0.000167375	0.00013406	6.74948e-05	9.00401e-05	6.06012e-05	7.62138e-05	6.51667e-05	6.59243e-05	5.8409e-05	7.31894e-05	6.68361e-05	6.0448e-05	4.15543e-05	0.00013036	9.07987e-05
Cardiomegaly	5.45629e-05	4.77759e-05	3.15008e-05	4.48776e-05	6.13363e-05	3.69337e-05	5.05287e-05	5.166e-05	6.0717e-05	4.63497e-05	5.2228e-05	4.55949e-05	0.000899527	3.3585e-05	4.15697e-05	3.02221e-05	4.73796e-05	4.68396e-05	4.65514e-05	0.000809191	4.71767e-05	4.45553e-05	4.82072e-05	4.55949e-05	3.82529e-05	4.45553e-05	0.0024043	4.52795e-05	4.5146e-05	4.8479e-05	7.77717e-05	4.16642e-05	5.23308e-05	0.000112236	7.32173e-05	4.19345e-05	4.43761e-05	4.71869e-05	3.82529e-05	4.71411e-05	3.7985e-05	4.55949e-05	5.51832e-05	4.48776e-05	4.63497e-05	4.15697e-05	2.76332e-05	6.57855e-05	4.80091e-05
Cardiomyopathies	5.46787e-05	4.71528e-05	3.24538e-05	4.3092e-05	6.13914e-05	3.78846e-05	4.94491e-05	5.05175e-05	6.10972e-05	4.5194e-05	5.2111e-05	4.63318e-05	0.000900064	3.29773e-05	4.18441e-05	3.06015e-05	4.69322e-05	4.72554e-05	4.66682e-05	0.000808766	4.69378e-05	4.4007e-05	4.68294e-05	4.63318e-05	3.79101e-05	4.4007e-05	0.00240354	4.55245e-05	4.49883e-05	4.9382e-05	7.7293e-05	4.09411e-05	5.25927e-05	0.000111175	7.30341e-05	4.18683e-05	4.51565e-05	4.62774e-05	3.79101e-05	4.72016e-05	3.84495e-05	4.63318e-05	5.42489e-05	4.3092e-05	4.5194e-05	4.18441e-05	2.83779e-05	6.56535e-05	4.8609e-05
Cardiomyopathy, Dilated	5.51032e-05	4.83793e-05	3.29363e-05	4.44082e-05	6.2708e-05	3.85712e-05	5.05803e-05	5.18584e-05	6.27683e-05	4.62872e-05	5.32605e-05	4.72554e-05	0.00089054	3.3635e-05	4.26784e-05	3.0498e-05	4.82954e-05	4.65702e-05	4.76659e-05	0.000802023	4.81305e-05	4.48355e-05	4.82057e-05	4.72554e-05	3.84484e-05	4.48355e-05	0.00237629	4.60278e-05	4.57713e-05	4.9942e-05	7.89341e-05	4.17242e-05	5.36731e-05	0.000113454	7.4293e-05	4.19825e-05	4.60358e-05	4.70612e-05	3.84484e-05	4.79636e-05	3.89157e-05	4.72554e-05	5.36978e-05	4.44082e-05	4.62872e-05	4.26784e-05	2.88801e-05	6.70857e-05	4.95481e-05
Cardiomyopathy, Hypertrophic	5.66509e-05	4.98503e-05	3.36136e-05	4.63383e-05	6.4174e-05	3.9523e-05	5.24534e-05	5.37152e-05	6.45994e-05	4.80292e-05	5.48424e-05	4.84067e-05	0.000871079	3.45842e-05	4.37342e-05	3.12228e-05	4.95725e-05	4.80369e-05	4.88786e-05	0.000787112	4.96163e-05	4.62968e-05	5.00095e-05	4.84067e-05	3.96162e-05	4.62968e-05	0.00231086	4.72048e-05	4.70211e-05	5.10914e-05	8.12274e-05	4.30492e-05	5.51646e-05	0.00011672	7.63609e-05	4.33957e-05	4.70699e-05	4.86455e-05	3.96162e-05	4.93657e-05	4.02014e-05	4.84067e-05	5.62859e-05	4.63383e-05	4.80292e-05	4.37342e-05	2.94822e-05	6.87093e-05	5.0855e-05
Carotid Stenosis	5.66879e-05	5.35488e-05	3.89775e-05	5.02647e-05	6.01175e-05	4.41721e-05	5.84512e-05	5.94418e-05	6.96431e-05	5.39099e-05	5.79614e-05	4.91125e-05	3.15185e-05	3.61143e-05	4.35508e-05	2.87312e-05	5.25358e-05	0.000741104	5.22608e-05	7.27413e-05	5.248e-05	5.03729e-05	5.56861e-05	4.91125e-05	4.2005e-05	5.03729e-05	7.54779e-05	4.57041e-05	5.02487e-05	4.83061e-05	7.83805e-05	0.00207213	5.86119e-05	0.000125457	7.6081e-05	4.2719e-05	4.6188e-05	5.22602e-05	4.2005e-05	5.36952e-05	4.48999e-05	4.91125e-05	0.00316508	5.02647e-05	5.39099e-05	4.35508e-05	3.59888e-05	6.75794e-05	5.2314e-05
Cerebrovascular Disorders	5.61351e-05	5.33132e-05	3.88005e-05	4.99334e-05	5.97055e-05	4.3977e-05	5.79335e-05	5.91361e-05	6.91e-05	5.3602e-05	5.76397e-05	4.89481e-05	3.22519e-05	3.59874e-05	4.34049e-05	2.80964e-05	5.22936e-05	0.000741238	5.1842e-05	7.29743e-05	5.22734e-05	5.00013e-05	5.5159e-05	4.89481e-05	4.18273e-05	5.00013e-05	7.50983e-05	4.49836e-05	5.00062e-05	4.77741e-05	7.79479e-05	0.00208158	5.83978e-05	0.000124391	7.57571e-05	4.20344e-05	4.60239e-05	5.19693e-05	4.18273e-05	5.34688e-05	4.45885e-05	4.89481e-05	0.00316272	4.99334e-05	5.3602e-05	4.34049e-05	3.58328e-05	6.72903e-05	5.21261e-05
Cholangiocarcinoma	0.000142913	8.21109e-05	6.57027e-05	7.31249e-05	0.000132579	5.84271e-05	0.000109556	0.000114915	0.000171554	6.68122e-05	7.74364e-05	6.59114e-05	4.60961e-06	5.01125e-05	6.04046e-05	5.84241e-05	8.73233e-05	4.98459e-05	7.24476e-05	9.66206e-05	7.35168e-05	9.78853e-05	9.97963e-05	6.59114e-05	6.05248e-05	9.78853e-05	5.23875e-05	0.000107887	0.00037913	0.000102892	0.000380727	5.57104e-05	9.49681e-05	0.000532855	0.000167152	0.000134008	6.74535e-05	8.98754e-05	6.05248e-05	7.61645e-05	6.51843e-05	6.59114e-05	5.82978e-05	7.31249e-05	6.68122e-05	6.04046e-05	4.15365e-05	0.000130186	9.07463e-05
Chordoma	0.000143058	8.20826e-05	6.56982e-05	7.29197e-05	0.000132478	5.83996e-05	0.000109227	0.000114817	0.000171329	6.67477e-05	7.72523e-05	6.57506e-05	4.6198e-06	5.01025e-05	6.03068e-05	5.85431e-05	8.72951e-05	4.98769e-05	7.22136e-05	9.64949e-05	7.34666e-05	9.77769e-05	9.95382e-05	6.57506e-05	6.04518e-05	9.77769e-05	5.22963e-05	0.000107888	0.000379384	0.000102804	0.000379393	5.57083e-05	9.48687e-05	0.000559438	0.000167058	0.000134125	6.73029e-05	8.96932e-05	6.04518e-05	7.61595e-05	6.51752e-05	6.57506e-05	5.83498e-05	7.29197e-05	6.67477e-05	6.03068e-05	4.14143e-05	0.000130075	9.05404e-05
Choriocarcinoma	0.000142937	8.21405e-05	6.56685e-05	7.31392e-05	0.000132392	5.83953e-05	0.000109414	0.000114794	0.000171289	6.68692e-05	7.74092e-05	6.58445e-05	4.60605e-06	5.01684e-05	6.0392e-05	5.84072e-05	8.72878e-05	4.98172e-05	7.23844e-05	9.6584e-05	7.34625e-05	9.77365e-05	9.96125e-05	6.58445e-05	6.05852e-05	9.77365e-05	5.23591e-05	0.00010783	0.000379285	0.000102647	0.000379369	5.56834e-05	9.4918e-05	0.00055955	0.000167125	0.000133996	6.73935e-05	8.98945e-05	6.05852e-05	7.61547e-05	6.51589e-05	6.58445e-05	5.82656e-05	7.31392e-05	6.68692e-05	6.0392e-05	4.14679e-05	0.000130185	9.06625e-05
Choriocarcinoma, Non-gestational	0.000142816	8.22154e-05	6.5712e-05	7.30792e-05	0.000132374	5.84354e-05	0.00010937	0.000114883	0.000171224	6.6772e-05	7.74268e-05	6.60158e-05	4.58614e-06	4.99873e-05	6.05243e-05	5.84363e-05	8.73537e-05	4.98674e-05	7.24151e-05	9.66893e-05	7.36135e-05	9.77842e-05	9.95805e-05	6.60158e-05	6.05107e-05	9.77842e-05	5.21518e-05	0.000107831	0.000378889	0.00010284	0.000379383	5.57113e-05	9.50517e-05	0.000559544	0.000167098	0.00013404	6.75641e-05	8.97075e-05	6.05107e-05	7.62214e-05	6.5172e-05	6.60158e-05	5.83177e-05	7.30792e-05	6.6772e-05	6.05243e-05	4.15826e-05	0.000130131	9.0626e-05
Chronic Pain	5.80588e-05	5.47324e-05	4.18313e-05	4.99621e-05	5.91021e-05	4.8191e-05	5.83573e-05	5.77375e-05	7.03573e-05	5.40315e-05	5.72339e-05	4.79193e-05	8.5664e-06	3.59416e-05	4.4858e-05	2.76122e-05	5.14343e-05	0.00192997	6.08131e-05	7.82251e-05	4.99902e-05	4.82346e-05	5.43441e-05	4.79193e-05	4.21027e-05	4.82346e-05	4.86718e-05	4.60779e-05	5.4576e-05	5.08019e-05	7.8322e-05	0.00017898	5.79762e-05	0.000127908	7.74424e-05	4.0391e-05	4.62116e-05	5.25743e-05	4.21027e-05	5.41915e-05	4.28655e-05	4.79193e-05	0.00412401	4.99621e-05	5.40315e-05	4.4858e-05	3.56117e-05	6.90498e-05	5.30602e-05
Cleft Lip	3.7578e-05	3.54051e-05	2.73569e-05	3.27262e-05	3.84691e-05	2.94088e-05	3.6051e-05	3.97653e-05	4.33345e-05	3.36051e-05	3.70939e-05	3.38442e-05	1.29766e-05	2.47941e-05	3.05985e-05	1.813e-05	3.76396e-05	2.31852e-05	3.04144e-05	4.78595e-05	3.41451e-05	3.63361e-05	3.37312e-05	3.38442e-05	3.00698e-05	3.63361e-05	3.48851e-05	2.96788e-05	3.1185e-05	3.175e-05	5.00943e-05	2.97478e-05	3.79233e-05	8.19393e-05	4.81761e-05	2.90258e-05	3.21296e-05	3.46025e-05	3.00698e-05	3.6882e-05	3.08913e-05	3.38442e-05	2.77997e-05	3.27262e-05	3.36051e-05	3.05985e-05	1.99911e-05	4.34418e-05	3.57587e-05
Colitis, Ulcerative	5.45266e-05	6.05778e-05	3.88758e-05	5.50997e-05	6.4446e-05	4.52601e-05	6.27701e-05	5.92617e-05	7.43765e-05	5.89047e-05	6.70342e-05	5.49551e-05	3.20155e-06	3.54842e-05	5.03639e-05	2.71174e-05	5.32868e-05	3.24079e-05	0.0139849	6.71167e-05	5.20517e-05	5.15903e-05	6.02773e-05	5.49551e-05	4.19255e-05	5.15903e-05	4.79985e-05	4.94426e-05	4.84154e-05	5.11346e-05	8.99524e-05	4.17918e-05	6.45456e-05	0.000131161	8.12951e-05	4.35247e-05	5.48078e-05	5.7315e-05	4.19255e-05	5.43017e-05	4.60289e-05	5.49551e-05	3.72475e-05	5.50997e-05	5.89047e-05	5.03639e-05	3.4002e-05	7.73253e-05	5.74678e-05
Colonic Neoplasms	0.0001431	8.2217e-05	6.5775e-05	7.32282e-05	0.000132701	5.84752e-05	0.000109573	0.000115111	0.000171736	6.69527e-05	7.75087e-05	6.58698e-05	4.61304e-06	5.01739e-05	6.0346e-05	5.847e-05	8.74383e-05	4.99368e-05	7.25543e-05	9.68218e-05	7.35756e-05	9.78464e-05	9.97265e-05	6.58698e-05	6.05981e-05	9.78464e-05	5.24874e-05	0.000108004	0.000379017	0.00010291	0.000379385	5.57635e-05	9.51439e-05	0.000545086	0.000167661	0.000134008	6.7464e-05	8.99781e-05	6.05981e-05	7.62117e-05	6.52481e-05	6.58698e-05	5.84068e-05	7.32282e-05	6.69527e-05	6.0346e-05	4.15398e-05	0.000130413	9.08211e-05
Colorectal Neoplasms	0.000143518	7.67298e-05	6.60724e-05	7.35113e-05	0.000127416	5.87118e-05	0.000110097	0.000115666	0.000166518	6.71546e-05	7.79658e-05	6.63487e-05	4.66112e-06	5.03373e-05	5.48028e-05	5.86017e-05	8.78035e-05	5.01899e-05	6.73409e-05	9.1572e-05	7.40623e-05	9.80307e-05	0.000100137	6.63487e-05	6.08528e-05	9.80307e-05	5.26913e-05	0.000108251	0.00037944	0.000103331	0.000374567	5.60949e-05	8.97708e-05	0.000557141	0.000162601	0.00013421	6.19707e-05	9.04818e-05	6.08528e-05	7.65999e-05	6.53871e-05	6.63487e-05	5.88304e-05	7.35113e-05	6.71546e-05	5.48028e-05	4.18615e-05	0.00012529	8.53678e-05
Congenital Hyperinsulinism	5.50431e-05	6.00152e-05	3.87487e-05	5.39915e-05	6.47142e-05	4.45398e-05	6.13004e-05	5.73972e-05	7.3381e-05	5.82254e-05	6.60446e-05	5.40403e-05	2.53445e-06	3.48693e-05	4.94685e-05	2.78627e-05	5.18243e-05	3.09779e-05	0.0136697	6.56137e-05	5.08753e-05	5.17945e-05	5.921e-05	5.40403e-05	4.068e-05	5.17945e-05	4.3978e-05	4.75335e-05	4.57322e-05	5.11015e-05	8.96793e-05	4.04246e-05	6.34809e-05	0.000130702	8.11349e-05	4.27728e-05	5.39682e-05	5.62312e-05	4.068e-05	5.29182e-05	4.54833e-05	5.40403e-05	3.55856e-05	5.39915e-05	5.82254e-05	4.94685e-05	3.40998e-05	7.83805e-05	5.6735e-05
Coronary Artery Disease	5.49547e-05	4.83616e-05	3.25434e-05	4.50259e-05	6.2209e-05	3.83992e-05	5.09138e-05	5.17934e-05	6.2564e-05	4.66559e-05	5.32215e-05	4.68642e-05	0.000895929	3.32802e-05	4.24713e-05	3.02043e-05	4.77255e-05	4.68459e-05	4.74745e-05	0.000805884	4.75717e-05	4.49409e-05	4.86541e-05	4.68642e-05	3.81877e-05	4.49409e-05	0.00239412	4.59339e-05	4.55398e-05	4.98445e-05	7.89315e-05	4.18044e-05	5.34849e-05	0.000113208	7.41066e-05	4.17325e-05	4.56935e-05	4.70631e-05	3.81877e-05	4.76822e-05	3.90138e-05	4.68642e-05	5.45447e-05	4.50259e-05	4.66559e-05	4.24713e-05	2.85682e-05	6.68416e-05	4.94156e-05
Crohn Disease	5.92876e-05	5.86548e-05	4.18139e-05	5.3022e-05	6.23581e-05	4.76791e-05	6.05681e-05	5.9695e-05	7.12375e-05	5.57153e-05	5.96469e-05	4.91366e-05	3.58241e-06	3.75309e-05	4.39467e-05	3.19564e-05	5.2217e-05	3.22097e-05	0.000124287	6.28109e-05	4.86196e-05	5.43527e-05	5.86232e-05	4.91366e-05	4.34749e-05	5.43527e-05	4.67443e-05	5.04888e-05	5.18991e-05	5.50438e-05	8.79821e-05	4.29324e-05	5.88202e-05	0.000131135	7.66731e-05	4.75766e-05	4.69067e-05	5.62216e-05	4.34749e-05	5.32164e-05	4.72631e-05	4.91366e-05	3.84059e-05	5.3022e-05	5.57153e-05	4.39467e-05	3.07461e-05	7.3638e-05	5.20794e-05
Cystitis	6.79195e-05	5.71782e-05	4.34837e-05	5.40852e-05	6.85625e-05	4.68586e-05	6.28284e-05	6.16817e-05	7.41611e-05	5.50285e-05	6.01229e-05	5.26622e-05	1.30426e-05	3.89391e-05	4.74619e-05	3.84641e-05	5.55033e-05	5.08092e-05	5.02729e-05	6.29599e-05	5.42144e-05	5.80843e-05	5.94521e-05	5.26622e-05	4.52587e-05	5.80843e-05	7.05817e-05	5.2734e-05	5.93197e-05	5.95846e-05	8.77116e-05	5.19542e-05	6.06057e-05	0.000141994	8.10402e-05	5.13815e-05	5.02204e-05	5.54922e-05	4.52587e-05	5.85056e-05	4.86773e-05	5.26622e-05	5.27723e-05	5.40852e-05	5.50285e-05	4.74619e-05	4.15755e-05	7.38276e-05	5.74288e-05
Dengue	5.73687e-05	5.09756e-05	3.86586e-05	4.90588e-05	5.91574e-05	4.12458e-05	5.496e-05	5.58042e-05	6.05325e-05	5.0094e-05	5.4132e-05	4.59447e-05	4.08544e-06	3.69425e-05	4.23693e-05	3.2091e-05	5.19906e-05	3.70056e-05	4.67476e-05	5.05584e-05	4.64341e-05	5.04081e-05	5.17327e-05	4.59447e-05	4.43693e-05	5.04081e-05	4.66988e-05	4.69778e-05	5.46025e-05	5.02489e-05	7.38713e-05	4.04423e-05	5.29484e-05	0.000116393	6.79489e-05	4.65918e-05	4.4171e-05	5.24388e-05	4.43693e-05	5.10969e-05	4.25317e-05	4.59447e-05	3.66834e-05	4.90588e-05	5.0094e-05	4.23693e-05	3.18043e-05	6.55137e-05	5.02649e-05
Depressive Disorder, Major	1.90734e-05	2.23197e-05	6.9089e-06	1.26891e-05	1.61631e-05	9.54703e-06	1.46769e-05	1.76552e-05	1.97944e-05	1.5496e-05	1.64068e-05	1.554e-05	5.23234e-05	6.16509e-06	1.96123e-05	8.36836e-06	1.51337e-05	0.000153899	1.70188e-05	1.67151e-05	1.28802e-05	1.27197e-05	1.44764e-05	1.554e-05	8.84172e-06	1.27197e-05	1.58367e-05	1.04563e-05	9.62242e-06	1.5612e-05	2.39113e-05	3.34631e-05	1.77043e-05	3.68668e-05	2.83529e-05	1.1661e-05	1.76376e-05	1.14367e-05	8.84172e-06	1.54767e-05	1.62293e-05	1.554e-05	0.00060443	1.26891e-05	1.5496e-05	1.96123e-05	7.95916e-06	2.20891e-05	1.62198e-05
Dermatomyositis	4.56116e-05	4.3878e-05	2.80133e-05	3.34962e-05	5.3211e-05	3.18801e-05	4.1807e-05	4.33184e-05	5.70362e-05	3.56239e-05	4.50783e-05	4.37733e-05	3.74842e-06	2.64197e-05	4.07702e-05	2.24673e-05	4.12797e-05	2.52121e-05	5.01672e-05	7.07006e-05	4.81052e-05	3.3897e-05	3.75408e-05	4.37733e-05	3.31211e-05	3.3897e-05	3.27711e-05	3.36102e-05	3.82858e-05	3.66768e-05	6.57459e-05	3.31124e-05	4.83327e-05	0.000103914	6.38522e-05	3.211e-05	4.28317e-05	3.78633e-05	3.31211e-05	4.31544e-05	2.98657e-05	4.37733e-05	3.46028e-05	3.34962e-05	3.56239e-05	4.07702e-05	0.00362395	5.4977e-05	4.53968e-05
DiGeorge Syndrome	4.06597e-05	4.03534e-05	2.46677e-05	2.96778e-05	4.7589e-05	2.75474e-05	3.69896e-05	3.811e-05	5.12564e-05	3.09977e-05	3.97578e-05	3.93119e-05	3.59525e-06	2.25558e-05	3.65482e-05	2.14184e-05	3.73757e-05	2.32965e-05	4.54486e-05	6.56099e-05	4.40767e-05	3.03674e-05	3.26185e-05	3.93119e-05	2.85408e-05	3.03674e-05	2.97845e-05	2.92493e-05	3.29636e-05	3.23574e-05	5.85102e-05	3.02964e-05	4.38117e-05	9.12582e-05	5.74717e-05	2.96862e-05	3.82909e-05	3.26679e-05	2.85408e-05	3.92716e-05	2.65473e-05	3.93119e-05	3.21971e-05	2.96778e-05	3.09977e-05	3.65482e-05	0.00371985	4.96465e-05	3.91484e-05
Diabetes Mellitus	5.93753e-05	6.32909e-05	3.80112e-05	4.37213e-05	5.81694e-05	4.32148e-05	5.2058e-05	6.78248e-05	6.51382e-05	4.63452e-05	5.38276e-05	5.17718e-05	1.80293e-05	3.68875e-05	4.7557e-05	3.2847e-05	5.76331e-05	6.1772e-05	4.80322e-05	7.1281e-05	5.0773e-05	4.76471e-05	4.84289e-05	5.17718e-05	4.40114e-05	4.76471e-05	9.08197e-05	4.70042e-05	4.60897e-05	4.95418e-05	8.04637e-05	6.0565e-05	6.47645e-05	0.000120778	7.7795e-05	4.98832e-05	4.91541e-05	4.79271e-05	4.40114e-05	5.55588e-05	4.41339e-05	5.17718e-05	7.93008e-05	4.37213e-05	4.63452e-05	4.7557e-05	3.01284e-05	7.03369e-05	5.13148e-05
Diabetes Mellitus, Type 1	5.7456e-05	6.31191e-05	3.81457e-05	4.2742e-05	5.6836e-05	4.28886e-05	5.11687e-05	6.48964e-05	6.46336e-05	4.47103e-05	5.11311e-05	4.94736e-05	2.46893e-05	3.48404e-05	4.67418e-05	2.99118e-05	5.44995e-05	7.21255e-05	4.5862e-05	7.42081e-05	4.92596e-05	4.72088e-05	4.75601e-05	4.94736e-05	4.28009e-05	4.72088e-05	0.000108476	4.64578e-05	4.51379e-05	4.8718e-05	7.85569e-05	6.20552e-05	6.35068e-05	0.000119592	7.58378e-05	4.44193e-05	4.75758e-05	4.59256e-05	4.28009e-05	5.44092e-05	4.38352e-05	4.94736e-05	8.89863e-05	4.2742e-05	4.47103e-05	4.67418e-05	2.8633e-05	6.82846e-05	5.05161e-05
Diabetes Mellitus, Type 2	6.30871e-05	6.69362e-05	4.09212e-05	4.58898e-05	6.21502e-05	4.62977e-05	5.47521e-05	7.11072e-05	6.72583e-05	4.78296e-05	5.67282e-05	5.5133e-05	9.75441e-06	3.94523e-05	5.07729e-05	3.49214e-05	6.11116e-05	5.91599e-05	5.06128e-05	6.70028e-05	5.41238e-05	4.9721e-05	5.0288e-05	5.5133e-05	4.6925e-05	4.9721e-05	5.74845e-05	4.95734e-05	4.89326e-05	5.27903e-05	8.49464e-05	6.02903e-05	6.85456e-05	0.000128606	8.21308e-05	5.28648e-05	5.24753e-05	5.07608e-05	4.6925e-05	5.93018e-05	4.20882e-05	5.5133e-05	6.56762e-05	4.58898e-05	4.78296e-05	5.07729e-05	3.21499e-05	7.44324e-05	5.46838e-05
Diabetic Cardiomyopathies	5.40155e-05	4.76513e-05	3.19907e-05	4.43238e-05	6.18449e-05	3.77772e-05	5.01198e-05	5.1304e-05	6.2077e-05	4.60014e-05	5.26431e-05	4.64763e-05	0.00089913	3.30327e-05	4.19604e-05	2.95965e-05	4.72568e-05	4.63321e-05	4.70145e-05	0.000808323	4.76301e-05	4.39602e-05	4.78005e-05	4.64763e-05	3.77206e-05	4.39602e-05	0.00240207	4.49855e-05	4.44024e-05	4.90354e-05	7.84243e-05	4.12848e-05	5.29622e-05	0.000112048	7.37638e-05	4.10871e-05	4.52312e-05	4.65437e-05	3.77206e-05	4.70949e-05	3.82706e-05	4.64763e-05	5.4843e-05	4.43238e-05	4.60014e-05	4.19604e-05	2.82343e-05	6.63007e-05	4.87333e-05
Diabetic Nephropathies	6.82631e-05	5.91891e-05	4.57386e-05	5.63418e-05	6.81068e-05	4.88552e-05	6.53644e-05	6.45537e-05	7.78248e-05	5.70056e-05	6.2458e-05	5.48844e-05	5.04245e-06	4.05269e-05	4.94964e-05	3.70642e-05	5.85034e-05	4.15963e-05	5.2093e-05	6.15136e-05	5.63095e-05	5.95182e-05	6.17887e-05	5.48844e-05	4.74995e-05	5.95182e-05	5.24805e-05	5.56895e-05	6.84995e-05	5.79066e-05	8.70762e-05	6.26893e-05	6.28437e-05	0.000146539	8.0831e-05	5.14336e-05	5.23291e-05	5.78363e-05	4.74995e-05	6.08372e-05	5.08944e-05	5.48844e-05	4.43917e-05	5.63418e-05	5.70056e-05	4.94964e-05	4.33317e-05	7.39071e-05	6.01371e-05
Diabetic Neuropathies	5.83887e-05	5.52146e-05	4.0293e-05	5.17506e-05	6.18378e-05	4.55749e-05	6.00644e-05	6.12936e-05	7.15737e-05	5.5401e-05	5.96525e-05	5.07226e-05	2.46417e-05	3.73057e-05	4.50146e-05	2.95259e-05	5.43351e-05	0.000733612	5.3646e-05	7.06819e-05	5.40904e-05	5.20597e-05	5.71702e-05	5.07226e-05	4.34515e-05	5.20597e-05	5.38185e-05	4.70503e-05	5.16939e-05	4.9696e-05	8.0588e-05	0.00206563	6.03815e-05	0.000129142	7.82217e-05	4.40495e-05	4.77165e-05	5.3858e-05	4.34515e-05	5.54487e-05	4.62267e-05	5.07226e-05	0.00317921	5.17506e-05	5.5401e-05	4.50146e-05	3.69352e-05	6.95197e-05	5.39969e-05
Diabetic Retinopathy	6.54365e-05	5.84324e-05	4.36747e-05	5.46085e-05	6.44184e-05	4.74891e-05	6.17811e-05	5.65672e-05	6.93733e-05	5.49781e-05	6.16898e-05	5.39192e-05	8.1252e-06	3.62005e-05	4.91727e-05	3.65491e-05	5.57051e-05	3.62611e-05	5.39662e-05	6.21134e-05	5.30397e-05	5.58685e-05	5.81421e-05	5.39192e-05	4.3973e-05	5.58685e-05	4.42904e-05	4.66936e-05	4.98195e-05	5.01277e-05	7.93193e-05	4.2584e-05	5.95109e-05	0.000130642	7.42274e-05	4.49431e-05	5.24676e-05	5.36815e-05	4.3973e-05	5.48408e-05	4.77343e-05	5.39192e-05	3.81215e-05	5.46085e-05	5.49781e-05	4.91727e-05	3.24838e-05	7.27465e-05	5.94723e-05
Down Syndrome	5.60695e-05	5.27106e-05	3.68323e-05	4.82458e-05	5.95962e-05	4.12043e-05	5.65797e-05	5.83917e-05	6.79041e-05	5.1169e-05	5.57539e-05	4.85349e-05	3.74651e-05	3.57527e-05	4.31467e-05	2.86291e-05	5.17664e-05	0.000755031	4.67627e-05	6.98915e-05	5.18506e-05	4.95093e-05	5.36509e-05	4.85349e-05	4.14626e-05	4.95093e-05	9.25694e-05	4.44358e-05	4.96159e-05	4.6484e-05	7.74768e-05	0.00199877	5.77142e-05	0.000122626	7.45947e-05	4.22681e-05	4.57909e-05	5.06023e-05	4.14626e-05	5.29051e-05	4.4067e-05	4.85349e-05	0.00313605	4.82458e-05	5.1169e-05	4.31467e-05	3.5613e-05	6.60448e-05	5.17834e-05
Endometrial Neoplasms	0.000143083	8.21741e-05	6.57509e-05	7.31562e-05	0.000132645	5.84467e-05	0.000109469	0.000114997	0.000147719	6.68854e-05	7.74685e-05	6.59079e-05	4.61726e-06	5.01714e-05	6.04241e-05	5.84338e-05	8.73998e-05	4.99104e-05	7.2473e-05	9.67168e-05	7.35563e-05	9.77846e-05	9.96455e-05	6.59079e-05	6.05909e-05	9.77846e-05	5.24334e-05	0.000108068	0.000379057	0.000102877	0.000379172	5.57388e-05	9.50484e-05	0.000560182	0.000167327	0.000133985	6.74662e-05	8.99279e-05	6.05909e-05	7.62125e-05	6.51831e-05	6.59079e-05	5.83705e-05	7.31562e-05	6.68854e-05	6.04241e-05	4.15345e-05	0.000130279	9.07946e-05
Endometriosis	5.52047e-05	4.81411e-05	3.60754e-05	4.57435e-05	5.43393e-05	3.9746e-05	5.32237e-05	5.3298e-05	6.13663e-05	4.65199e-05	5.11728e-05	4.42727e-05	1.55039e-05	3.32361e-05	3.99864e-05	3.31646e-05	4.94852e-05	3.20152e-05	4.37643e-05	6.14106e-05	4.59817e-05	4.95068e-05	5.05703e-05	4.42727e-05	4.00954e-05	4.95068e-05	9.94963e-05	4.77382e-05	5.21694e-05	4.7977e-05	6.83077e-05	3.84965e-05	5.06042e-05	0.000115106	6.35095e-05	4.63699e-05	4.23085e-05	4.72869e-05	4.00954e-05	4.94407e-05	4.24429e-05	4.42727e-05	3.61124e-05	4.57435e-05	4.65199e-05	3.99864e-05	2.82928e-05	5.78945e-05	4.717e-05
Eosinophilic Esophagitis	5.79287e-05	5.89371e-05	3.92308e-05	5.29372e-05	6.52294e-05	4.41738e-05	5.90538e-05	5.75585e-05	6.98967e-05	5.75987e-05	6.50907e-05	5.34014e-05	3.5081e-06	3.40614e-05	4.86548e-05	3.03066e-05	5.25231e-05	3.09365e-05	0.0137317	6.48309e-05	5.11028e-05	5.24997e-05	5.7449e-05	5.34014e-05	3.9915e-05	5.24997e-05	4.85624e-05	4.78919e-05	4.96872e-05	5.25894e-05	8.80102e-05	4.09864e-05	6.18936e-05	0.000126249	8.03154e-05	4.55719e-05	5.30593e-05	5.41178e-05	3.9915e-05	5.22021e-05	4.4621e-05	5.34014e-05	3.69956e-05	5.29372e-05	5.75987e-05	4.86548e-05	3.39899e-05	7.69534e-05	5.67966e-05
Ependymoma	0.000143044	8.21213e-05	6.56313e-05	7.31136e-05	0.000132575	5.84039e-05	0.000109356	0.000114793	0.000171273	6.68722e-05	7.74585e-05	6.59275e-05	4.57659e-06	5.01436e-05	6.04222e-05	5.83981e-05	8.72768e-05	4.98088e-05	7.24349e-05	9.64876e-05	7.35257e-05	9.77001e-05	9.95882e-05	6.59275e-05	6.05441e-05	9.77001e-05	5.20059e-05	0.000107735	0.000379144	0.000102812	0.000379458	5.56721e-05	9.49633e-05	0.00055956	0.00016728	0.000133999	6.74619e-05	8.98472e-05	6.05441e-05	7.6154e-05	6.51081e-05	6.59275e-05	5.82824e-05	7.31136e-05	6.68722e-05	6.04222e-05	4.15102e-05	0.000130264	9.07069e-05
Epilepsy, Temporal Lobe	5.6862e-05	5.28e-05	3.89442e-05	5.07387e-05	6.01815e-05	4.41261e-05	5.86842e-05	5.87712e-05	6.96158e-05	5.44092e-05	5.8269e-05	4.91313e-05	3.22493e-05	3.60824e-05	4.35734e-05	2.89498e-05	5.25103e-05	0.000741701	5.24314e-05	7.2717e-05	5.24654e-05	5.10679e-05	5.6045e-05	4.91313e-05	4.19621e-05	5.10679e-05	7.64924e-05	4.56598e-05	4.94712e-05	4.84584e-05	7.79757e-05	0.000146665	5.78269e-05	0.000125257	7.55909e-05	4.30669e-05	4.62127e-05	5.24995e-05	4.19621e-05	5.36616e-05	4.53722e-05	4.91313e-05	0.00316818	5.07387e-05	5.44092e-05	4.35734e-05	3.60448e-05	6.70936e-05	5.24484e-05
Esophageal Neoplasms	0.000143029	8.21619e-05	6.57413e-05	7.31633e-05	0.000132619	5.84422e-05	0.000109518	0.00011508	0.000171626	6.68963e-05	7.74727e-05	6.587e-05	4.61311e-06	5.01494e-05	6.03687e-05	5.84321e-05	8.7455e-05	4.98988e-05	7.25029e-05	9.67711e-05	7.35549e-05	9.77905e-05	9.96682e-05	6.587e-05	6.05775e-05	9.77905e-05	5.24469e-05	0.000107967	0.000379028	0.000102855	0.000379255	5.57359e-05	9.51047e-05	0.000560554	0.000143753	0.000133969	6.74519e-05	8.99336e-05	6.05775e-05	7.62108e-05	6.51855e-05	6.587e-05	5.83661e-05	7.31633e-05	6.68963e-05	6.03687e-05	4.15248e-05	0.000130323	9.07648e-05
Esophageal Squamous Cell Carcinoma	0.000143111	8.22345e-05	6.57849e-05	7.32277e-05	0.000132788	5.84941e-05	0.000109683	0.000115035	0.000171892	6.68921e-05	7.75166e-05	6.59419e-05	4.62955e-06	5.01741e-05	6.0443e-05	5.8482e-05	8.73786e-05	4.99229e-05	7.25616e-05	9.68008e-05	7.3607e-05	9.79608e-05	9.99752e-05	6.59419e-05	6.06063e-05	9.79608e-05	5.24795e-05	0.000107972	0.00037926	0.00010304	0.000381013	5.57865e-05	9.50914e-05	0.000548959	0.000167498	0.000134083	6.75109e-05	7.7797e-05	6.06063e-05	7.62278e-05	6.52195e-05	6.59419e-05	5.8435e-05	7.32277e-05	6.68921e-05	6.0443e-05	4.15758e-05	0.000130412	9.08375e-05
Familial Primary Pulmonary Hypertension	5.18148e-05	5.28401e-05	3.53975e-05	5.50302e-05	6.18198e-05	3.93045e-05	6.2813e-05	6.68111e-05	7.6142e-05	6.06782e-05	6.42878e-05	5.33439e-05	4.26068e-06	3.26663e-05	4.83755e-05	2.615e-05	5.00576e-05	2.90357e-05	5.53473e-05	5.80451e-05	5.18616e-05	5.74099e-05	6.4056e-05	5.33439e-05	4.00824e-05	5.74099e-05	5.31752e-05	6.38683e-05	5.38417e-05	4.85551e-05	9.45627e-05	3.65347e-05	5.8534e-05	0.000135899	7.21237e-05	4.42508e-05	5.28831e-05	5.317e-05	4.00824e-05	5.13631e-05	5.10783e-05	5.33439e-05	3.27992e-05	5.50302e-05	6.06782e-05	4.83755e-05	3.30408e-05	6.84193e-05	6.29225e-05
Fetal Growth Retardation	5.50402e-05	4.89654e-05	3.68979e-05	4.64086e-05	5.49504e-05	4.04196e-05	5.36544e-05	5.43946e-05	6.23772e-05	4.72344e-05	5.19767e-05	4.5302e-05	1.76676e-05	3.39304e-05	4.0966e-05	3.18233e-05	5.04407e-05	3.251e-05	4.38719e-05	6.56341e-05	4.68358e-05	5.02233e-05	5.08233e-05	4.5302e-05	4.08546e-05	5.02233e-05	9.90293e-05	4.72804e-05	4.86735e-05	4.80472e-05	6.98674e-05	3.92361e-05	5.16969e-05	0.000118289	6.52293e-05	4.46525e-05	4.3256e-05	4.8228e-05	4.08546e-05	5.03667e-05	4.30555e-05	4.5302e-05	3.67348e-05	4.64086e-05	4.72344e-05	4.0966e-05	2.84115e-05	5.9367e-05	4.81184e-05
Fibroma	0.000142869	8.21638e-05	6.56429e-05	7.31284e-05	0.000132496	5.84024e-05	0.000109386	0.000114819	0.000171326	6.68825e-05	7.74708e-05	6.59366e-05	4.60386e-06	5.01542e-05	6.04341e-05	5.83302e-05	8.7291e-05	4.96825e-05	7.24451e-05	9.66401e-05	7.3534e-05	9.77325e-05	9.96164e-05	6.59366e-05	6.05522e-05	9.77325e-05	5.23208e-05	0.000107761	0.000380007	0.000102754	0.000379437	5.5673e-05	9.49805e-05	0.000559489	0.000167149	0.000134041	6.74747e-05	8.98702e-05	6.05522e-05	7.61626e-05	6.51243e-05	6.59366e-05	5.82716e-05	7.31284e-05	6.68825e-05	6.04341e-05	4.15232e-05	0.000130241	9.06902e-05
Fibrosarcoma	0.000142841	8.21529e-05	6.56303e-05	7.31269e-05	0.000132456	5.83988e-05	0.000109396	0.000114831	0.000171324	6.68832e-05	7.74718e-05	6.59233e-05	4.61064e-06	5.01507e-05	6.04206e-05	5.83043e-05	8.73159e-05	4.97517e-05	7.24473e-05	9.66417e-05	7.35234e-05	9.77238e-05	9.96309e-05	6.59233e-05	6.05786e-05	9.77238e-05	5.23539e-05	0.000107802	0.000379996	0.000102728	0.000379391	5.5678e-05	9.49628e-05	0.000559405	0.000167095	0.000134058	6.74603e-05	8.98796e-05	6.05786e-05	7.61542e-05	6.51561e-05	6.59233e-05	5.8267e-05	7.31269e-05	6.68832e-05	6.04206e-05	4.15241e-05	0.000130202	9.06758e-05
Flavivirus Infections	5.75949e-05	5.03508e-05	3.83828e-05	4.94758e-05	5.86e-05	4.04837e-05	5.55647e-05	5.4155e-05	6.24964e-05	5.03447e-05	5.38107e-05	4.54478e-05	3.70734e-06	3.65267e-05	4.18286e-05	3.21521e-05	4.8922e-05	3.96415e-05	4.6034e-05	5.0412e-05	4.56474e-05	5.09747e-05	5.24692e-05	4.54478e-05	4.37323e-05	5.09747e-05	4.52009e-05	4.44309e-05	5.45527e-05	4.89794e-05	7.53709e-05	4.04882e-05	5.26472e-05	0.000119336	6.80819e-05	4.50963e-05	4.36755e-05	5.29989e-05	4.37323e-05	5.03038e-05	4.29541e-05	4.54478e-05	3.95295e-05	4.94758e-05	5.03447e-05	4.18286e-05	4.85192e-05	6.6603e-05	5.05094e-05
Fragile X Syndrome	5.69712e-05	5.34389e-05	3.91823e-05	5.06471e-05	6.00962e-05	4.43203e-05	5.87144e-05	5.94351e-05	6.96906e-05	5.42525e-05	5.82432e-05	4.9256e-05	3.77737e-05	3.61741e-05	4.37067e-05	2.88892e-05	5.27047e-05	0.000727716	5.24826e-05	7.66639e-05	5.21396e-05	5.0912e-05	5.59818e-05	4.9256e-05	4.21241e-05	5.0912e-05	9.61932e-05	4.59373e-05	5.04148e-05	4.86581e-05	7.83741e-05	0.00199568	5.84786e-05	0.000125838	7.59864e-05	4.30242e-05	4.63738e-05	5.2551e-05	4.21241e-05	5.38132e-05	4.53956e-05	4.9256e-05	0.00206059	5.06471e-05	5.42525e-05	4.37067e-05	3.59528e-05	6.76998e-05	5.26177e-05
Frailty	5.11419e-05	4.37885e-05	2.9334e-05	3.45823e-05	4.85675e-05	3.18596e-05	4.03599e-05	4.22379e-05	4.99053e-05	3.55599e-05	3.92484e-05	3.61882e-05	5.67272e-05	3.082e-05	3.60887e-05	2.37898e-05	3.86498e-05	0.000238609	3.54398e-05	7.38165e-05	3.62747e-05	3.3849e-05	3.88604e-05	3.61882e-05	3.36208e-05	3.3849e-05	0.000196354	3.41369e-05	5.17949e-05	3.91334e-05	6.41117e-05	7.32188e-05	4.20863e-05	0.00010057	6.03314e-05	3.13251e-05	3.64995e-05	4.00087e-05	3.36208e-05	3.8372e-05	3.13811e-05	3.61882e-05	0.000244981	3.45823e-05	3.55599e-05	3.60887e-05	2.12722e-05	5.63293e-05	3.96768e-05
Frontotemporal Dementia	5.63871e-05	5.35901e-05	3.90113e-05	5.01363e-05	6.00847e-05	4.42226e-05	5.81857e-05	5.96222e-05	6.93144e-05	5.38179e-05	5.7944e-05	4.92408e-05	3.23315e-05	3.61729e-05	4.36814e-05	2.83769e-05	5.29137e-05	0.000740656	5.22588e-05	7.35293e-05	5.25853e-05	5.02288e-05	5.53789e-05	4.92408e-05	4.20699e-05	5.02288e-05	7.61497e-05	4.56123e-05	5.01366e-05	4.82595e-05	7.82285e-05	0.00207386	5.86875e-05	0.000125156	7.61966e-05	4.26923e-05	4.631e-05	5.21657e-05	4.20699e-05	5.37911e-05	4.47753e-05	4.92408e-05	0.00316849	5.01363e-05	5.38179e-05	4.36814e-05	3.39505e-05	6.75252e-05	5.22755e-05
Gallbladder Neoplasms	0.000143006	8.21386e-05	6.56893e-05	7.3142e-05	0.000132549	5.84338e-05	0.000109477	0.000115049	0.000171545	6.69037e-05	7.74875e-05	6.59048e-05	4.61048e-06	5.01186e-05	6.0374e-05	5.84322e-05	8.74592e-05	4.99153e-05	7.24654e-05	9.67183e-05	7.3575e-05	9.77782e-05	9.9647e-05	6.59048e-05	6.05641e-05	9.77782e-05	5.24212e-05	0.000107952	0.000378987	0.000102818	0.000379131	5.57096e-05	9.50631e-05	0.000520098	0.000167406	0.000133974	6.74475e-05	8.98887e-05	6.05641e-05	7.62057e-05	6.5189e-05	6.59048e-05	5.83628e-05	7.3142e-05	6.69037e-05	6.0374e-05	4.15413e-05	0.000130225	9.0727e-05
Gastrointestinal Neoplasms	0.000142873	8.21312e-05	6.56694e-05	7.30548e-05	0.000132584	5.83753e-05	0.000109365	0.000115002	0.000171472	6.68167e-05	7.74459e-05	6.59287e-05	4.58475e-06	5.01129e-05	6.04305e-05	5.83044e-05	8.74509e-05	4.98354e-05	7.24645e-05	9.67043e-05	7.35643e-05	9.76554e-05	9.95045e-05	6.59287e-05	6.05172e-05	9.76554e-05	5.21662e-05	0.000107831	0.000378936	0.000102743	0.000379131	5.56599e-05	9.51089e-05	0.000560147	0.000167601	0.000133845	6.75114e-05	8.98082e-05	6.05172e-05	7.61909e-05	6.50533e-05	6.59287e-05	5.83043e-05	7.30548e-05	6.68167e-05	6.04305e-05	4.15319e-05	0.000130278	9.07661e-05
Gastrointestinal Stromal Tumors	0.000142955	8.21018e-05	6.57276e-05	7.31834e-05	0.000132376	5.84622e-05	0.000109406	0.000114837	0.000171317	6.68831e-05	7.741e-05	6.58393e-05	4.60798e-06	5.00725e-05	6.03668e-05	5.84181e-05	8.72847e-05	4.97899e-05	7.23833e-05	9.64689e-05	7.34212e-05	9.78441e-05	9.96954e-05	6.58393e-05	6.05169e-05	9.78441e-05	5.23091e-05	0.000107901	0.000380161	0.000102814	0.000379342	5.56499e-05	9.48415e-05	0.000559402	0.000166936	0.000134105	6.73917e-05	8.98378e-05	6.05169e-05	7.60829e-05	6.5225e-05	6.58393e-05	5.82171e-05	7.31834e-05	6.68831e-05	6.03668e-05	4.14793e-05	0.000130085	9.0687e-05
Gestational Trophoblastic Disease	0.000142866	8.21141e-05	6.56346e-05	7.31192e-05	0.000132486	5.8391e-05	0.000109378	0.000114803	0.000171318	6.68712e-05	7.74568e-05	6.59152e-05	4.54898e-06	5.01412e-05	6.04163e-05	5.8325e-05	8.72683e-05	4.97837e-05	7.24127e-05	9.66057e-05	7.35136e-05	9.77162e-05	9.96087e-05	6.59152e-05	6.05373e-05	9.77162e-05	5.2046e-05	0.000107757	0.00037904	0.000102744	0.000379399	5.56438e-05	9.49565e-05	0.000559506	0.000167151	0.000133906	6.74529e-05	8.98618e-05	6.05373e-05	7.61403e-05	6.51156e-05	6.59152e-05	5.82308e-05	7.31192e-05	6.68712e-05	6.04163e-05	4.14961e-05	0.000130201	9.0679e-05
Glaucoma	6.77415e-05	5.8845e-05	4.09263e-05	5.52306e-05	6.49035e-05	4.56851e-05	6.25919e-05	5.62216e-05	6.98197e-05	5.5484e-05	6.21408e-05	5.39553e-05	5.71528e-06	3.65844e-05	4.93636e-05	3.82705e-05	5.41194e-05	4.25988e-05	5.45522e-05	6.0358e-05	5.32467e-05	5.46068e-05	5.78674e-05	5.39553e-05	4.4215e-05	5.46068e-05	4.30837e-05	4.66636e-05	5.08327e-05	4.85062e-05	8.08945e-05	4.22748e-05	6.01171e-05	0.000129772	7.60654e-05	4.85391e-05	5.26848e-05	5.48686e-05	4.4215e-05	5.4911e-05	4.83249e-05	5.39553e-05	5.05853e-05	5.52306e-05	5.5484e-05	4.93636e-05	3.25099e-05	7.26893e-05	6.05136e-05
Glaucoma, Open-Angle	6.77993e-05	5.89221e-05	4.10068e-05	5.5298e-05	6.4983e-05	4.57638e-05	6.26582e-05	5.63539e-05	6.99248e-05	5.55588e-05	6.22193e-05	5.40395e-05	5.8168e-06	3.66597e-05	4.9437e-05	3.82724e-05	5.42403e-05	4.26307e-05	5.46e-05	6.0552e-05	5.33371e-05	5.47128e-05	5.79326e-05	5.40395e-05	4.43069e-05	5.47128e-05	4.32291e-05	4.67405e-05	5.09055e-05	4.85951e-05	8.10153e-05	4.23727e-05	6.02132e-05	0.000129983	7.61894e-05	4.86009e-05	5.2758e-05	5.49563e-05	4.43069e-05	5.50207e-05	4.84061e-05	5.40395e-05	5.0626e-05	5.5298e-05	5.55588e-05	4.9437e-05	3.25567e-05	7.2782e-05	6.05866e-05
Glioblastoma	0.000130734	8.22876e-05	6.58194e-05	7.32993e-05	0.000132865	5.85514e-05	0.000109659	0.000115065	0.000171725	6.70099e-05	7.76181e-05	6.60257e-05	4.62818e-06	5.02318e-05	6.05119e-05	5.85953e-05	8.74576e-05	4.99886e-05	7.26064e-05	9.68473e-05	7.36761e-05	9.79287e-05	9.98278e-05	6.60257e-05	6.06653e-05	9.79287e-05	5.25461e-05	0.000108019	0.000379306	0.000103106	0.00036723	5.58436e-05	9.51909e-05	0.000560719	0.000155061	0.000134178	6.75777e-05	9.0058e-05	6.06653e-05	7.63373e-05	6.52967e-05	6.60257e-05	5.84542e-05	7.32993e-05	6.70099e-05	6.05119e-05	4.16209e-05	0.000130553	9.088e-05
Glioma	0.00014342	8.23557e-05	6.58383e-05	7.3298e-05	0.000125167	5.85314e-05	0.000109684	0.00011516	0.000172009	6.69687e-05	7.76029e-05	6.59951e-05	4.65953e-06	5.0207e-05	6.04988e-05	5.85804e-05	8.7436e-05	4.99918e-05	7.26558e-05	9.70248e-05	7.37164e-05	9.78907e-05	9.9848e-05	6.59951e-05	6.06495e-05	9.78907e-05	5.25609e-05	0.000108033	0.000379392	9.52625e-05	0.000372436	5.58617e-05	9.52484e-05	0.000553674	0.000160148	0.000134151	6.75839e-05	9.01102e-05	6.06495e-05	7.62991e-05	6.53195e-05	6.59951e-05	5.85829e-05	7.3298e-05	6.69687e-05	6.04988e-05	4.16203e-05	0.000122862	9.0964e-05
Glucose Metabolism Disorders	6.12052e-05	5.39219e-05	3.71013e-05	4.78832e-05	5.91517e-05	4.16409e-05	5.54688e-05	5.97059e-05	6.68179e-05	5.02852e-05	5.59761e-05	5.02332e-05	2.48315e-05	3.52263e-05	4.61689e-05	3.48654e-05	5.53842e-05	7.06839e-05	4.9486e-05	6.69997e-05	4.94809e-05	5.20605e-05	5.30018e-05	5.02332e-05	4.19425e-05	5.20605e-05	0.000113522	4.92375e-05	4.75887e-05	5.14144e-05	7.71814e-05	4.63983e-05	5.54735e-05	0.000121229	7.24393e-05	5.30349e-05	4.8175e-05	4.98224e-05	4.19425e-05	5.36006e-05	4.79752e-05	5.02332e-05	7.24967e-05	4.78832e-05	5.02852e-05	4.61689e-05	3.0062e-05	6.4805e-05	5.22401e-05
Growth Hormone-Secreting Pituitary Adenoma	0.000142823	8.21221e-05	6.56389e-05	7.3149e-05	0.000132541	5.83954e-05	0.00010945	0.000114832	0.0001714	6.68858e-05	7.74717e-05	6.59219e-05	4.54921e-06	5.01456e-05	6.04226e-05	5.82905e-05	8.72747e-05	4.97874e-05	7.24267e-05	9.66141e-05	7.35201e-05	9.78143e-05	9.96968e-05	6.59219e-05	6.05425e-05	9.78143e-05	5.20542e-05	0.000107784	0.000379072	0.000102796	0.000380166	5.56484e-05	9.49648e-05	0.000559743	0.000167143	0.000133913	6.74597e-05	8.98955e-05	6.05425e-05	7.61465e-05	6.51443e-05	6.59219e-05	5.82346e-05	7.3149e-05	6.68858e-05	6.04226e-05	4.15005e-05	0.000130208	9.07052e-05
Head and Neck Neoplasms	0.000142865	8.19665e-05	6.57311e-05	7.3119e-05	0.000132382	5.83268e-05	0.000109411	0.000114799	0.000171397	6.68182e-05	7.73763e-05	6.58094e-05	4.60935e-06	5.00433e-05	6.03227e-05	5.83745e-05	8.73044e-05	4.98548e-05	7.23329e-05	9.65662e-05	7.34567e-05	9.77528e-05	9.96107e-05	6.58094e-05	6.04902e-05	9.77528e-05	5.23387e-05	0.000107923	0.000379055	0.000102662	0.000378967	5.56174e-05	9.49004e-05	0.000560311	0.000167052	0.000133951	6.73668e-05	8.98012e-05	6.04902e-05	7.61222e-05	6.51445e-05	6.58094e-05	5.82605e-05	7.3119e-05	6.68182e-05	6.03227e-05	4.14741e-05	0.000130074	9.06287e-05
Heart Defects, Congenital	5.39539e-05	4.76121e-05	3.19829e-05	4.4246e-05	6.17753e-05	3.77539e-05	5.00612e-05	5.12592e-05	6.20085e-05	4.59279e-05	5.25836e-05	4.64341e-05	0.000904795	3.30237e-05	4.19324e-05	2.9491e-05	4.7214e-05	4.63895e-05	4.69064e-05	0.00080448	4.75718e-05	4.39146e-05	4.7728e-05	4.64341e-05	3.77058e-05	4.39146e-05	0.00238163	4.50043e-05	4.37711e-05	4.89593e-05	7.83334e-05	4.11757e-05	5.29156e-05	0.000111974	7.36672e-05	4.07975e-05	4.51924e-05	4.65088e-05	3.77058e-05	4.70599e-05	3.82315e-05	4.64341e-05	5.4468e-05	4.4246e-05	4.59279e-05	4.19324e-05	2.81731e-05	6.62241e-05	4.87069e-05
Heart Diseases	5.42179e-05	4.78809e-05	3.22466e-05	4.27016e-05	6.20044e-05	3.807e-05	4.86616e-05	5.11779e-05	6.18346e-05	4.3931e-05	5.12394e-05	4.67371e-05	0.000901234	3.32488e-05	4.22139e-05	2.98045e-05	4.75403e-05	4.68862e-05	4.59947e-05	0.000812822	4.78995e-05	4.32165e-05	4.60227e-05	4.67371e-05	3.79755e-05	4.32165e-05	0.000424885	4.45965e-05	4.44066e-05	4.9044e-05	7.80859e-05	4.151e-05	5.31997e-05	0.000111044	7.31804e-05	4.11415e-05	4.54806e-05	4.54154e-05	3.79755e-05	4.7382e-05	3.74502e-05	4.67371e-05	5.50619e-05	4.27016e-05	4.3931e-05	4.22139e-05	2.84024e-05	6.56111e-05	4.86951e-05
Heart Failure	5.52647e-05	4.79092e-05	3.2394e-05	4.5071e-05	6.21473e-05	3.80391e-05	5.08806e-05	5.20615e-05	6.2239e-05	4.6601e-05	5.30249e-05	4.65998e-05	0.000893466	3.34512e-05	4.17709e-05	3.06491e-05	4.77565e-05	4.68951e-05	4.65635e-05	0.00015322	4.74712e-05	4.50781e-05	4.85876e-05	4.65998e-05	3.81247e-05	4.50781e-05	0.00238776	4.60543e-05	4.59332e-05	4.98633e-05	7.87938e-05	4.15209e-05	5.3019e-05	0.00011279	7.37677e-05	4.23964e-05	4.51882e-05	4.7049e-05	3.81247e-05	4.74887e-05	3.92182e-05	4.65998e-05	5.44068e-05	4.5071e-05	4.6601e-05	4.17709e-05	2.83935e-05	6.65987e-05	4.92276e-05
Heart Neoplasms	0.000142887	8.22779e-05	6.5589e-05	7.28879e-05	0.000132459	5.82024e-05	0.000109117	0.000115021	0.000171219	6.6781e-05	7.73381e-05	6.577e-05	4.61847e-06	5.02405e-05	6.0471e-05	5.84947e-05	8.73922e-05	4.99244e-05	7.24176e-05	9.67602e-05	7.34641e-05	9.76036e-05	9.92164e-05	6.577e-05	6.06415e-05	9.76036e-05	5.23593e-05	0.000107901	0.000378956	0.000102725	0.000379065	5.5763e-05	9.50331e-05	0.000559834	0.000167416	0.000133981	6.74158e-05	8.98238e-05	6.06415e-05	7.62097e-05	6.50693e-05	6.577e-05	5.84081e-05	7.28879e-05	6.6781e-05	6.0471e-05	4.14244e-05	0.000130365	9.0519e-05
Heart Septal Defects, Ventricular	5.67036e-05	4.989e-05	3.3695e-05	4.63607e-05	6.42364e-05	3.9625e-05	5.2492e-05	5.37593e-05	6.47131e-05	4.80591e-05	5.49109e-05	4.8487e-05	0.000861444	3.4598e-05	4.37834e-05	3.12493e-05	4.96226e-05	4.78261e-05	4.89423e-05	0.000788536	4.96969e-05	4.63284e-05	5.00366e-05	4.8487e-05	3.96499e-05	4.63284e-05	0.00231509	4.72506e-05	4.70843e-05	5.11705e-05	8.12917e-05	4.30356e-05	5.52412e-05	0.000116805	7.64387e-05	4.34461e-05	4.71412e-05	4.86735e-05	3.96499e-05	4.94267e-05	4.02551e-05	4.8487e-05	5.61112e-05	4.63607e-05	4.80591e-05	4.37834e-05	2.95399e-05	6.87635e-05	5.09241e-05
Hemangioma	0.000142894	8.20884e-05	6.56359e-05	7.30855e-05	0.000132451	5.8391e-05	0.000109341	0.00011485	0.000171274	6.68439e-05	7.74172e-05	6.58745e-05	4.61445e-06	5.01279e-05	6.03734e-05	5.84184e-05	8.7298e-05	4.97556e-05	7.23985e-05	9.65602e-05	7.34917e-05	9.77501e-05	9.96008e-05	6.58745e-05	6.05063e-05	9.77501e-05	5.23389e-05	0.000107825	0.000379388	0.000102799	0.000379467	5.55671e-05	9.49061e-05	0.000559435	0.000167052	0.000134105	6.74086e-05	8.98172e-05	6.05063e-05	7.61225e-05	6.51114e-05	6.58745e-05	5.82585e-05	7.30855e-05	6.68439e-05	6.03734e-05	4.14184e-05	0.000130117	9.06041e-05
Hepatoblastoma	0.000142932	8.20791e-05	6.56637e-05	7.31229e-05	0.000132421	5.8399e-05	0.000109387	0.000114807	0.000171301	6.68748e-05	7.73861e-05	6.58069e-05	4.60531e-06	5.01467e-05	6.03578e-05	5.84237e-05	8.72586e-05	4.97957e-05	7.23713e-05	9.65472e-05	7.34326e-05	9.78097e-05	9.96658e-05	6.58069e-05	6.05557e-05	9.78097e-05	5.23569e-05	0.000107846	0.000379476	0.000102775	0.000379407	5.5677e-05	9.48669e-05	0.000559574	0.000167076	0.000134351	6.73578e-05	8.98816e-05	6.05557e-05	7.61071e-05	6.51502e-05	6.58069e-05	5.82727e-05	7.31229e-05	6.68748e-05	6.03578e-05	4.1446e-05	0.000130113	9.06137e-05
Heroin Dependence	4.96872e-05	3.95032e-05	1.83553e-05	3.74937e-05	4.3162e-05	2.43191e-05	4.19484e-05	4.10212e-05	4.82003e-05	3.79276e-05	4.14617e-05	3.62072e-05	3.61223e-06	2.79141e-05	3.33633e-05	2.66097e-05	3.38337e-05	5.07482e-05	3.49463e-05	4.32526e-05	3.72576e-05	3.37926e-05	3.51601e-05	3.62072e-05	3.30015e-05	3.37926e-05	3.19138e-05	3.19014e-05	3.7434e-05	2.7666e-05	5.98113e-05	3.04406e-05	4.28729e-05	8.42074e-05	5.86902e-05	4.55641e-05	3.51269e-05	4.16566e-05	3.30015e-05	3.96007e-05	3.53497e-05	3.62072e-05	7.9874e-05	3.74937e-05	3.79276e-05	3.33633e-05	2.1477e-05	4.61691e-05	4.23611e-05
Hirschsprung Disease	5.77471e-05	6.08038e-05	3.9804e-05	5.47582e-05	6.58303e-05	4.58622e-05	6.19244e-05	5.91072e-05	7.44913e-05	5.9243e-05	6.70453e-05	5.49575e-05	3.47987e-06	3.54066e-05	5.01963e-05	3.03724e-05	5.37809e-05	3.24575e-05	0.0136475	6.65907e-05	5.21836e-05	5.37323e-05	6.02116e-05	5.49575e-05	4.18783e-05	5.37323e-05	4.93611e-05	4.94943e-05	4.97968e-05	5.30531e-05	9.04539e-05	4.19964e-05	6.43865e-05	0.000131691	8.17985e-05	4.59128e-05	5.47273e-05	5.66798e-05	4.18783e-05	5.44868e-05	4.67586e-05	5.49575e-05	3.74045e-05	5.47582e-05	5.9243e-05	5.01963e-05	3.50496e-05	7.85693e-05	5.72616e-05
Hodgkin Disease	0.00014286	8.20963e-05	6.56087e-05	7.30997e-05	0.000132485	5.83637e-05	0.000109362	0.000114806	0.000171313	6.68488e-05	7.74323e-05	6.58863e-05	4.5747e-06	5.01167e-05	6.03925e-05	5.83477e-05	8.72729e-05	4.97839e-05	7.24132e-05	9.65902e-05	7.34907e-05	9.77106e-05	9.95972e-05	6.58863e-05	6.05105e-05	9.77106e-05	5.21729e-05	0.000107733	0.000379337	0.000102751	0.000379383	5.56442e-05	9.49325e-05	0.000559493	0.000167125	0.000133983	6.743e-05	8.98367e-05	6.05105e-05	7.61121e-05	6.50979e-05	6.58863e-05	5.82505e-05	7.30997e-05	6.68488e-05	6.03925e-05	4.14957e-05	0.00013017	9.06758e-05
Huntington Disease	5.68443e-05	5.36638e-05	3.93911e-05	5.03686e-05	6.02729e-05	4.44767e-05	5.85468e-05	5.95632e-05	7.00302e-05	5.38087e-05	5.8001e-05	4.94409e-05	2.47827e-05	3.64698e-05	4.37107e-05	2.88199e-05	5.30662e-05	0.000740406	5.21672e-05	7.35678e-05	5.29214e-05	5.0838e-05	5.56791e-05	4.94409e-05	4.24172e-05	5.0838e-05	7.53e-05	4.58834e-05	5.05527e-05	4.81134e-05	7.85218e-05	0.0020762	5.88835e-05	0.000125755	7.60492e-05	4.30192e-05	4.64258e-05	5.24713e-05	4.24172e-05	5.4125e-05	4.52493e-05	4.94409e-05	0.00316452	5.03686e-05	5.38087e-05	4.37107e-05	3.6063e-05	6.75477e-05	5.25447e-05
Hydatidiform Mole	0.000142876	8.21308e-05	6.56478e-05	7.31335e-05	0.000132495	5.84069e-05	0.000109391	0.000114821	0.000171326	6.6888e-05	7.74752e-05	6.59323e-05	4.55286e-06	5.01535e-05	6.04313e-05	5.83216e-05	8.72885e-05	4.97968e-05	7.24284e-05	9.66223e-05	7.35313e-05	9.7729e-05	9.96203e-05	6.59323e-05	6.05532e-05	9.7729e-05	5.20769e-05	0.000107771	0.000379001	0.000102753	0.000379382	5.56605e-05	9.49749e-05	0.000559482	0.000167156	0.000133925	6.74685e-05	8.98744e-05	6.05532e-05	7.61601e-05	6.51291e-05	6.59323e-05	5.82466e-05	7.31335e-05	6.6888e-05	6.04313e-05	4.15077e-05	0.000130212	9.06929e-05
Hyperglycemia	5.75013e-05	6.23222e-05	3.73663e-05	4.26823e-05	5.72144e-05	4.23372e-05	5.08826e-05	6.64775e-05	6.41179e-05	4.52386e-05	5.26044e-05	5.09937e-05	2.44304e-05	3.62205e-05	4.686e-05	3.12787e-05	5.61247e-05	6.84818e-05	4.70462e-05	7.4405e-05	4.9812e-05	4.62435e-05	4.72324e-05	5.09937e-05	4.29572e-05	4.62435e-05	0.000108211	4.53906e-05	4.49638e-05	4.84751e-05	8.0176e-05	6.12586e-05	6.3937e-05	0.000119676	7.69603e-05	4.87434e-05	4.84014e-05	4.68974e-05	4.29572e-05	5.45473e-05	4.29311e-05	5.09937e-05	8.74898e-05	4.26823e-05	4.52386e-05	4.686e-05	2.93887e-05	6.96758e-05	5.02977e-05
Hyperhomocysteinemia	3.62107e-05	3.12948e-05	2.0883e-05	3.16105e-05	3.91659e-05	2.60737e-05	3.38189e-05	4.27858e-05	3.96481e-05	3.41378e-05	4.10148e-05	3.58293e-05	3.13692e-06	2.78173e-05	2.83415e-05	2.58019e-05	3.96825e-05	2.78454e-05	3.4502e-05	3.57211e-05	3.41706e-05	2.89695e-05	3.30105e-05	3.58293e-05	2.87711e-05	2.89695e-05	3.51295e-05	3.16788e-05	3.52113e-05	3.23188e-05	4.89566e-05	2.38653e-05	3.56824e-05	7.30673e-05	4.83051e-05	4.29636e-05	3.25608e-05	3.5515e-05	2.87711e-05	3.29379e-05	2.46706e-05	3.58293e-05	2.25168e-05	3.16105e-05	3.41378e-05	2.83415e-05	2.24134e-05	4.47713e-05	3.32969e-05
Hyperprolactinemia	5.64786e-05	5.36049e-05	3.90659e-05	5.02909e-05	6.00976e-05	4.42153e-05	5.83881e-05	5.95431e-05	6.9686e-05	5.39518e-05	5.8008e-05	4.92339e-05	3.19796e-05	3.61817e-05	4.36721e-05	2.82996e-05	5.26218e-05	0.000741754	5.21649e-05	7.35074e-05	5.25525e-05	5.03943e-05	5.55885e-05	4.92339e-05	4.20692e-05	5.03943e-05	7.48726e-05	4.54358e-05	4.9305e-05	4.81639e-05	7.85376e-05	0.00207186	5.87257e-05	0.000125795	7.63019e-05	4.21786e-05	4.62939e-05	5.23442e-05	4.20692e-05	5.37733e-05	4.49214e-05	4.92339e-05	0.00317189	5.02909e-05	5.39518e-05	4.36721e-05	3.59366e-05	6.77595e-05	5.24072e-05
Hypertension	5.49502e-05	4.84537e-05	3.24675e-05	4.49507e-05	6.26448e-05	3.83565e-05	5.09577e-05	5.20218e-05	6.28447e-05	4.66352e-05	5.3405e-05	4.71146e-05	0.000881589	3.35424e-05	4.26286e-05	3.02901e-05	4.7998e-05	4.6918e-05	4.75803e-05	0.000799459	4.82901e-05	4.4701e-05	4.86031e-05	4.71146e-05	3.83403e-05	4.4701e-05	0.0023633	4.58541e-05	4.5677e-05	4.97246e-05	7.92877e-05	4.18621e-05	5.37415e-05	0.000113439	7.45136e-05	4.21663e-05	4.59297e-05	4.71964e-05	3.83403e-05	4.78504e-05	3.88926e-05	4.71146e-05	5.51229e-05	4.49507e-05	4.66352e-05	4.26286e-05	2.87236e-05	6.70446e-05	4.94944e-05
Inferior Wall Myocardial Infarction	5.57134e-05	4.87437e-05	3.28673e-05	4.53533e-05	6.30941e-05	3.86919e-05	5.13863e-05	5.25167e-05	6.33188e-05	4.70656e-05	5.37877e-05	4.74392e-05	0.000890704	3.37951e-05	4.28178e-05	3.07834e-05	4.8499e-05	4.6923e-05	4.80147e-05	0.000798434	4.86393e-05	4.53235e-05	4.8974e-05	4.74392e-05	3.86711e-05	4.53235e-05	0.00237401	4.60795e-05	4.5682e-05	5.02265e-05	7.97571e-05	4.16231e-05	5.40833e-05	0.000114267	7.49852e-05	4.25972e-05	4.6131e-05	4.75991e-05	3.86711e-05	4.83259e-05	3.9371e-05	4.74392e-05	5.54712e-05	4.53533e-05	4.70656e-05	4.28178e-05	2.89136e-05	6.74489e-05	4.98045e-05
Infertility	6.70832e-05	5.71764e-05	4.38025e-05	5.418e-05	6.83948e-05	4.69088e-05	6.32644e-05	6.22172e-05	7.54224e-05	5.50248e-05	6.01967e-05	5.28381e-05	1.19513e-05	3.8899e-05	4.76461e-05	3.65397e-05	5.57714e-05	5.00378e-05	4.97827e-05	6.32533e-05	5.4244e-05	5.70737e-05	5.97416e-05	5.28381e-05	4.527e-05	5.70737e-05	6.54878e-05	5.33694e-05	6.24133e-05	5.90202e-05	8.86102e-05	6.2134e-05	6.08514e-05	0.000144864	8.20444e-05	4.89697e-05	5.0374e-05	5.58375e-05	4.527e-05	5.85835e-05	4.87598e-05	5.28381e-05	5.15216e-05	5.418e-05	5.50248e-05	4.76461e-05	4.10046e-05	7.44843e-05	5.77922e-05
Inflammatory Bowel Diseases	5.66652e-05	5.97761e-05	3.74927e-05	5.26682e-05	6.55673e-05	4.2373e-05	6.09489e-05	5.71283e-05	7.27337e-05	5.60305e-05	6.48287e-05	5.45504e-05	2.66782e-06	3.57944e-05	5.02203e-05	2.94394e-05	5.26873e-05	3.16863e-05	0.0146851	5.84409e-05	5.17719e-05	5.20458e-05	5.79097e-05	5.45504e-05	4.15913e-05	5.20458e-05	4.52588e-05	4.78331e-05	5.01462e-05	4.95414e-05	8.48033e-05	4.04102e-05	6.37658e-05	0.000128091	8.05421e-05	4.54475e-05	5.47943e-05	5.515e-05	4.15913e-05	5.37553e-05	4.56444e-05	5.45504e-05	3.49878e-05	5.26682e-05	5.60305e-05	5.02203e-05	3.50032e-05	7.70156e-05	5.76734e-05
Intervertebral Disc Degeneration	4.31163e-05	4.13022e-05	2.64439e-05	3.18885e-05	4.92796e-05	3.01275e-05	3.95001e-05	4.0728e-05	5.26749e-05	3.39979e-05	4.05914e-05	3.84671e-05	3.68323e-06	2.5069e-05	3.75783e-05	2.13244e-05	3.8104e-05	2.25475e-05	4.63823e-05	6.64546e-05	4.35689e-05	3.2038e-05	3.57126e-05	3.84671e-05	3.13336e-05	3.2038e-05	3.16734e-05	3.19823e-05	3.66166e-05	3.49509e-05	6.13616e-05	3.11622e-05	4.37086e-05	9.80449e-05	5.93936e-05	3.05987e-05	3.81388e-05	3.60303e-05	3.13336e-05	3.98406e-05	2.8379e-05	3.84671e-05	3.24976e-05	3.18885e-05	3.39979e-05	3.75783e-05	0.000468662	5.09875e-05	4.12801e-05
Intracranial Aneurysm	5.66879e-05	5.35488e-05	3.89775e-05	5.02647e-05	6.01175e-05	4.41721e-05	5.84512e-05	5.94418e-05	6.96431e-05	5.39099e-05	5.79614e-05	4.91125e-05	3.15185e-05	3.61143e-05	4.35508e-05	2.87312e-05	5.25358e-05	0.000741104	5.22608e-05	7.27413e-05	5.248e-05	5.03729e-05	5.56861e-05	4.91125e-05	4.2005e-05	5.03729e-05	7.54779e-05	4.57041e-05	5.02487e-05	4.83061e-05	7.83805e-05	0.00207213	5.86119e-05	0.000125457	7.6081e-05	4.2719e-05	4.6188e-05	5.22602e-05	4.2005e-05	5.36952e-05	4.48999e-05	4.91125e-05	0.00316508	5.02647e-05	5.39099e-05	4.35508e-05	3.59888e-05	6.75794e-05	5.2314e-05
Intracranial Hemorrhage, Hypertensive	5.66879e-05	5.35488e-05	3.89775e-05	5.02647e-05	6.01175e-05	4.41721e-05	5.84512e-05	5.94418e-05	6.96431e-05	5.39099e-05	5.79614e-05	4.91125e-05	3.15185e-05	3.61143e-05	4.35508e-05	2.87312e-05	5.25358e-05	0.000741104	5.22608e-05	7.27413e-05	5.248e-05	5.03729e-05	5.56861e-05	4.91125e-05	4.2005e-05	5.03729e-05	7.54779e-05	4.57041e-05	5.02487e-05	4.83061e-05	7.83805e-05	0.00207213	5.86119e-05	0.000125457	7.6081e-05	4.2719e-05	4.6188e-05	5.22602e-05	4.2005e-05	5.36952e-05	4.48999e-05	4.91125e-05	0.00316508	5.02647e-05	5.39099e-05	4.35508e-05	3.59888e-05	6.75794e-05	5.2314e-05
Kidney Diseases	6.66885e-05	5.70345e-05	4.35041e-05	5.34552e-05	6.849e-05	4.6878e-05	6.23524e-05	6.24182e-05	7.37364e-05	5.43924e-05	5.98276e-05	5.27767e-05	1.35232e-05	3.87886e-05	4.75914e-05	3.68198e-05	5.6826e-05	4.67464e-05	5.0096e-05	6.31539e-05	5.42704e-05	5.61998e-05	5.88078e-05	5.27767e-05	4.51197e-05	5.61998e-05	7.16717e-05	5.39975e-05	6.59703e-05	5.96106e-05	8.74578e-05	6.20933e-05	6.05984e-05	0.00014199	8.16925e-05	5.11512e-05	5.03476e-05	5.49731e-05	4.51197e-05	5.85676e-05	4.80109e-05	5.27767e-05	5.07987e-05	5.34552e-05	5.43924e-05	4.75914e-05	3.2168e-05	7.36029e-05	5.71964e-05
Kidney Neoplasms	0.000142985	8.21698e-05	6.57486e-05	7.31756e-05	0.000132504	5.83992e-05	0.000109473	0.000114966	0.000171572	6.69083e-05	7.74596e-05	6.58799e-05	4.58551e-06	5.01008e-05	6.04352e-05	5.84213e-05	8.73932e-05	4.98925e-05	7.2461e-05	9.6653e-05	7.35202e-05	9.77981e-05	9.96502e-05	6.58799e-05	6.05094e-05	9.77981e-05	5.24091e-05	6.24978e-05	0.000378966	0.000102855	0.000379117	5.57144e-05	9.50306e-05	0.000560057	0.000167265	0.000133992	6.74524e-05	8.98641e-05	6.05094e-05	7.62136e-05	6.51865e-05	6.58799e-05	5.83505e-05	7.31756e-05	6.69083e-05	6.04352e-05	4.15034e-05	0.000130236	9.06948e-05
Klatskin Tumor	0.000142836	8.2071e-05	6.56759e-05	7.31296e-05	0.000132383	5.8402e-05	0.000109558	0.000114934	0.000171393	6.68136e-05	7.74123e-05	6.5907e-05	4.61449e-06	5.01147e-05	6.0348e-05	5.84117e-05	8.73331e-05	4.98321e-05	7.23533e-05	9.6524e-05	7.34953e-05	9.7899e-05	9.9799e-05	6.5907e-05	6.05107e-05	9.7899e-05	5.23239e-05	0.000107881	0.000379092	0.000102748	0.00038066	5.57358e-05	9.49285e-05	0.00055999	0.00016694	0.000134025	6.73956e-05	8.98188e-05	6.05107e-05	7.6185e-05	6.52048e-05	6.5907e-05	5.82978e-05	7.31296e-05	6.68136e-05	6.0348e-05	4.15206e-05	0.00013006	9.0707e-05
Klinefelter Syndrome	6.56999e-05	5.63237e-05	4.29125e-05	5.36254e-05	6.65126e-05	4.63672e-05	6.28999e-05	6.19421e-05	7.44592e-05	5.45617e-05	5.96984e-05	5.20704e-05	1.29876e-05	3.8477e-05	4.68663e-05	3.59867e-05	5.61251e-05	4.98883e-05	4.97948e-05	6.28231e-05	5.34869e-05	5.62512e-05	5.95979e-05	5.20704e-05	4.57503e-05	5.62512e-05	7.07047e-05	5.40092e-05	6.55794e-05	5.77321e-05	8.62204e-05	6.19472e-05	5.97774e-05	0.000139672	7.95043e-05	5.09414e-05	4.95984e-05	5.55596e-05	4.57503e-05	5.78603e-05	4.93405e-05	5.20704e-05	5.14409e-05	5.36254e-05	5.45617e-05	4.68663e-05	4.10936e-05	7.25569e-05	5.67853e-05
Laryngeal Neoplasms	0.000142978	8.21544e-05	6.58013e-05	7.31177e-05	0.000132505	5.84815e-05	0.000109403	0.000114948	0.000171437	6.68421e-05	7.74232e-05	6.5885e-05	4.61437e-06	5.01387e-05	6.04046e-05	5.84232e-05	8.73858e-05	4.987e-05	7.24135e-05	9.66745e-05	7.35409e-05	9.77409e-05	9.95707e-05	6.5885e-05	6.05533e-05	9.77409e-05	5.23551e-05	0.000107942	0.00037896	0.000102825	0.000379105	5.57296e-05	9.50073e-05	0.000509677	0.000167232	0.00013397	6.74391e-05	8.98497e-05	6.05533e-05	7.61793e-05	6.51539e-05	6.5885e-05	5.83352e-05	7.31177e-05	6.68421e-05	6.04046e-05	4.15127e-05	0.000130283	9.06917e-05
Leiomyoma	0.000142813	8.21937e-05	6.56891e-05	7.31449e-05	0.000132384	5.8434e-05	0.00010941	0.000114854	0.000171288	6.6863e-05	7.75059e-05	6.59817e-05	4.59287e-06	5.00023e-05	6.04879e-05	5.84167e-05	8.7331e-05	4.98506e-05	7.24921e-05	9.66608e-05	7.35837e-05	9.77734e-05	9.96161e-05	6.59817e-05	6.05003e-05	9.77734e-05	5.22854e-05	0.000107798	7.32917e-05	0.00010282	0.000379441	5.55024e-05	9.50215e-05	0.000559489	0.000167128	0.000134062	6.75267e-05	8.97906e-05	6.05003e-05	7.62e-05	6.51338e-05	6.59817e-05	5.83114e-05	7.31449e-05	6.6863e-05	6.04879e-05	4.15602e-05	0.00013019	9.05095e-05
Leukemia	0.000142768	8.20086e-05	6.56021e-05	7.30416e-05	0.000132451	5.83408e-05	0.000109345	0.00011473	0.000171334	6.67494e-05	7.73819e-05	6.58424e-05	4.5953e-06	5.0062e-05	6.03726e-05	5.82631e-05	8.72313e-05	4.97684e-05	7.2402e-05	9.65163e-05	7.34554e-05	9.76784e-05	9.95777e-05	6.58424e-05	6.04642e-05	9.76784e-05	5.22973e-05	0.000107789	0.000379582	0.000102716	0.000379454	5.55356e-05	9.48395e-05	0.000559643	0.000166993	0.000133971	6.74178e-05	8.97893e-05	6.04642e-05	7.60547e-05	6.50647e-05	6.58424e-05	5.81713e-05	7.30416e-05	6.67494e-05	6.03726e-05	4.14618e-05	0.000130059	9.06687e-05
Leukemia, Lymphocytic, Chronic, B-Cell	0.000142923	8.20644e-05	6.5753e-05	7.31985e-05	0.000132413	5.85015e-05	0.00010944	0.000114875	0.000171322	6.69361e-05	7.74394e-05	6.58306e-05	4.61192e-06	5.01898e-05	6.02604e-05	5.84523e-05	8.73005e-05	4.981e-05	7.23333e-05	9.65469e-05	7.35133e-05	9.78505e-05	9.97044e-05	6.58306e-05	6.06109e-05	9.78505e-05	5.24094e-05	0.00010792	0.000379263	0.000102846	0.000379279	5.57325e-05	9.48515e-05	0.000559507	0.000167039	0.000134052	6.73076e-05	8.99219e-05	6.06109e-05	7.61471e-05	6.52492e-05	6.58306e-05	5.8297e-05	7.31985e-05	6.69361e-05	6.02604e-05	4.14562e-05	0.000130098	9.0609e-05
Leukemia, Lymphoid	0.000142903	8.20481e-05	6.56661e-05	7.30861e-05	0.000132453	5.84243e-05	0.000109283	0.000114844	0.000171288	6.67813e-05	7.72961e-05	6.57648e-05	4.59514e-06	5.00245e-05	6.03646e-05	5.83727e-05	8.7214e-05	4.97055e-05	7.23279e-05	9.65215e-05	7.34358e-05	9.77458e-05	9.96e-05	6.57648e-05	6.05038e-05	9.77458e-05	5.21156e-05	0.000107819	0.00037937	0.000102822	0.000379413	5.56843e-05	9.48311e-05	0.000559225	0.000166887	0.000134019	6.73579e-05	8.97747e-05	6.05038e-05	7.5983e-05	6.51383e-05	6.57648e-05	5.83123e-05	7.30861e-05	6.67813e-05	6.03646e-05	4.14157e-05	0.000130022	9.06744e-05
Leukemia, Megakaryoblastic, Acute	0.000142695	8.21019e-05	6.57119e-05	7.3045e-05	0.000132501	5.84326e-05	0.000109305	0.000114931	0.000171355	6.6819e-05	7.74542e-05	6.59608e-05	4.61822e-06	5.02966e-05	6.04585e-05	5.82296e-05	8.7392e-05	4.99203e-05	7.24204e-05	9.66866e-05	7.36046e-05	9.7701e-05	9.9522e-05	6.59608e-05	6.06891e-05	9.7701e-05	5.23616e-05	0.000107877	0.000379185	0.000102787	0.000379311	5.57631e-05	9.5006e-05	0.000559385	0.00016718	0.000133864	6.74824e-05	8.99406e-05	6.06891e-05	7.62577e-05	6.51534e-05	6.59608e-05	5.83799e-05	7.3045e-05	6.6819e-05	6.04585e-05	4.15572e-05	0.000130168	9.06707e-05
Leukemia, Monocytic, Acute	0.000142848	8.21249e-05	6.56358e-05	7.31192e-05	0.000132485	5.84001e-05	0.00010937	0.000114803	0.000171301	6.68747e-05	7.74608e-05	6.59285e-05	4.59014e-06	5.01442e-05	6.04258e-05	5.83152e-05	8.72801e-05	4.97476e-05	7.24397e-05	9.65658e-05	7.35249e-05	9.77148e-05	9.96002e-05	6.59285e-05	6.05441e-05	9.77148e-05	5.21749e-05	0.000107748	0.000379184	0.000102733	0.000379323	5.56698e-05	9.49688e-05	0.000559316	0.00016712	0.000134007	6.74657e-05	8.98552e-05	6.05441e-05	7.61541e-05	6.51157e-05	6.59285e-05	5.8275e-05	7.31192e-05	6.68747e-05	6.04258e-05	4.1516e-05	0.000130189	9.06957e-05
Leukemia, Myelogenous, Chronic, BCR-ABL Positive	0.000142886	8.21098e-05	6.56537e-05	7.31065e-05	0.000132448	5.83969e-05	0.000109397	0.000114788	0.000171311	6.68468e-05	7.74461e-05	6.59062e-05	4.60191e-06	5.0162e-05	6.04077e-05	5.83885e-05	8.72847e-05	4.9837e-05	7.24314e-05	9.66209e-05	7.35063e-05	9.77353e-05	9.96059e-05	6.59062e-05	6.05794e-05	9.77353e-05	5.2337e-05	0.000107801	0.000379244	0.000102696	0.000379349	5.56357e-05	9.49663e-05	0.000559529	0.000167127	0.000134017	6.74461e-05	8.98878e-05	6.05794e-05	7.61655e-05	6.51261e-05	6.59062e-05	5.828e-05	7.31065e-05	6.68468e-05	6.04077e-05	4.15202e-05	0.000130172	9.06782e-05
Leukemia, Myeloid	0.000142698	8.20748e-05	6.56345e-05	7.30366e-05	0.00013246	5.83673e-05	0.00010931	0.000114825	0.000171305	6.67933e-05	7.74073e-05	6.58948e-05	4.60084e-06	5.01921e-05	6.0413e-05	5.82505e-05	8.72861e-05	4.98107e-05	7.23725e-05	9.6622e-05	7.3519e-05	9.76716e-05	9.95358e-05	6.58948e-05	6.05783e-05	9.76716e-05	5.23133e-05	0.000107779	0.000379343	0.00010273	0.000379385	5.56851e-05	9.49458e-05	0.000559446	0.000167117	0.000133911	6.74411e-05	8.98643e-05	6.05783e-05	7.61557e-05	6.50977e-05	6.58948e-05	5.83042e-05	7.30366e-05	6.67933e-05	6.0413e-05	4.15122e-05	0.000130141	9.06421e-05
Leukemia, Myeloid, Acute	0.000142946	8.21234e-05	6.56863e-05	7.3169e-05	0.000132526	5.84217e-05	0.00010946	0.000114887	0.000171434	6.68804e-05	7.74652e-05	6.58947e-05	4.61583e-06	5.01332e-05	6.03984e-05	5.84169e-05	8.73216e-05	4.98589e-05	7.24586e-05	9.66491e-05	7.35283e-05	9.78119e-05	9.96743e-05	6.58947e-05	6.05557e-05	9.78119e-05	5.24394e-05	0.000107886	0.000379288	0.00010282	0.000379425	5.56985e-05	9.49672e-05	0.000559863	0.000167182	0.000134046	6.74467e-05	8.99048e-05	6.05557e-05	7.61626e-05	6.51813e-05	6.58947e-05	5.831e-05	7.3169e-05	6.68804e-05	6.03984e-05	4.15329e-05	0.000130203	9.07169e-05
Leukemia, Myelomonocytic, Chronic	0.000142819	8.21197e-05	6.5636e-05	7.31211e-05	0.000132477	5.83922e-05	0.000109381	0.000114807	0.000171322	6.68732e-05	7.74586e-05	6.59175e-05	4.54801e-06	5.0141e-05	6.04197e-05	5.82907e-05	8.7271e-05	4.97859e-05	7.24148e-05	9.66094e-05	7.35152e-05	9.77193e-05	9.96105e-05	6.59175e-05	6.05379e-05	9.77193e-05	5.20411e-05	0.000107759	0.000379042	0.000102734	0.000379384	5.56462e-05	9.49612e-05	0.000559436	0.000167129	0.00013391	6.74557e-05	8.98622e-05	6.05379e-05	7.61434e-05	6.51181e-05	6.59175e-05	5.82316e-05	7.31211e-05	6.68732e-05	6.04197e-05	4.14974e-05	0.000130195	9.06811e-05
Leukemia, Promyelocytic, Acute	0.000142919	8.20994e-05	6.56538e-05	7.31363e-05	0.000132445	5.84065e-05	0.0001094	0.000114845	0.000171265	6.68653e-05	7.74428e-05	6.58983e-05	4.60496e-06	5.01188e-05	6.03956e-05	5.83857e-05	8.73294e-05	4.97968e-05	7.24137e-05	9.65927e-05	7.3513e-05	9.77669e-05	9.96379e-05	6.58983e-05	6.05522e-05	9.77669e-05	5.23398e-05	0.000107819	0.000379182	0.00010276	0.000379241	5.56807e-05	9.4932e-05	0.000559382	0.000167064	0.000134039	6.74301e-05	8.98493e-05	6.05522e-05	7.6158e-05	6.51001e-05	6.58983e-05	5.82712e-05	7.31363e-05	6.68653e-05	6.03956e-05	4.14385e-05	0.000130105	9.06862e-05
Leukemia, T-Cell	0.000142772	8.21409e-05	6.5586e-05	7.31025e-05	0.000132436	5.83615e-05	0.000109382	0.000114757	0.000171239	6.68555e-05	7.74504e-05	6.58956e-05	4.56427e-06	5.01155e-05	6.045e-05	5.82919e-05	8.72435e-05	4.98034e-05	7.23441e-05	9.66107e-05	7.34962e-05	9.76892e-05	9.96192e-05	6.58956e-05	6.05134e-05	9.76892e-05	5.23088e-05	0.000107703	0.000379228	0.000102684	0.000379325	5.56752e-05	9.49645e-05	0.000559308	0.000167063	0.000134032	6.74798e-05	8.98215e-05	6.05134e-05	7.61258e-05	6.50982e-05	6.58956e-05	5.82814e-05	7.31025e-05	6.68555e-05	6.045e-05	4.1508e-05	0.000130155	9.06823e-05
Leukemia-Lymphoma, Adult T-Cell	0.000142985	8.16832e-05	6.57224e-05	7.33581e-05	0.000132403	5.84622e-05	0.00010958	0.000114713	0.00017128	6.70999e-05	7.75854e-05	6.58254e-05	4.61916e-06	5.02143e-05	5.99842e-05	5.85017e-05	8.72349e-05	4.98436e-05	7.2284e-05	9.62685e-05	7.35223e-05	9.79485e-05	9.98514e-05	6.58254e-05	6.05988e-05	9.79485e-05	5.25369e-05	0.000107974	0.00037934	0.000102927	0.000379166	5.54392e-05	9.45358e-05	0.000559431	0.000166904	0.000134101	6.71461e-05	9.00525e-05	6.05988e-05	7.61018e-05	6.53555e-05	6.58254e-05	5.81122e-05	7.33581e-05	6.70999e-05	5.99842e-05	4.15192e-05	0.000129954	9.05385e-05
Lithiasis	5.03532e-05	4.37069e-05	2.90389e-05	3.40012e-05	4.79271e-05	3.16799e-05	3.81603e-05	4.14558e-05	4.67916e-05	3.5277e-05	3.88393e-05	3.6339e-05	6.26451e-05	3.11364e-05	3.62886e-05	2.38254e-05	3.8419e-05	0.000239251	3.50847e-05	7.98243e-05	3.62934e-05	3.57506e-05	3.67e-05	3.6339e-05	3.37567e-05	3.57506e-05	0.0002012	3.00069e-05	3.54959e-05	3.85033e-05	6.25327e-05	5.08621e-05	4.19338e-05	9.64123e-05	5.92014e-05	3.11664e-05	3.66014e-05	3.94186e-05	3.37567e-05	3.83076e-05	3.09064e-05	3.6339e-05	0.000247039	3.40012e-05	3.5277e-05	3.62886e-05	2.10531e-05	5.56036e-05	3.9016e-05
Liver Cirrhosis	5.32329e-05	5.82245e-05	3.89167e-05	5.42016e-05	6.44624e-05	4.48832e-05	6.14289e-05	5.76308e-05	7.33584e-05	5.84514e-05	6.63698e-05	5.42867e-05	3.179e-06	3.52217e-05	4.98108e-05	2.83357e-05	5.20735e-05	3.11831e-05	0.0136163	6.57252e-05	5.11665e-05	5.18485e-05	5.93377e-05	5.42867e-05	4.11841e-05	5.18485e-05	4.78312e-05	4.81287e-05	4.93135e-05	5.06936e-05	8.70028e-05	4.1088e-05	6.37181e-05	0.000128879	7.93077e-05	4.39407e-05	5.43193e-05	5.6618e-05	4.11841e-05	5.32086e-05	4.57729e-05	5.42867e-05	3.65351e-05	5.42016e-05	5.84514e-05	4.98108e-05	3.45686e-05	7.66032e-05	5.71774e-05
Liver Diseases	5.82914e-05	6.2767e-05	4.08621e-05	5.66335e-05	6.77444e-05	4.69657e-05	6.42613e-05	6.04387e-05	7.65471e-05	6.09425e-05	6.9062e-05	5.6653e-05	3.5344e-06	3.69368e-05	5.18197e-05	3.01377e-05	5.48536e-05	3.31394e-05	0.0136395	6.84945e-05	5.36644e-05	5.47289e-05	6.20446e-05	5.6653e-05	4.31739e-05	5.47289e-05	5.06463e-05	5.02724e-05	5.1662e-05	5.3841e-05	9.31673e-05	4.29944e-05	6.64113e-05	0.000135878	8.43775e-05	4.59358e-05	5.64868e-05	5.89086e-05	4.31739e-05	5.59268e-05	4.80079e-05	5.6653e-05	3.82181e-05	5.66335e-05	6.09425e-05	5.18197e-05	3.60357e-05	8.13796e-05	5.94785e-05
Liver Neoplasms	0.000143015	8.21739e-05	6.57539e-05	7.31667e-05	0.000132613	5.8457e-05	0.000109524	8.8615e-05	0.000171639	6.68967e-05	7.74691e-05	6.58779e-05	4.606e-06	5.01442e-05	6.03938e-05	5.84477e-05	6.09625e-05	4.99391e-05	7.24884e-05	9.67508e-05	7.35579e-05	9.78186e-05	9.96772e-05	6.58779e-05	6.05753e-05	9.78186e-05	5.24434e-05	0.000108001	0.000379091	0.000102869	0.000379259	5.57369e-05	9.5099e-05	0.000560538	0.000167491	0.000134008	6.74583e-05	8.99301e-05	6.05753e-05	7.62188e-05	6.51945e-05	6.58779e-05	5.83782e-05	7.31667e-05	6.68967e-05	6.03938e-05	4.15262e-05	0.000130303	9.07567e-05
Lung Neoplasms	0.000143207	8.24086e-05	6.58335e-05	7.33065e-05	0.000132895	5.8516e-05	0.000109674	0.000115237	0.000171866	6.7006e-05	7.76107e-05	6.59883e-05	4.6345e-06	5.0197e-05	6.04862e-05	5.85235e-05	8.74727e-05	4.9981e-05	7.26367e-05	8.73616e-05	7.36823e-05	9.79074e-05	9.98444e-05	6.59883e-05	5.08944e-05	9.79074e-05	5.25488e-05	0.000108106	0.000379233	0.000103019	0.00037972	5.59086e-05	9.53059e-05	0.000551517	0.000167834	0.000134107	6.75778e-05	8.04349e-05	5.08944e-05	7.62894e-05	6.52895e-05	6.59883e-05	5.85725e-05	7.33065e-05	6.7006e-05	6.04862e-05	4.16138e-05	0.000130709	9.0926e-05
Lupus Erythematosus, Systemic	0	0	0	0	0	0	0	0	0	0	0	0	0	0	0	0	0	0	0	0	0	0	0	0	0	0	0	0	0	0	0	0	0	0	0	0	0	0	0	0	0	0	0	0	0	0	0	0	0
Lymphatic Metastasis	0.000142982	8.21456e-05	6.566e-05	7.31338e-05	0.000132521	5.84064e-05	0.000109394	0.000114874	0.000171374	6.6888e-05	7.7478e-05	6.59335e-05	4.60444e-06	5.01512e-05	6.04368e-05	5.83734e-05	8.73418e-05	4.9772e-05	7.24632e-05	9.66622e-05	7.3542e-05	9.77268e-05	9.96103e-05	6.59335e-05	6.05559e-05	9.77268e-05	5.23294e-05	0.0001078	0.000379156	0.000102777	0.000379163	5.56904e-05	9.50017e-05	0.000559681	0.000167208	0.000133962	6.74794e-05	8.98778e-05	6.05559e-05	7.61716e-05	6.51279e-05	6.59335e-05	5.83024e-05	7.31338e-05	6.6888e-05	6.04368e-05	4.15312e-05	0.000130233	9.07178e-05
Lymphoma	0.000142834	8.19672e-05	6.56055e-05	7.30441e-05	0.000132485	5.83541e-05	0.000109346	0.000114693	0.000171331	6.67215e-05	7.73541e-05	6.58326e-05	4.60704e-06	5.01026e-05	6.03722e-05	5.8303e-05	8.72452e-05	4.98072e-05	7.23727e-05	9.65288e-05	7.3465e-05	9.76954e-05	9.95674e-05	6.58326e-05	6.05171e-05	9.76954e-05	5.22922e-05	0.000107756	0.000379626	0.000102746	0.000379473	5.55434e-05	9.48247e-05	0.000559567	0.000166995	0.000133969	6.74106e-05	8.98324e-05	6.05171e-05	7.60697e-05	6.50756e-05	6.58326e-05	5.81866e-05	7.30441e-05	6.67215e-05	6.03722e-05	4.14974e-05	0.000130023	9.06691e-05
Lymphoma, B-Cell	0.0001429	8.21166e-05	6.56274e-05	7.31189e-05	0.000132449	5.84052e-05	0.000109408	0.000114819	0.000171395	6.68649e-05	7.74661e-05	6.59252e-05	4.59656e-06	5.00644e-05	6.04147e-05	5.83961e-05	8.72877e-05	4.98398e-05	7.2434e-05	9.66019e-05	7.35403e-05	9.779e-05	9.96507e-05	6.59252e-05	6.04897e-05	9.779e-05	5.23258e-05	0.000107846	0.000379254	0.000102742	0.000379352	5.56676e-05	9.4962e-05	0.000559468	0.000167101	0.000134059	6.74676e-05	8.98094e-05	6.04897e-05	7.61579e-05	6.51849e-05	6.59252e-05	5.82976e-05	7.31189e-05	6.68649e-05	6.04147e-05	4.15421e-05	0.000130101	9.0705e-05
Lymphoma, Extranodal NK-T-Cell	0.000142784	8.21776e-05	6.57284e-05	7.30408e-05	0.000132486	5.84801e-05	0.000109224	0.000114785	0.000171324	6.68675e-05	7.74995e-05	6.59315e-05	4.61053e-06	5.02365e-05	6.03804e-05	5.83363e-05	8.72916e-05	4.96583e-05	7.24762e-05	9.66991e-05	7.35845e-05	9.77155e-05	9.96075e-05	6.59315e-05	6.06273e-05	9.77155e-05	5.23683e-05	0.000107719	0.000379283	0.000102719	0.000379132	5.57331e-05	9.49177e-05	0.000559283	0.000166984	0.000134019	6.74617e-05	8.99413e-05	6.06273e-05	7.60313e-05	6.51425e-05	6.59315e-05	5.83451e-05	7.30408e-05	6.68675e-05	6.03804e-05	4.1548e-05	0.000130207	9.0734e-05
Lymphoma, Large-Cell, Anaplastic	0.000142826	8.21512e-05	6.56933e-05	7.3139e-05	0.000132467	5.8418e-05	0.000109416	0.000114918	0.00017124	6.68742e-05	7.75386e-05	6.60497e-05	4.61863e-06	5.01705e-05	6.04638e-05	5.84618e-05	8.74001e-05	4.9918e-05	7.24564e-05	9.66168e-05	7.35721e-05	9.77665e-05	9.95299e-05	6.60497e-05	6.06386e-05	9.77665e-05	5.23773e-05	0.000107911	0.000379228	0.000102793	0.000379301	5.57353e-05	9.50118e-05	0.000559311	0.000167086	0.000133924	6.7535e-05	8.98644e-05	6.06386e-05	7.6266e-05	6.52371e-05	6.60497e-05	5.82801e-05	7.3139e-05	6.68742e-05	6.04638e-05	4.16256e-05	0.00013018	9.07838e-05
Lymphoma, Large-Cell, Immunoblastic	0.000142864	8.20354e-05	6.57411e-05	7.30925e-05	0.000132408	5.84348e-05	0.00010942	0.000114842	0.000171173	6.68694e-05	7.74231e-05	6.58513e-05	4.61872e-06	5.01273e-05	6.03468e-05	5.84776e-05	8.73084e-05	4.98763e-05	7.23783e-05	9.65566e-05	7.34455e-05	9.78119e-05	9.96157e-05	6.58513e-05	6.05979e-05	9.78119e-05	5.23855e-05	0.000107726	0.00037928	0.00010284	0.000379269	5.56761e-05	9.49115e-05	0.000559376	0.000166949	0.000134097	6.73748e-05	8.98296e-05	6.05979e-05	7.61738e-05	6.51088e-05	6.58513e-05	5.82596e-05	7.30925e-05	6.68694e-05	6.03468e-05	4.14884e-05	0.000130113	9.06246e-05
Lymphoma, Mantle-Cell	0.000142865	8.21157e-05	6.5596e-05	7.31046e-05	0.000132341	5.84152e-05	0.000109406	0.000114871	0.000171242	6.68566e-05	7.74212e-05	6.58581e-05	4.46201e-06	5.01829e-05	6.03832e-05	5.84277e-05	8.73072e-05	4.98587e-05	7.23904e-05	9.65495e-05	7.34695e-05	9.77656e-05	9.95983e-05	6.58581e-05	6.05655e-05	9.77656e-05	5.23591e-05	0.000107866	0.000379234	0.000102745	0.00037931	5.56869e-05	9.49231e-05	0.000559359	0.000167064	0.00013409	6.74071e-05	8.98508e-05	6.05655e-05	7.61741e-05	6.51397e-05	6.58581e-05	5.82733e-05	7.31046e-05	6.68566e-05	6.03832e-05	4.14917e-05	0.00013006	9.05764e-05
Lymphoma, Non-Hodgkin	0.000142955	8.19613e-05	6.568e-05	7.33223e-05	0.000132192	5.83926e-05	0.000109591	0.000114712	0.00017132	6.70391e-05	7.76228e-05	6.59219e-05	4.61918e-06	4.96305e-05	6.04426e-05	5.84602e-05	8.72416e-05	4.98265e-05	7.25866e-05	9.62352e-05	7.32081e-05	9.79091e-05	9.98393e-05	6.59219e-05	6.02956e-05	9.79091e-05	5.25173e-05	0.000107946	0.000379235	0.000102913	0.000379097	5.53299e-05	9.48102e-05	0.000559457	0.000166749	0.000134067	6.75129e-05	8.97148e-05	6.02956e-05	7.61065e-05	6.53046e-05	6.59219e-05	5.76655e-05	7.33223e-05	6.70391e-05	6.04426e-05	4.15785e-05	0.000129974	9.08329e-05
Marek Disease	5.82757e-05	5.14092e-05	3.93334e-05	5.062e-05	5.97862e-05	4.13372e-05	5.68861e-05	5.54663e-05	6.38008e-05	5.14993e-05	5.49791e-05	4.61399e-05	1.93033e-06	3.73679e-05	4.25963e-05	3.13703e-05	4.98749e-05	4.4448e-05	4.62742e-05	5.09345e-05	4.63773e-05	5.18379e-05	5.36376e-05	4.61399e-05	4.47249e-05	5.18379e-05	3.61589e-05	4.55228e-05	4.77629e-05	4.97623e-05	7.71418e-05	4.07931e-05	5.36156e-05	0.000122748	6.94681e-05	4.23356e-05	4.43165e-05	5.43829e-05	4.47249e-05	5.11904e-05	4.37447e-05	4.61399e-05	3.9246e-05	5.062e-05	5.14993e-05	4.25963e-05	4.84747e-05	6.81997e-05	5.16004e-05
Medulloblastoma	0.000143067	8.21008e-05	6.56637e-05	7.3124e-05	0.000132537	5.83988e-05	0.000109369	0.000114823	0.000171265	6.68707e-05	7.74473e-05	6.58981e-05	4.59087e-06	5.01514e-05	6.04106e-05	5.84622e-05	8.73047e-05	4.98158e-05	7.24332e-05	9.66033e-05	7.35077e-05	9.77526e-05	9.96175e-05	6.58981e-05	6.05793e-05	9.77526e-05	5.23407e-05	0.000107815	0.00037907	0.00010284	0.0003794	5.56417e-05	9.49377e-05	0.00055971	0.000167257	0.000134011	6.7442e-05	8.98789e-05	6.05793e-05	7.61429e-05	6.51448e-05	6.58981e-05	5.82934e-05	7.3124e-05	6.68707e-05	6.04106e-05	4.15121e-05	0.000130237	9.06468e-05
Melanoma	0.000143176	8.22107e-05	6.5747e-05	7.32195e-05	0.000132661	5.84605e-05	0.000109536	0.000114974	0.000171575	6.69281e-05	7.75236e-05	6.59487e-05	4.60474e-06	5.01682e-05	6.04527e-05	5.85242e-05	8.73826e-05	4.99124e-05	7.25155e-05	9.67582e-05	7.35957e-05	9.78782e-05	9.97498e-05	6.59487e-05	6.05989e-05	9.78782e-05	5.24824e-05	0.000107942	0.000379311	0.000102918	0.000379632	5.57683e-05	9.50628e-05	0.000560378	0.000167389	0.000134112	6.75052e-05	8.99721e-05	6.05989e-05	7.62291e-05	6.52288e-05	6.59487e-05	5.8395e-05	7.32195e-05	6.69281e-05	6.04527e-05	4.15668e-05	0.00013036	9.07884e-05
Meningioma	0.000142483	8.21566e-05	6.57108e-05	7.31402e-05	0.000132471	5.84806e-05	0.00010941	0.000114867	0.000171407	6.6886e-05	7.75142e-05	6.59778e-05	4.60548e-06	5.02032e-05	6.04799e-05	5.82548e-05	8.73342e-05	4.98529e-05	7.24842e-05	9.66695e-05	7.35785e-05	9.77572e-05	9.96215e-05	6.59778e-05	6.06015e-05	9.77572e-05	5.23554e-05	0.000107872	0.000379484	0.000102701	0.000379249	5.57128e-05	9.50076e-05	0.00055958	0.000166865	0.00013394	6.7518e-05	8.99051e-05	6.06015e-05	7.62031e-05	6.51523e-05	6.59778e-05	5.83098e-05	7.31402e-05	6.6886e-05	6.04799e-05	4.15628e-05	0.000130157	9.07533e-05
Mental Disorders	7.77573e-06	7.54918e-06	3.12912e-06	1.00531e-05	7.22485e-06	4.05304e-06	1.06426e-05	8.0404e-06	1.19556e-05	1.2596e-05	1.04465e-05	5.83762e-06	5.70022e-05	3.20701e-06	6.18951e-06	3.29936e-06	5.9717e-06	0.000135841	8.74193e-06	8.17412e-06	5.70996e-06	8.90379e-06	1.14816e-05	5.83762e-06	4.21696e-06	8.90379e-06	1.48344e-05	6.78798e-06	5.9038e-06	6.33104e-06	1.11654e-05	2.84639e-05	7.05799e-06	1.72487e-05	1.17983e-05	6.15673e-06	6.02509e-06	8.27956e-06	4.21696e-06	6.30645e-06	1.44796e-05	5.83762e-06	0.000622023	1.00531e-05	1.2596e-05	6.18951e-06	3.21061e-06	9.9591e-06	7.32443e-06
Metabolic Syndrome	5.7504e-05	6.26713e-05	3.75016e-05	4.27626e-05	5.69371e-05	4.26221e-05	5.09031e-05	6.65299e-05	6.36663e-05	4.53577e-05	5.28002e-05	5.09921e-05	2.43801e-05	3.6462e-05	4.69212e-05	3.11001e-05	5.63027e-05	7.12739e-05	4.64264e-05	7.43974e-05	5.00371e-05	4.62729e-05	4.72468e-05	5.09921e-05	4.32493e-05	4.62729e-05	0.000108268	4.54318e-05	4.51034e-05	4.83161e-05	7.9804e-05	6.15911e-05	6.40531e-05	0.000118423	7.64802e-05	4.69567e-05	4.84502e-05	4.69326e-05	4.32493e-05	5.47949e-05	4.29837e-05	5.09921e-05	8.76448e-05	4.27626e-05	4.53577e-05	4.69212e-05	2.9596e-05	6.94213e-05	5.03471e-05
Mood Disorders	1.91529e-05	2.24211e-05	6.93753e-06	1.27127e-05	1.62287e-05	9.58756e-06	1.47107e-05	1.77247e-05	1.98525e-05	1.55214e-05	1.6453e-05	1.56086e-05	5.22928e-05	6.18951e-06	1.97033e-05	8.40453e-06	1.51991e-05	0.000154711	1.70787e-05	1.67805e-05	1.29346e-05	1.2749e-05	1.45014e-05	1.56086e-05	8.87765e-06	1.2749e-05	1.58503e-05	1.04853e-05	9.65315e-06	1.5676e-05	2.4004e-05	3.35669e-05	1.77814e-05	3.70088e-05	2.84709e-05	1.17026e-05	1.77177e-05	1.14648e-05	8.87765e-06	1.55434e-05	1.62414e-05	1.56086e-05	0.000607752	1.27127e-05	1.55214e-05	1.97033e-05	7.9935e-06	2.21758e-05	1.6284e-05
Mouth Neoplasms	0.000142943	8.2087e-05	6.56925e-05	7.31153e-05	0.000132448	5.83433e-05	0.00010936	0.000114899	0.000171316	6.68417e-05	7.73842e-05	6.58201e-05	4.57408e-06	5.01108e-05	6.03188e-05	5.84371e-05	8.73149e-05	4.97782e-05	7.23567e-05	9.65733e-05	7.34789e-05	9.77276e-05	9.96243e-05	6.58201e-05	6.05256e-05	9.77276e-05	5.23078e-05	0.000107917	0.000378972	0.000102777	0.000379015	5.56905e-05	9.48951e-05	0.000559973	0.000167078	0.000133961	6.73553e-05	8.98099e-05	6.05256e-05	7.60765e-05	6.51536e-05	6.58201e-05	5.83157e-05	7.31153e-05	6.68417e-05	6.03188e-05	4.14689e-05	0.000130183	9.06101e-05
Mucocutaneous Lymph Node Syndrome	5.28334e-05	4.85969e-05	3.31101e-05	4.51254e-05	6.24181e-05	3.89362e-05	5.10442e-05	5.23931e-05	6.33921e-05	4.67717e-05	5.38972e-05	4.77311e-05	0.000902528	3.41735e-05	4.32266e-05	2.80085e-05	4.84865e-05	4.73176e-05	4.8212e-05	0.000802602	4.87995e-05	4.45457e-05	4.84181e-05	4.77311e-05	3.88934e-05	4.45457e-05	0.00237334	4.63794e-05	4.58556e-05	4.89823e-05	7.85574e-05	4.20674e-05	5.40636e-05	0.000113259	7.41307e-05	4.06504e-05	4.65063e-05	4.76682e-05	3.88934e-05	4.82894e-05	3.92729e-05	4.77311e-05	5.53586e-05	4.51254e-05	4.67717e-05	4.32266e-05	2.91467e-05	6.68141e-05	5.00654e-05
Multiple Endocrine Neoplasia Type 2a	0.000142886	8.21522e-05	6.56835e-05	7.31164e-05	0.00013256	5.84168e-05	0.000109393	0.000114922	0.000171468	6.68731e-05	7.74713e-05	6.59431e-05	4.60418e-06	5.01572e-05	6.04401e-05	5.83113e-05	8.73651e-05	4.9712e-05	7.24548e-05	9.6754e-05	7.36003e-05	9.76866e-05	9.95788e-05	6.59431e-05	6.05677e-05	9.76866e-05	5.23104e-05	0.000107849	0.000378946	0.000102756	0.000379155	5.56902e-05	9.50507e-05	0.00055999	0.000167323	0.000133885	6.74888e-05	8.98815e-05	6.05677e-05	7.61951e-05	6.51119e-05	6.59431e-05	5.83499e-05	7.31164e-05	6.68731e-05	6.04401e-05	4.15294e-05	0.000130263	9.07098e-05
Multiple Myeloma	0.000142923	8.21157e-05	6.56854e-05	7.31141e-05	0.000132492	5.84181e-05	0.00010941	0.000114866	0.000171391	6.68437e-05	7.74385e-05	6.58995e-05	4.61276e-06	5.00964e-05	6.03915e-05	5.8404e-05	8.73237e-05	4.98418e-05	7.24292e-05	9.66235e-05	7.35331e-05	9.77948e-05	9.96443e-05	6.58995e-05	6.05338e-05	9.77948e-05	5.23867e-05	0.000107864	0.000379474	0.000102797	0.000379505	5.56849e-05	9.49469e-05	0.000559789	0.000167118	0.000134082	6.7438e-05	8.98421e-05	6.05338e-05	7.61544e-05	6.51526e-05	6.58995e-05	5.83129e-05	7.31141e-05	6.68437e-05	6.03915e-05	4.15164e-05	0.000130155	9.06912e-05
Multiple Sclerosis, Relapsing-Remitting	5.6499e-05	5.35594e-05	3.89698e-05	5.01324e-05	5.99289e-05	4.41987e-05	5.81721e-05	5.95939e-05	6.93598e-05	5.38099e-05	5.79138e-05	4.91936e-05	3.20967e-05	3.61335e-05	4.36334e-05	2.85905e-05	5.28562e-05	0.000744538	5.22264e-05	7.35321e-05	5.25427e-05	5.04094e-05	5.53803e-05	4.91936e-05	4.21431e-05	5.04094e-05	7.61008e-05	4.5619e-05	5.01205e-05	4.81237e-05	7.81963e-05	0.0020647	5.86446e-05	0.000124953	7.61221e-05	4.2701e-05	4.62612e-05	5.22096e-05	4.21431e-05	5.3748e-05	4.49153e-05	4.91936e-05	0.00319804	5.01324e-05	5.38099e-05	4.36334e-05	3.51157e-05	6.74611e-05	5.2254e-05
Muscular Dystrophy, Duchenne	4.56404e-05	4.38869e-05	2.80273e-05	3.35305e-05	5.32024e-05	3.18915e-05	4.18416e-05	4.33385e-05	5.70367e-05	3.56595e-05	4.51068e-05	4.37733e-05	3.73129e-06	2.6434e-05	4.0732e-05	2.24876e-05	4.12737e-05	2.52121e-05	5.0192e-05	7.05009e-05	4.80614e-05	3.39281e-05	3.75787e-05	4.37733e-05	3.31333e-05	3.39281e-05	3.27498e-05	3.36363e-05	3.83197e-05	3.67053e-05	6.57576e-05	3.3108e-05	4.83355e-05	0.000103942	6.38569e-05	3.21347e-05	4.28186e-05	3.78963e-05	3.31333e-05	4.3152e-05	2.98961e-05	4.37733e-05	3.45514e-05	3.35305e-05	3.56595e-05	4.0732e-05	0.00363101	5.50147e-05	4.54138e-05
Muscular Dystrophy, Facioscapulohumeral	4.56404e-05	4.38869e-05	2.80273e-05	3.35305e-05	5.32024e-05	3.18915e-05	4.18416e-05	4.33385e-05	5.70367e-05	3.56595e-05	4.51068e-05	4.37733e-05	3.73129e-06	2.6434e-05	4.0732e-05	2.24876e-05	4.12737e-05	2.52121e-05	5.0192e-05	7.05009e-05	4.80614e-05	3.39281e-05	3.75787e-05	4.37733e-05	3.31333e-05	3.39281e-05	3.27498e-05	3.36363e-05	3.83197e-05	3.67053e-05	6.57576e-05	3.3108e-05	4.83355e-05	0.000103942	6.38569e-05	3.21347e-05	4.28186e-05	3.78963e-05	3.31333e-05	4.3152e-05	2.98961e-05	4.37733e-05	3.45514e-05	3.35305e-05	3.56595e-05	4.0732e-05	0.00363101	5.50147e-05	4.54138e-05
Myelodysplastic Syndromes	6.00236e-05	4.651e-05	3.36978e-05	4.80877e-05	7.72165e-05	4.0092e-05	5.454e-05	5.2998e-05	8.21624e-05	4.98851e-05	5.96969e-05	5.61372e-05	3.01646e-06	4.15243e-05	4.14561e-05	2.54672e-05	5.29229e-05	3.07618e-05	4.96826e-05	5.35113e-05	5.37927e-05	5.27132e-05	5.86065e-05	5.61372e-05	4.32273e-05	5.27132e-05	3.29358e-05	4.50934e-05	5.62358e-05	5.27383e-05	7.52045e-05	3.85843e-05	5.79932e-05	0.000116366	7.11175e-05	5.27203e-05	4.91661e-05	5.2463e-05	4.32273e-05	5.43603e-05	4.5447e-05	5.61372e-05	3.32009e-05	4.80877e-05	4.98851e-05	4.14561e-05	3.46068e-05	6.45111e-05	6.10617e-05
Myeloma Proteins	4.58146e-05	4.84471e-05	3.02386e-05	4.36781e-05	5.65809e-05	3.85111e-05	5.02531e-05	4.64281e-05	6.07396e-05	4.71891e-05	5.30688e-05	4.55001e-05	7.20671e-07	3.64365e-05	3.74314e-05	2.12062e-05	4.09627e-05	2.28734e-05	4.36994e-05	4.88841e-05	4.69286e-05	3.96759e-05	4.59739e-05	4.55001e-05	3.61805e-05	3.96759e-05	3.00375e-05	3.93825e-05	4.26261e-05	3.7937e-05	7.5736e-05	3.41291e-05	5.0644e-05	0.000114352	6.80033e-05	3.41961e-05	4.16861e-05	4.47333e-05	3.61805e-05	4.37435e-05	4.08716e-05	4.55001e-05	3.19652e-05	4.36781e-05	4.71891e-05	3.74314e-05	2.68521e-05	6.47345e-05	4.60884e-05
Myocardial Infarction	5.49047e-05	4.83033e-05	3.27428e-05	4.49268e-05	6.26514e-05	3.8516e-05	5.09015e-05	5.20798e-05	6.28772e-05	4.66141e-05	5.33178e-05	4.70193e-05	0.000890045	3.34569e-05	4.24279e-05	3.0333e-05	4.81085e-05	4.63383e-05	4.76305e-05	0.000792778	4.82145e-05	4.48548e-05	4.86655e-05	4.70193e-05	3.82818e-05	4.48548e-05	0.00237703	4.59939e-05	4.56147e-05	5.00704e-05	7.91665e-05	4.18089e-05	5.35547e-05	0.000113534	7.4351e-05	4.18316e-05	4.5734e-05	4.70842e-05	3.82818e-05	4.77885e-05	3.88664e-05	4.70193e-05	5.39151e-05	4.49268e-05	4.66141e-05	4.24279e-05	2.86722e-05	6.70264e-05	4.92887e-05
Myocardial Reperfusion Injury	5.66372e-05	4.98793e-05	3.36913e-05	4.63948e-05	6.42458e-05	3.96482e-05	5.24859e-05	5.37442e-05	6.46986e-05	4.8072e-05	5.49641e-05	4.85171e-05	0.000889562	3.45896e-05	4.38113e-05	3.11814e-05	4.96184e-05	3.22242e-05	4.90134e-05	0.000804728	4.97424e-05	4.62793e-05	5.00406e-05	4.85171e-05	3.9636e-05	4.62793e-05	0.00237405	4.72423e-05	4.70311e-05	5.11299e-05	8.12838e-05	4.05119e-05	5.52401e-05	0.000116784	7.64391e-05	4.33719e-05	4.71799e-05	4.86907e-05	3.9636e-05	4.93963e-05	4.01034e-05	4.85171e-05	4.13973e-05	4.63948e-05	4.8072e-05	4.38113e-05	2.95554e-05	6.8769e-05	5.09403e-05
Myopia	6.40957e-05	5.6809e-05	4.11139e-05	5.23976e-05	6.35711e-05	4.41156e-05	5.8988e-05	5.91533e-05	6.94092e-05	5.36926e-05	5.95468e-05	5.26292e-05	8.91053e-06	3.95666e-05	4.78878e-05	3.36654e-05	5.56662e-05	4.48304e-05	5.12754e-05	6.38105e-05	5.35542e-05	5.54176e-05	5.51067e-05	5.26292e-05	4.6936e-05	5.54176e-05	4.52876e-05	4.73897e-05	5.08241e-05	4.85687e-05	8.05129e-05	4.42975e-05	5.95525e-05	0.000130058	7.71096e-05	4.88469e-05	5.06231e-05	5.64324e-05	4.6936e-05	5.62825e-05	4.91298e-05	5.26292e-05	5.37333e-05	5.23976e-05	5.36926e-05	4.78878e-05	3.15728e-05	7.09266e-05	5.75902e-05
Myositis, Inclusion Body	4.233e-05	3.83687e-05	2.54751e-05	3.21122e-05	4.50105e-05	2.8614e-05	3.92701e-05	3.9267e-05	4.90349e-05	3.4107e-05	4.14686e-05	3.75895e-05	1.60791e-06	2.41775e-05	3.13873e-05	2.15933e-05	3.49733e-05	2.16889e-05	4.59176e-05	4.17915e-05	3.70983e-05	3.22832e-05	3.60092e-05	3.75895e-05	2.97527e-05	3.22832e-05	2.62636e-05	3.15297e-05	3.63754e-05	3.4476e-05	5.77374e-05	2.8099e-05	4.17599e-05	9.20273e-05	5.53028e-05	3.02365e-05	3.55447e-05	3.57752e-05	2.97527e-05	3.68585e-05	2.86429e-05	3.75895e-05	2.48474e-05	3.21122e-05	3.4107e-05	3.13873e-05	0.00372354	5.07084e-05	4.07164e-05
Narcolepsy	5.7144e-05	5.41545e-05	3.84485e-05	4.98138e-05	6.01559e-05	4.31847e-05	5.73814e-05	5.99228e-05	6.80821e-05	5.33376e-05	5.70727e-05	4.8355e-05	3.21492e-05	3.67608e-05	4.38147e-05	2.88001e-05	5.29124e-05	0.000745212	5.17738e-05	7.35315e-05	5.2166e-05	5.00376e-05	5.35529e-05	4.8355e-05	4.26507e-05	5.00376e-05	7.61182e-05	4.54243e-05	5.0574e-05	4.77314e-05	7.83187e-05	0.00206358	5.85543e-05	0.000125023	7.6434e-05	4.28302e-05	4.58104e-05	5.25214e-05	4.26507e-05	5.4037e-05	4.45119e-05	4.8355e-05	0.00320168	4.98138e-05	5.33376e-05	4.38147e-05	3.53299e-05	6.77862e-05	5.20406e-05
Nasopharyngeal Carcinoma	0.000142961	8.21685e-05	6.56098e-05	7.31813e-05	0.000132644	5.84375e-05	0.000109563	0.000114946	0.000171547	6.6902e-05	7.74919e-05	6.5918e-05	4.61147e-06	5.01256e-05	6.04324e-05	5.84445e-05	8.73464e-05	4.98696e-05	7.24839e-05	9.66788e-05	7.35528e-05	5.7839e-05	9.98136e-05	6.5918e-05	6.05775e-05	5.7839e-05	5.24423e-05	0.000107922	0.000379221	0.000102948	0.000381022	5.5726e-05	9.49938e-05	0.000520173	0.000167213	0.000134062	6.74659e-05	8.99318e-05	6.05775e-05	7.61945e-05	6.52063e-05	6.5918e-05	5.83479e-05	7.31813e-05	6.6902e-05	6.04324e-05	4.1524e-05	0.00013019	9.07455e-05
Nasopharyngeal Neoplasms	0.000143078	8.22267e-05	5.05999e-05	7.32289e-05	0.000132632	5.84722e-05	0.000109552	0.00011505	0.000171636	6.69485e-05	7.75376e-05	6.59445e-05	4.62239e-06	5.01469e-05	6.0445e-05	5.84592e-05	8.74219e-05	4.99336e-05	7.25377e-05	9.68064e-05	7.36047e-05	9.79041e-05	9.97282e-05	6.59445e-05	6.05936e-05	9.79041e-05	5.24933e-05	0.000108001	0.000379021	0.000102892	0.000379334	5.57825e-05	9.51074e-05	0.000545892	0.000167433	0.000134012	6.75068e-05	8.99743e-05	6.05936e-05	7.62362e-05	6.52365e-05	6.59445e-05	5.8436e-05	7.32289e-05	6.69485e-05	6.0445e-05	4.15726e-05	0.000115268	9.07887e-05
Neoplasm Metastasis	0.000143079	8.19479e-05	6.56171e-05	7.29482e-05	0.000132549	5.85289e-05	0.000109329	0.000114939	0.000171448	6.67541e-05	7.74539e-05	6.59678e-05	4.61803e-06	5.00734e-05	6.03188e-05	5.84316e-05	8.73714e-05	4.99176e-05	7.23822e-05	9.66588e-05	7.36477e-05	9.74801e-05	9.9471e-05	6.59678e-05	6.05956e-05	9.74801e-05	5.23131e-05	0.000107961	0.000379281	0.000102925	0.000379188	5.56623e-05	9.49591e-05	0.000559055	0.000167173	0.000134013	6.74359e-05	8.97065e-05	6.05956e-05	7.62192e-05	6.5155e-05	6.59678e-05	5.83273e-05	7.29482e-05	6.67541e-05	6.03188e-05	4.15983e-05	0.000129936	9.07567e-05
Neoplasms	0.000106724	8.19523e-05	6.55714e-05	7.2931e-05	0.000132515	5.82387e-05	0.00010928	0.000114786	0.000171404	6.66337e-05	7.7238e-05	6.56908e-05	4.61448e-06	4.99499e-05	6.02103e-05	5.83144e-05	8.71859e-05	4.97774e-05	7.22977e-05	9.65312e-05	7.33367e-05	9.76166e-05	9.94902e-05	6.56908e-05	6.03785e-05	9.76166e-05	5.22972e-05	0.000107819	0.000379701	0.0001028	0.000379633	5.559e-05	9.48183e-05	0.000524334	0.000167118	0.000134045	6.72636e-05	8.97281e-05	6.03785e-05	7.5982e-05	6.49706e-05	6.56908e-05	5.82317e-05	7.2931e-05	6.66337e-05	6.02103e-05	4.14143e-05	0.00013006	9.05417e-05
Neoplasms, Germ Cell and Embryonal	0.000142853	8.20035e-05	6.55559e-05	7.30097e-05	0.000132386	5.82901e-05	0.000109268	0.000114704	0.000171218	6.67555e-05	7.73337e-05	6.58006e-05	4.59036e-06	5.00547e-05	6.03097e-05	5.83502e-05	8.71863e-05	4.97303e-05	7.23275e-05	9.64796e-05	7.33992e-05	9.76464e-05	9.95136e-05	6.58006e-05	6.04508e-05	9.76464e-05	5.21617e-05	0.000107695	0.000379496	0.000102666	0.000379502	5.55831e-05	9.48283e-05	0.000559481	0.000167042	0.000133959	6.73462e-05	8.97522e-05	6.04508e-05	7.60166e-05	6.50514e-05	6.58006e-05	5.81925e-05	7.30097e-05	6.67555e-05	6.03097e-05	4.1449e-05	0.000130075	9.05648e-05
Neoplasms, Squamous Cell	0.000142595	8.19492e-05	6.55973e-05	7.32035e-05	0.000132319	5.82545e-05	0.000109554	0.000114982	0.000171371	6.68477e-05	7.73041e-05	6.57313e-05	4.6197e-06	5.00977e-05	6.023e-05	5.81006e-05	8.72633e-05	4.98636e-05	7.22269e-05	9.64257e-05	7.34535e-05	9.79802e-05	9.98011e-05	6.57313e-05	6.03475e-05	9.79802e-05	5.23582e-05	0.00010795	0.000379373	0.000102735	0.000380189	5.57414e-05	9.48376e-05	0.000559869	0.000166819	0.000134126	6.72333e-05	8.98085e-05	6.03475e-05	7.61286e-05	6.52976e-05	6.57313e-05	5.83791e-05	7.32035e-05	6.68477e-05	6.023e-05	4.14053e-05	0.000129904	9.04845e-05
Nervous System Diseases	5.58856e-05	5.22384e-05	3.88191e-05	4.99932e-05	5.87327e-05	4.39786e-05	5.79425e-05	5.82895e-05	6.85489e-05	5.36757e-05	5.74774e-05	4.83989e-05	3.23427e-05	3.55282e-05	4.28794e-05	2.81857e-05	5.17722e-05	0.000747331	5.17988e-05	7.17732e-05	5.08771e-05	5.05238e-05	5.56271e-05	4.83989e-05	4.14584e-05	5.05238e-05	7.63292e-05	4.53528e-05	4.96612e-05	4.83295e-05	7.64935e-05	0.00208244	5.72223e-05	0.00012362	7.42467e-05	4.22357e-05	4.55315e-05	5.17454e-05	4.14584e-05	5.2819e-05	4.48826e-05	4.83989e-05	0.00131984	4.99932e-05	5.36757e-05	4.28794e-05	3.57228e-05	6.6287e-05	5.15728e-05
Nervous System Neoplasms	0.000142866	8.20963e-05	6.56532e-05	7.30701e-05	0.000132523	5.83701e-05	0.000109389	0.00011488	0.000171461	6.68166e-05	7.74129e-05	6.58589e-05	4.40799e-06	5.01078e-05	6.03661e-05	5.83657e-05	8.73028e-05	4.97951e-05	7.24265e-05	9.64599e-05	7.35008e-05	9.76374e-05	9.95753e-05	6.58589e-05	6.05137e-05	9.76374e-05	5.21124e-05	0.000107948	0.000379108	0.000102767	0.000379161	5.56101e-05	9.49861e-05	0.000560016	0.000167239	0.000133902	6.74178e-05	8.98395e-05	6.05137e-05	7.61246e-05	6.50646e-05	6.58589e-05	5.82335e-05	7.30701e-05	6.68166e-05	6.03661e-05	4.14981e-05	0.000130207	9.06653e-05
Neural Tube Defects	5.6393e-05	5.35458e-05	3.90281e-05	5.02057e-05	6.00309e-05	4.41809e-05	5.83073e-05	5.94771e-05	6.9629e-05	5.38601e-05	5.79214e-05	4.91825e-05	3.19527e-05	3.61371e-05	4.36203e-05	2.82456e-05	5.25564e-05	0.000745381	5.21094e-05	7.35045e-05	5.2504e-05	5.03139e-05	5.55055e-05	4.91825e-05	4.2012e-05	5.03139e-05	7.48995e-05	4.53675e-05	4.92133e-05	4.81067e-05	7.84567e-05	0.00207038	5.86728e-05	0.000125655	7.62211e-05	4.20983e-05	4.62415e-05	5.22603e-05	4.2012e-05	5.37173e-05	4.48526e-05	4.91825e-05	0.00318996	5.02057e-05	5.38601e-05	4.36203e-05	3.59165e-05	6.76763e-05	5.23482e-05
Neuralgia	5.84602e-05	5.52238e-05	4.0317e-05	5.17632e-05	6.19342e-05	4.56083e-05	6.00802e-05	6.12928e-05	7.15769e-05	5.54039e-05	5.96795e-05	5.07489e-05	3.15816e-05	3.73108e-05	4.50357e-05	2.95885e-05	5.43468e-05	0.000732992	5.36773e-05	7.46536e-05	5.41138e-05	5.20642e-05	5.71796e-05	5.07489e-05	4.34595e-05	5.20642e-05	7.52276e-05	4.70671e-05	5.17101e-05	4.98096e-05	8.069e-05	0.00206199	6.03983e-05	0.000129233	7.83241e-05	4.40813e-05	4.7745e-05	5.3875e-05	4.34595e-05	5.54664e-05	4.6153e-05	5.07489e-05	0.00316044	5.17632e-05	5.54039e-05	4.50357e-05	3.69558e-05	6.96091e-05	5.40225e-05
Neuroblastoma	0.000116982	8.22063e-05	6.57562e-05	7.31975e-05	0.000132597	5.85013e-05	0.000109497	0.000114952	0.000171489	6.6932e-05	7.75233e-05	6.59625e-05	4.61734e-06	5.01906e-05	6.04498e-05	3.22359e-05	8.73829e-05	4.9902e-05	7.25048e-05	9.67207e-05	7.35942e-05	9.78542e-05	9.97252e-05	6.59625e-05	6.06284e-05	9.78542e-05	5.2461e-05	0.000107932	0.000379225	0.00010289	0.000379487	5.57621e-05	9.50443e-05	0.000560146	0.000167292	0.000134199	6.75027e-05	8.99526e-05	6.06284e-05	7.62399e-05	6.524e-05	6.59625e-05	5.83696e-05	7.31975e-05	6.6932e-05	6.04498e-05	4.15661e-05	0.000130295	9.07647e-05
Neurodegenerative Diseases	5.72068e-05	5.42645e-05	3.95538e-05	5.09409e-05	6.07014e-05	4.48281e-05	5.91763e-05	6.03712e-05	7.05291e-05	5.46174e-05	5.87586e-05	4.98602e-05	3.20927e-05	3.66741e-05	4.42139e-05	2.88084e-05	5.35129e-05	0.000730386	5.29107e-05	7.43044e-05	5.31977e-05	5.11048e-05	5.63818e-05	4.98602e-05	4.28214e-05	5.11048e-05	7.68479e-05	4.63407e-05	5.08523e-05	4.87742e-05	7.92593e-05	0.00206426	5.93795e-05	0.00012673	7.69093e-05	4.33568e-05	4.68819e-05	5.30607e-05	4.28214e-05	5.44795e-05	4.57217e-05	4.98602e-05	0.00315924	5.09409e-05	5.46174e-05	4.42139e-05	3.64594e-05	6.83836e-05	5.30391e-05
Neurodevelopmental Disorders	1.89378e-05	2.20046e-05	6.61426e-06	1.27615e-05	1.57568e-05	9.21955e-06	1.45753e-05	1.72815e-05	1.94755e-05	1.56567e-05	1.63609e-05	1.52552e-05	5.56477e-05	5.90363e-06	1.94377e-05	8.31028e-06	1.47718e-05	5.1473e-05	1.69031e-05	1.60326e-05	1.23269e-05	1.27566e-05	1.45845e-05	1.52552e-05	8.54752e-06	1.27566e-05	1.60737e-05	1.03376e-05	9.37136e-06	1.54791e-05	2.34663e-05	2.42918e-05	1.71828e-05	3.6266e-05	2.7888e-05	1.16027e-05	1.7429e-05	1.13476e-05	8.54752e-06	1.50304e-05	1.66901e-05	1.52552e-05	0.000110238	1.27615e-05	1.56567e-05	1.94377e-05	7.78145e-06	2.18201e-05	1.59774e-05
Neurofibroma, Plexiform	0.000142933	8.21365e-05	6.56394e-05	7.31442e-05	0.000132513	5.84093e-05	0.000109428	0.000114821	0.000171342	6.6895e-05	7.74818e-05	6.59187e-05	4.45533e-06	5.01481e-05	6.04171e-05	5.84059e-05	8.72883e-05	4.98034e-05	7.24612e-05	9.64702e-05	7.35311e-05	9.77479e-05	9.96644e-05	6.59187e-05	6.05516e-05	9.77479e-05	5.22122e-05	0.000107848	0.000379295	0.000102795	0.000379443	5.56584e-05	9.49684e-05	0.000559439	0.000167115	0.000134093	6.74581e-05	8.98722e-05	6.05516e-05	7.61603e-05	6.51398e-05	6.59187e-05	5.82474e-05	7.31442e-05	6.6895e-05	6.04171e-05	4.15274e-05	0.000130185	9.06882e-05
Neurofibromatoses	0.000142925	8.21328e-05	6.56369e-05	7.31408e-05	0.000132507	5.84067e-05	0.000109423	0.000114816	0.000171336	6.68918e-05	7.74782e-05	6.59157e-05	4.455e-06	5.01458e-05	6.04143e-05	5.84035e-05	8.72846e-05	4.98012e-05	7.24581e-05	9.64661e-05	7.35278e-05	9.77431e-05	9.96597e-05	6.59157e-05	6.05489e-05	9.77431e-05	5.22096e-05	0.000107845	0.000379277	0.000102791	0.000379422	5.56557e-05	9.49644e-05	0.000559417	0.000167109	0.000134085	6.74551e-05	8.98684e-05	6.05489e-05	7.61568e-05	6.51368e-05	6.59157e-05	5.82447e-05	7.31408e-05	6.68918e-05	6.04143e-05	4.15255e-05	0.000130179	9.06844e-05
Neurofibromatosis 1	0.000142938	8.21389e-05	6.56421e-05	7.31453e-05	0.000132509	5.8413e-05	0.000109425	0.000114823	0.000171335	6.68981e-05	7.7485e-05	6.59229e-05	4.45947e-06	5.01508e-05	6.04206e-05	5.8401e-05	8.72931e-05	4.98065e-05	7.24629e-05	9.64776e-05	7.35351e-05	9.77464e-05	9.96615e-05	6.59229e-05	6.05553e-05	9.77464e-05	5.22176e-05	0.000107847	0.00037924	0.000102792	0.000379419	5.56629e-05	9.49722e-05	0.00055941	0.000167112	0.000134091	6.74615e-05	8.98723e-05	6.05553e-05	7.61651e-05	6.51407e-05	6.59229e-05	5.82515e-05	7.31453e-05	6.68981e-05	6.04206e-05	4.15296e-05	0.000130184	9.06891e-05
Non-alcoholic Fatty Liver Disease	5.71008e-05	5.92805e-05	3.80035e-05	5.39491e-05	6.35965e-05	4.32968e-05	6.14664e-05	5.54224e-05	7.35888e-05	5.75063e-05	6.60078e-05	5.48701e-05	3.43755e-06	3.34684e-05	5.03012e-05	3.02556e-05	5.26886e-05	3.14202e-05	0.0135609	6.48027e-05	5.17612e-05	5.26157e-05	5.91567e-05	5.48701e-05	4.0463e-05	5.26157e-05	4.82321e-05	4.70853e-05	4.89045e-05	4.97262e-05	8.77603e-05	3.91268e-05	6.25471e-05	0.000130357	7.97768e-05	4.58633e-05	5.48894e-05	5.51754e-05	4.0463e-05	5.36914e-05	4.60535e-05	5.48701e-05	3.49543e-05	5.39491e-05	5.75063e-05	5.03012e-05	3.51602e-05	7.6683e-05	5.76893e-05
Obesity	5.6094e-05	5.81378e-05	3.83271e-05	4.47921e-05	5.67531e-05	4.26729e-05	5.28543e-05	6.5358e-05	6.45799e-05	4.71318e-05	5.33689e-05	4.92733e-05	2.3234e-05	3.71926e-05	4.29506e-05	3.09899e-05	5.5256e-05	6.04706e-05	4.57913e-05	7.26517e-05	4.96178e-05	4.81971e-05	4.94943e-05	4.92733e-05	4.36951e-05	4.81971e-05	0.000105671	4.74644e-05	4.44657e-05	4.73306e-05	7.8372e-05	6.0014e-05	6.19393e-05	0.000117836	7.27527e-05	4.83233e-05	4.55544e-05	4.88469e-05	4.36951e-05	5.36026e-05	4.49689e-05	4.92733e-05	8.4342e-05	4.47921e-05	4.71318e-05	4.29506e-05	2.89306e-05	6.73805e-05	4.94761e-05
Oligodendroglioma	0.000143039	8.20796e-05	6.56961e-05	7.31218e-05	0.000132342	5.84024e-05	0.000109363	0.000114848	0.000171156	6.68284e-05	7.7427e-05	6.59182e-05	4.61764e-06	5.01478e-05	6.04114e-05	5.84829e-05	8.73692e-05	4.98157e-05	7.23984e-05	9.65948e-05	7.35045e-05	9.77516e-05	9.95548e-05	6.59182e-05	6.06325e-05	9.77516e-05	5.23508e-05	0.000107794	0.000379034	0.000102734	0.000379264	5.57155e-05	9.48985e-05	0.000559457	0.000167101	0.000134056	6.74417e-05	8.98139e-05	6.06325e-05	7.61417e-05	6.51573e-05	6.59182e-05	5.82837e-05	7.31218e-05	6.68284e-05	6.04114e-05	4.1529e-05	0.000130147	9.05786e-05
Osteoarthritis	4.12641e-05	3.86897e-05	2.5387e-05	2.97049e-05	4.80881e-05	2.87623e-05	3.72922e-05	3.87169e-05	5.18141e-05	3.14383e-05	3.9951e-05	3.94246e-05	3.49435e-06	2.38455e-05	3.7557e-05	2.06546e-05	3.7199e-05	2.2777e-05	4.62989e-05	6.58781e-05	4.3658e-05	3.02901e-05	3.34168e-05	3.94246e-05	3.00966e-05	3.02901e-05	2.91412e-05	2.94883e-05	3.43666e-05	3.30199e-05	5.97524e-05	2.98968e-05	4.34868e-05	9.43339e-05	5.76501e-05	2.89517e-05	3.90023e-05	3.39214e-05	3.00966e-05	3.89068e-05	2.67827e-05	3.94246e-05	3.15199e-05	2.97049e-05	3.14383e-05	3.7557e-05	0.00371592	4.86428e-05	4.09864e-05
Osteoporosis, Postmenopausal	4.14e-05	3.95518e-05	2.44895e-05	2.95754e-05	4.8105e-05	2.82622e-05	3.68113e-05	3.86877e-05	5.06679e-05	3.17507e-05	4.07028e-05	3.98287e-05	3.66394e-06	2.34413e-05	3.7023e-05	2.08607e-05	3.7382e-05	2.26382e-05	4.64986e-05	6.59039e-05	4.39519e-05	3.04144e-05	3.34246e-05	3.98287e-05	2.94485e-05	3.04144e-05	3.02208e-05	3.00016e-05	3.42479e-05	3.26986e-05	5.88186e-05	2.9975e-05	4.35554e-05	9.22409e-05	5.70528e-05	2.93228e-05	3.89573e-05	3.33824e-05	2.94485e-05	3.86189e-05	2.61657e-05	3.98287e-05	3.17296e-05	2.95754e-05	3.17507e-05	3.7023e-05	0.00377578	4.92062e-05	4.07419e-05
Osteosarcoma	0.000143269	7.40998e-05	6.58492e-05	7.33098e-05	0.000132924	5.85328e-05	0.000109705	0.000115146	0.000171892	6.69819e-05	7.76011e-05	6.59828e-05	4.65568e-06	5.01964e-05	6.04836e-05	5.85638e-05	8.74365e-05	4.99772e-05	7.26573e-05	9.69676e-05	7.36684e-05	9.79232e-05	9.98703e-05	6.59828e-05	6.06512e-05	9.79232e-05	5.255e-05	0.000108033	0.000379923	0.000103108	0.000380007	5.58454e-05	9.5221e-05	0.000553039	0.000167714	0.000134153	6.75693e-05	9.01264e-05	6.06512e-05	7.62801e-05	6.52798e-05	6.59828e-05	5.85245e-05	7.33098e-05	6.69819e-05	6.04836e-05	4.16122e-05	0.000122413	9.09369e-05
Ovarian Neoplasms	0.000143196	8.2296e-05	6.58279e-05	7.32806e-05	0.000123526	5.8491e-05	0.000109647	0.000115177	0.000162467	6.69661e-05	7.75727e-05	6.59385e-05	4.64968e-06	5.01846e-05	6.04434e-05	5.84833e-05	8.74549e-05	4.99607e-05	7.2617e-05	8.75239e-05	6.41465e-05	9.78712e-05	9.98175e-05	6.59385e-05	6.06157e-05	9.78712e-05	5.25527e-05	0.000108085	0.000379242	0.000103122	0.000370364	5.58206e-05	9.51975e-05	0.00055208	0.000158346	0.000134068	6.75397e-05	9.0106e-05	6.06157e-05	7.62378e-05	6.52647e-05	6.59385e-05	4.91343e-05	7.32806e-05	6.69661e-05	6.04434e-05	4.15904e-05	0.000130639	9.08946e-05
Pancreatic Intraductal Neoplasms	0.000142899	8.21106e-05	6.55633e-05	7.31146e-05	0.000132516	5.82768e-05	0.00010943	0.000114845	0.000171317	6.686e-05	7.7459e-05	6.59172e-05	4.5925e-06	5.01421e-05	6.04333e-05	5.84191e-05	8.73153e-05	4.98485e-05	7.24445e-05	9.65933e-05	7.35079e-05	9.78263e-05	9.9665e-05	6.59172e-05	6.05692e-05	9.78263e-05	5.23392e-05	0.000107785	0.000379224	0.000102755	0.000380072	5.5606e-05	9.49598e-05	0.000559678	0.000167123	0.000134039	6.74643e-05	8.98895e-05	6.05692e-05	7.61765e-05	6.51571e-05	6.59172e-05	5.82714e-05	7.31146e-05	6.686e-05	6.04333e-05	4.1529e-05	0.000130169	9.06959e-05
Pancreatic Neoplasms	0.000143144	8.22502e-05	6.5811e-05	7.32414e-05	0.00013276	5.84921e-05	9.61958e-05	0.000115191	0.000158436	6.69485e-05	7.75423e-05	6.59246e-05	4.62565e-06	5.01746e-05	6.04333e-05	5.84768e-05	8.75039e-05	3.66207e-05	7.25814e-05	9.68759e-05	7.36229e-05	9.78604e-05	9.97587e-05	6.59246e-05	6.06153e-05	9.78604e-05	5.25051e-05	0.000108061	0.000379185	0.000102958	0.000379571	5.57917e-05	8.17761e-05	0.000547689	0.000154327	0.000134076	6.75229e-05	9.00208e-05	6.06153e-05	6.28041e-05	6.52341e-05	6.59246e-05	5.84628e-05	7.32414e-05	6.69485e-05	6.04333e-05	4.15741e-05	0.000130484	9.0864e-05
Panic Disorder	1.90782e-05	2.23538e-05	6.91105e-06	1.26077e-05	1.61634e-05	9.55249e-06	1.46045e-05	1.76521e-05	1.97463e-05	1.53904e-05	1.63457e-05	1.55553e-05	5.16505e-05	6.15976e-06	1.96467e-05	8.37162e-06	1.51462e-05	0.000155068	1.69911e-05	1.67093e-05	1.28861e-05	1.26613e-05	1.43855e-05	1.55553e-05	8.83873e-06	1.26613e-05	1.56925e-05	1.04197e-05	9.59708e-06	1.56175e-05	2.39016e-05	3.34291e-05	1.77199e-05	3.68493e-05	2.8361e-05	1.16405e-05	1.76623e-05	1.13788e-05	8.83873e-06	1.54877e-05	1.61042e-05	1.55553e-05	0.000610032	1.26077e-05	1.53904e-05	1.96467e-05	7.96408e-06	2.20798e-05	1.62152e-05
Paraneoplastic Syndromes, Ocular	0.000142805	8.21503e-05	6.57524e-05	7.3122e-05	0.000132444	5.84594e-05	0.000109436	0.000114955	0.000171546	6.68764e-05	7.74742e-05	6.59299e-05	4.61665e-06	5.00645e-05	6.04502e-05	5.82124e-05	8.73991e-05	4.98978e-05	7.2464e-05	9.66915e-05	7.35794e-05	9.77719e-05	9.96364e-05	6.59299e-05	6.05211e-05	9.77719e-05	5.23722e-05	0.000107963	0.00037898	0.000102769	0.000379062	5.56956e-05	9.50336e-05	0.000559989	0.000167211	0.00013396	6.74918e-05	8.98176e-05	6.05211e-05	7.62107e-05	6.52069e-05	6.59299e-05	5.83461e-05	7.3122e-05	6.68764e-05	6.04502e-05	4.15468e-05	0.000130156	9.07101e-05
Parkinson Disease	5.69035e-05	5.35221e-05	3.92348e-05	5.06177e-05	6.02051e-05	4.43847e-05	5.87028e-05	5.93457e-05	7.00046e-05	5.42579e-05	5.83484e-05	4.94184e-05	3.22417e-05	3.63338e-05	4.38527e-05	2.87127e-05	5.28171e-05	0.000740711	5.25522e-05	7.34323e-05	5.27505e-05	5.0767e-05	5.59182e-05	4.94184e-05	4.22257e-05	5.0767e-05	7.61771e-05	4.5871e-05	5.04882e-05	4.81129e-05	7.87073e-05	0.00207201	5.86255e-05	0.000125807	7.64092e-05	4.29003e-05	4.65057e-05	5.26161e-05	4.22257e-05	5.39356e-05	4.52438e-05	4.94184e-05	0.00316561	5.06177e-05	5.42579e-05	4.38527e-05	3.60606e-05	6.7818e-05	5.27163e-05
Parotid Neoplasms	0.000142832	8.21289e-05	6.58038e-05	7.3193e-05	0.000132345	5.84842e-05	0.00010951	0.000115007	0.000171408	6.69137e-05	7.74444e-05	6.58534e-05	4.61176e-06	5.00756e-05	6.03408e-05	5.8419e-05	8.73776e-05	4.98916e-05	7.23877e-05	9.6542e-05	7.34704e-05	9.78217e-05	9.9619e-05	6.58534e-05	6.04869e-05	9.78217e-05	5.23972e-05	0.000108012	0.000378886	0.00010285	0.000378916	5.56584e-05	9.49641e-05	0.000559774	0.000166972	0.000133998	6.73774e-05	8.97564e-05	6.04869e-05	7.62049e-05	6.52486e-05	6.58534e-05	5.82529e-05	7.3193e-05	6.69137e-05	6.03408e-05	4.14878e-05	0.000130163	9.06446e-05
Periodontitis	3.5942e-05	3.61975e-05	2.83208e-05	3.41774e-05	3.92205e-05	3.06151e-05	4.00757e-05	3.77261e-05	4.64257e-05	3.44832e-05	3.79794e-05	3.39414e-05	1.53532e-06	2.58821e-05	3.03926e-05	1.81384e-05	3.41093e-05	2.18523e-05	3.09461e-05	3.5964e-05	3.46764e-05	3.75967e-05	3.78601e-05	3.39414e-05	3.10679e-05	3.75967e-05	2.53784e-05	3.77303e-05	3.09633e-05	3.25501e-05	6.53422e-05	2.71915e-05	3.83494e-05	8.69643e-05	4.67468e-05	3.06933e-05	3.1996e-05	3.64705e-05	3.10679e-05	3.76494e-05	3.22336e-05	3.39414e-05	2.35777e-05	3.41774e-05	3.44832e-05	3.03926e-05	1.97977e-05	4.40988e-05	3.41235e-05
Peripheral Arterial Disease	5.447e-05	4.78056e-05	3.20558e-05	4.44289e-05	6.20782e-05	3.79008e-05	5.03845e-05	5.14037e-05	6.22361e-05	4.61036e-05	5.27872e-05	4.65286e-05	0.000903063	3.31315e-05	4.20172e-05	3.01499e-05	4.73686e-05	4.64472e-05	4.72555e-05	0.000800225	4.7716e-05	4.41225e-05	4.80739e-05	4.65286e-05	3.78475e-05	4.41225e-05	0.00237152	4.55615e-05	4.52061e-05	4.93418e-05	7.84815e-05	4.12822e-05	5.30542e-05	0.000112066	7.37139e-05	4.16762e-05	4.53035e-05	4.66485e-05	3.78475e-05	4.72256e-05	3.84003e-05	4.65286e-05	5.45142e-05	4.44289e-05	4.61036e-05	4.20172e-05	2.83861e-05	6.63055e-05	4.88555e-05
Pharyngeal Neoplasms	0.000142939	8.2182e-05	6.55797e-05	7.27244e-05	0.000132634	5.84256e-05	0.00010909	0.000114918	0.000171487	6.69189e-05	7.75728e-05	6.59503e-05	4.61782e-06	5.02283e-05	6.04929e-05	5.84951e-05	8.72849e-05	4.98731e-05	7.25677e-05	9.67195e-05	7.35635e-05	9.76546e-05	9.95297e-05	6.59503e-05	6.05675e-05	9.76546e-05	5.24461e-05	0.00010796	0.000379039	0.000102857	0.000378859	5.56323e-05	9.50186e-05	0.000559624	0.000167365	0.000133959	6.75467e-05	8.99376e-05	6.05675e-05	7.61111e-05	6.52143e-05	6.59503e-05	5.83038e-05	7.27244e-05	6.69189e-05	6.04929e-05	4.15908e-05	0.000130489	9.08235e-05
Pheochromocytoma	0.000142933	8.21393e-05	6.56531e-05	7.31392e-05	0.000132514	5.84135e-05	0.000109397	0.000114829	0.000171331	6.6895e-05	7.74831e-05	6.594e-05	4.55383e-06	5.01586e-05	6.04382e-05	5.83471e-05	8.72976e-05	4.98022e-05	7.24352e-05	9.66317e-05	7.35395e-05	9.77341e-05	9.96256e-05	6.594e-05	6.05597e-05	9.77341e-05	5.20843e-05	0.000107776	0.000378987	0.000102771	0.000379428	5.5668e-05	9.49848e-05	0.000559595	0.000167189	0.00013394	6.74757e-05	8.98797e-05	6.05597e-05	7.61689e-05	6.51333e-05	6.594e-05	5.82537e-05	7.31392e-05	6.6895e-05	6.04382e-05	4.15125e-05	0.000130233	9.06989e-05
Pituitary Neoplasms	0.000142874	8.21755e-05	6.57052e-05	7.31463e-05	0.00013257	5.84121e-05	0.000109438	0.000114964	0.000171529	6.69088e-05	7.7496e-05	6.59295e-05	4.60436e-06	5.01715e-05	6.04486e-05	5.83818e-05	8.7388e-05	4.98745e-05	7.24887e-05	9.67452e-05	7.35666e-05	9.77471e-05	9.96235e-05	6.59295e-05	6.05843e-05	9.77471e-05	5.23686e-05	0.000107941	0.000379056	0.000102774	0.000379151	5.57103e-05	9.50523e-05	0.000560224	0.000167311	0.000133932	6.74896e-05	8.99218e-05	6.05843e-05	7.62055e-05	6.51632e-05	6.59295e-05	5.83675e-05	7.31463e-05	6.69088e-05	6.04486e-05	4.15365e-05	0.000130291	9.07449e-05
Plasmablastic Lymphoma	0.000142798	8.20765e-05	6.57254e-05	7.30628e-05	0.000132476	5.84842e-05	0.000109303	0.000114843	0.000171337	6.67625e-05	7.7394e-05	6.59691e-05	4.60333e-06	5.01959e-05	6.04634e-05	5.81935e-05	8.73607e-05	4.9833e-05	7.23798e-05	9.66454e-05	7.35713e-05	9.77361e-05	9.95277e-05	6.59691e-05	6.06387e-05	9.77361e-05	5.2209e-05	0.000107828	0.000379177	0.000102773	0.000379284	5.57249e-05	9.4992e-05	0.000559329	0.00016707	0.000134065	6.74992e-05	8.98528e-05	6.06387e-05	7.62034e-05	6.51297e-05	6.59691e-05	5.82818e-05	7.30628e-05	6.67625e-05	6.04634e-05	4.15522e-05	0.000130067	9.06952e-05
Plasmacytoma	0.000142919	8.20951e-05	6.5599e-05	7.30991e-05	0.000132495	5.836e-05	0.000109356	0.000114821	0.000171297	6.68508e-05	7.74348e-05	6.58824e-05	4.60375e-06	5.01071e-05	6.03895e-05	5.84136e-05	8.73011e-05	4.97986e-05	7.243e-05	9.65862e-05	7.34886e-05	9.77141e-05	9.95946e-05	6.58824e-05	6.05051e-05	9.77141e-05	5.23102e-05	0.000107719	0.000379498	0.000102776	0.0003793	5.56619e-05	9.49265e-05	0.000559439	0.000167118	0.000134063	6.74291e-05	8.9824e-05	6.05051e-05	7.61095e-05	6.50979e-05	6.58824e-05	5.82773e-05	7.30991e-05	6.68508e-05	6.03895e-05	4.1511e-05	0.000130154	9.06894e-05
Pneumoconiosis	5.47588e-05	5.69033e-05	3.89332e-05	5.01968e-05	6.49828e-05	4.30609e-05	5.79859e-05	5.81273e-05	7.74196e-05	5.29589e-05	6.29695e-05	5.7645e-05	3.72107e-06	3.57372e-05	5.2576e-05	2.85432e-05	5.45832e-05	3.55751e-05	5.58329e-05	6.2114e-05	5.61092e-05	5.31817e-05	5.57893e-05	5.7645e-05	4.37208e-05	5.31817e-05	4.68118e-05	5.15859e-05	5.08756e-05	5.005e-05	8.68386e-05	3.95281e-05	6.2949e-05	0.000131715	7.53407e-05	4.40269e-05	5.71774e-05	5.23262e-05	4.37208e-05	5.57293e-05	4.5892e-05	5.7645e-05	3.53199e-05	5.01968e-05	5.29589e-05	5.2576e-05	3.57003e-05	7.09261e-05	6.47034e-05
Polycythemia Vera	0.000142905	8.2167e-05	6.56993e-05	7.31308e-05	0.000132537	5.84299e-05	0.000109417	0.00011495	0.000171463	6.68869e-05	7.7486e-05	6.59479e-05	4.55305e-06	5.01642e-05	6.04466e-05	5.82853e-05	8.73812e-05	4.98397e-05	7.2448e-05	9.67185e-05	7.35728e-05	9.77013e-05	9.95979e-05	6.59479e-05	6.05783e-05	9.77013e-05	5.2069e-05	0.000107879	0.000378783	0.000102763	0.000379161	5.5689e-05	9.50648e-05	0.000559962	0.000167308	0.00013381	6.74926e-05	8.98989e-05	6.05783e-05	7.62071e-05	6.51254e-05	6.59479e-05	5.83007e-05	7.31308e-05	6.68869e-05	6.04466e-05	4.15196e-05	0.00013028	9.07263e-05
Polymyositis	4.56768e-05	4.39472e-05	2.80555e-05	3.35362e-05	5.33078e-05	3.19303e-05	4.18613e-05	4.33832e-05	5.71352e-05	3.56665e-05	4.51398e-05	4.38481e-05	3.76404e-06	2.64587e-05	4.08612e-05	2.24968e-05	4.13545e-05	2.52562e-05	5.02412e-05	7.09283e-05	4.82111e-05	3.394e-05	3.75859e-05	4.38481e-05	3.3173e-05	3.394e-05	3.28391e-05	3.36552e-05	3.8335e-05	3.67266e-05	6.58541e-05	3.31722e-05	4.84141e-05	0.000104081	6.39603e-05	3.21533e-05	4.2912e-05	3.79118e-05	3.3173e-05	4.32308e-05	2.99022e-05	4.38481e-05	3.46901e-05	3.35362e-05	3.56665e-05	4.08612e-05	0.00362516	5.50502e-05	4.54663e-05
Prader-Willi Syndrome	5.59648e-05	5.28486e-05	3.87719e-05	4.96502e-05	5.90004e-05	4.38225e-05	5.74545e-05	5.85674e-05	6.86376e-05	5.31583e-05	5.70821e-05	4.84392e-05	3.77358e-05	3.557e-05	4.29476e-05	2.8301e-05	5.19769e-05	0.000742424	5.14828e-05	7.62509e-05	5.1663e-05	4.9897e-05	5.47927e-05	4.84392e-05	4.15604e-05	4.9897e-05	9.50647e-05	4.49605e-05	4.90173e-05	4.77004e-05	7.71673e-05	0.00199406	5.7663e-05	0.00012383	7.4889e-05	4.21057e-05	4.55165e-05	5.15997e-05	4.15604e-05	5.29465e-05	4.44967e-05	4.84392e-05	0.00311227	4.96502e-05	5.31583e-05	4.29476e-05	3.53822e-05	6.65954e-05	5.14165e-05
Pre-Eclampsia	5.8642e-05	5.09688e-05	3.85525e-05	4.80519e-05	5.66304e-05	4.2152e-05	5.50873e-05	5.67325e-05	6.3783e-05	4.90541e-05	5.40282e-05	4.71916e-05	8.60325e-06	3.51717e-05	4.25996e-05	3.53255e-05	5.35071e-05	3.29479e-05	4.63059e-05	5.82883e-05	4.8699e-05	5.32357e-05	5.23243e-05	4.71916e-05	4.28638e-05	5.32357e-05	6.60528e-05	4.99454e-05	5.71615e-05	4.99995e-05	7.13333e-05	4.15679e-05	5.35331e-05	0.000118315	6.712e-05	5.03599e-05	4.50509e-05	4.97005e-05	4.28638e-05	5.2533e-05	4.53228e-05	4.71916e-05	3.81554e-05	4.80519e-05	4.90541e-05	4.25996e-05	3.02574e-05	6.08892e-05	4.97885e-05
Precursor Cell Lymphoblastic Leukemia-Lymphoma	0.000142814	8.21041e-05	6.56728e-05	7.3152e-05	0.000132425	5.83911e-05	0.000109411	0.000114838	0.000171301	6.68812e-05	7.74705e-05	6.59135e-05	4.60233e-06	5.01106e-05	6.0395e-05	5.84224e-05	8.73179e-05	4.98358e-05	7.24255e-05	9.65815e-05	7.35376e-05	9.77905e-05	9.96522e-05	6.59135e-05	6.05121e-05	9.77905e-05	5.23767e-05	0.000107836	0.000379187	0.000102786	0.00037934	5.57045e-05	9.49327e-05	0.000559429	0.000167064	0.000134025	6.7438e-05	8.98282e-05	6.05121e-05	7.61473e-05	6.5186e-05	6.59135e-05	5.83118e-05	7.3152e-05	6.68812e-05	6.0395e-05	4.1536e-05	0.000130151	9.06184e-05
Precursor T-Cell Lymphoblastic Leukemia-Lymphoma	0.000142934	8.20872e-05	6.56813e-05	7.3118e-05	0.000132488	5.84311e-05	0.000109398	0.000114812	0.000171341	6.68538e-05	7.74616e-05	6.59309e-05	4.60731e-06	5.01712e-05	6.03934e-05	5.83899e-05	8.73328e-05	4.98721e-05	7.2421e-05	9.66062e-05	7.35456e-05	9.77688e-05	9.96073e-05	6.59309e-05	6.05837e-05	9.77688e-05	5.23377e-05	0.000107808	0.000379212	0.000102787	0.000379304	5.56586e-05	9.49544e-05	0.00055941	0.000167127	0.000134023	6.74547e-05	8.988e-05	6.05837e-05	7.62e-05	6.51312e-05	6.59309e-05	5.82723e-05	7.3118e-05	6.68538e-05	6.03934e-05	4.15431e-05	0.000130149	9.06974e-05
Primary Myelofibrosis	6.9753e-05	4.53224e-05	3.43679e-05	4.23313e-05	7.93403e-05	4.22654e-05	4.88915e-05	6.34733e-05	7.57904e-05	4.33522e-05	5.40685e-05	5.48607e-05	9.45824e-07	4.52341e-05	4.14089e-05	2.57835e-05	6.33233e-05	2.91047e-05	4.59625e-05	5.40462e-05	5.27437e-05	4.79642e-05	5.16477e-05	5.48607e-05	5.23142e-05	4.79642e-05	2.64629e-05	4.42543e-05	5.9067e-05	5.81899e-05	7.66025e-05	3.76244e-05	5.51555e-05	0.000115399	7.17662e-05	4.4146e-05	4.7756e-05	5.45111e-05	5.23142e-05	5.43637e-05	3.82389e-05	5.48607e-05	3.1913e-05	4.23313e-05	4.33522e-05	4.14089e-05	3.27826e-05	6.13537e-05	6.19181e-05
Promyelocytic Leukemia Protein	4.89514e-05	4.77738e-05	3.01821e-05	4.71064e-05	5.40002e-05	3.75158e-05	5.37912e-05	4.68281e-05	5.58571e-05	4.80265e-05	5.41926e-05	4.64957e-05	9.25303e-07	3.60027e-05	3.57197e-05	2.19029e-05	4.31924e-05	2.6784e-05	4.27204e-05	4.51681e-05	4.80348e-05	4.24705e-05	4.91714e-05	4.64957e-05	3.50509e-05	4.24705e-05	3.14802e-05	4.27091e-05	4.36962e-05	3.60248e-05	7.01833e-05	3.34391e-05	4.86636e-05	0.000118729	6.64856e-05	3.65173e-05	4.06383e-05	4.57809e-05	3.50509e-05	4.56835e-05	3.79601e-05	4.64957e-05	3.1502e-05	4.71064e-05	4.80265e-05	3.57197e-05	2.78479e-05	6.0586e-05	4.55166e-05
Prostatic Hyperplasia	6.80041e-05	5.71462e-05	4.3514e-05	5.41537e-05	6.85633e-05	4.68644e-05	6.32382e-05	6.18417e-05	7.47484e-05	5.50273e-05	6.01598e-05	5.25852e-05	1.15617e-05	3.88382e-05	4.73815e-05	3.84449e-05	5.55912e-05	5.0235e-05	5.03352e-05	6.15377e-05	5.41711e-05	5.76157e-05	5.98565e-05	5.25852e-05	4.52186e-05	5.76157e-05	6.93434e-05	5.36899e-05	6.31627e-05	5.96122e-05	8.78471e-05	5.70157e-05	6.05791e-05	0.00014271	8.11323e-05	5.14502e-05	5.01601e-05	5.55633e-05	4.52186e-05	5.84749e-05	4.87491e-05	5.25852e-05	5.19893e-05	5.41537e-05	5.50273e-05	4.73815e-05	4.13063e-05	7.38177e-05	5.74998e-05
Prostatic Neoplasms	0.000143215	8.23316e-05	6.58809e-05	7.33008e-05	0.000132907	5.85452e-05	0.000109665	0.00010627	0.000172038	6.69928e-05	7.76135e-05	6.59976e-05	4.63847e-06	5.02095e-05	6.05031e-05	5.84993e-05	8.75046e-05	4.99894e-05	7.26583e-05	9.69779e-05	7.36943e-05	9.79023e-05	9.98379e-05	6.59976e-05	6.06469e-05	9.79023e-05	5.25606e-05	0.000108223	0.000379221	9.41396e-05	0.000379745	5.5845e-05	9.52376e-05	0.000552378	0.000167715	0.000134091	6.75917e-05	9.01395e-05	6.06469e-05	7.62977e-05	6.53248e-05	6.59976e-05	5.85173e-05	7.33008e-05	6.69928e-05	6.05031e-05	4.16207e-05	0.000130612	9.09498e-05
Prostatic Neoplasms, Castration-Resistant	0.000142798	8.20867e-05	6.57298e-05	7.31957e-05	0.000132273	5.84008e-05	0.00010951	0.000114984	0.000171371	6.68872e-05	7.7456e-05	6.59065e-05	4.61766e-06	5.01377e-05	6.04003e-05	5.82335e-05	8.72912e-05	4.99281e-05	7.24111e-05	9.66469e-05	7.35124e-05	9.78053e-05	9.96712e-05	6.59065e-05	6.06341e-05	9.78053e-05	5.23804e-05	0.000108121	0.000378834	0.00010274	0.000378931	5.57207e-05	9.50148e-05	0.000560005	0.000167087	0.000133989	6.7436e-05	8.99293e-05	6.06341e-05	7.62516e-05	6.51079e-05	6.59065e-05	5.83121e-05	7.31957e-05	6.68872e-05	6.04003e-05	4.15237e-05	0.000130092	9.06045e-05
Psychotic Disorders	1.92089e-05	2.24594e-05	6.95815e-06	1.2822e-05	1.62803e-05	9.61353e-06	1.48192e-05	1.77829e-05	1.99576e-05	1.56588e-05	1.65557e-05	1.56441e-05	5.29835e-05	6.216e-06	1.97326e-05	8.42884e-06	1.52358e-05	0.000154406	1.71535e-05	1.6839e-05	1.2972e-05	1.28392e-05	1.46238e-05	1.56441e-05	8.91031e-06	1.28392e-05	1.60185e-05	1.05506e-05	9.70781e-06	1.57184e-05	2.4088e-05	3.37117e-05	1.78242e-05	3.71385e-05	2.85507e-05	1.17595e-05	1.77504e-05	1.15518e-05	8.91031e-06	1.55834e-05	1.64001e-05	1.56441e-05	0.000605961	1.2822e-05	1.56588e-05	1.97326e-05	8.01475e-06	2.2251e-05	1.63395e-05
Pterygium	7.064e-05	6.06229e-05	4.19674e-05	5.76888e-05	6.55778e-05	4.79209e-05	6.49172e-05	6.01239e-05	7.18724e-05	5.76106e-05	6.39906e-05	5.58381e-05	8.93208e-06	3.7913e-05	5.09456e-05	3.95955e-05	5.7046e-05	4.50723e-05	5.43443e-05	6.57075e-05	5.55337e-05	5.68068e-05	5.99143e-05	5.58381e-05	4.6684e-05	5.68068e-05	4.78898e-05	4.97898e-05	5.25793e-05	5.06162e-05	8.38196e-05	4.55383e-05	6.236e-05	0.000132746	7.82632e-05	5.1676e-05	5.41177e-05	5.6893e-05	4.6684e-05	5.7839e-05	4.99502e-05	5.58381e-05	5.39091e-05	5.76888e-05	5.76106e-05	5.09456e-05	3.35664e-05	7.26234e-05	6.21949e-05
Pulmonary Disease, Chronic Obstructive	5.46703e-05	5.27087e-05	3.55169e-05	5.4798e-05	6.03216e-05	3.93916e-05	6.3497e-05	6.66594e-05	7.37949e-05	5.98959e-05	6.30208e-05	5.22161e-05	4.44282e-06	3.22819e-05	4.78606e-05	2.88416e-05	5.16294e-05	3.4685e-05	5.38538e-05	5.64637e-05	5.10106e-05	5.92575e-05	6.41096e-05	5.22161e-05	4.00143e-05	5.92575e-05	5.39301e-05	6.55028e-05	5.33826e-05	4.75875e-05	9.13847e-05	3.80639e-05	5.82492e-05	0.000131215	6.98822e-05	4.57134e-05	5.17776e-05	5.18483e-05	4.00143e-05	5.24396e-05	5.27238e-05	5.22161e-05	3.37865e-05	5.4798e-05	5.98959e-05	4.78606e-05	3.27485e-05	6.51648e-05	6.14866e-05
Purpura, Thrombocytopenic	6.73659e-05	4.48896e-05	3.26947e-05	4.27717e-05	7.84336e-05	4.09958e-05	4.97372e-05	6.21103e-05	7.77745e-05	4.47592e-05	5.60109e-05	5.62374e-05	2.83284e-06	4.40002e-05	4.10616e-05	2.2527e-05	6.23126e-05	3.03789e-05	4.58866e-05	5.62382e-05	5.29919e-05	4.72027e-05	5.27582e-05	5.62374e-05	5.07487e-05	4.72027e-05	2.90669e-05	4.13074e-05	5.86665e-05	5.49005e-05	7.54709e-05	3.82049e-05	5.74141e-05	0.000112305	7.24248e-05	4.74955e-05	4.83093e-05	5.36398e-05	5.07487e-05	5.58611e-05	4.01277e-05	5.62374e-05	3.22507e-05	4.27717e-05	4.47592e-05	4.10616e-05	3.36948e-05	6.15223e-05	6.28872e-05
Rectal Neoplasms	0.000142992	8.21545e-05	6.57174e-05	7.30543e-05	0.000132581	5.85076e-05	0.000109424	0.000115011	0.000171571	6.67956e-05	7.74849e-05	6.59978e-05	4.59624e-06	5.00981e-05	6.04466e-05	5.83621e-05	8.75089e-05	4.9952e-05	7.25059e-05	9.67966e-05	7.36624e-05	9.76341e-05	9.95262e-05	6.59978e-05	6.05951e-05	9.76341e-05	5.22406e-05	0.000107863	0.000378762	0.000102808	0.000379015	5.56885e-05	9.51663e-05	0.000559935	0.000167476	0.000133891	6.75647e-05	8.97975e-05	6.05951e-05	7.62877e-05	6.51305e-05	6.59978e-05	5.83368e-05	7.30543e-05	6.67956e-05	6.04466e-05	4.1602e-05	0.000130176	9.07913e-05
Renal Insufficiency, Chronic	6.79437e-05	5.70622e-05	4.33182e-05	5.39667e-05	6.73971e-05	4.6851e-05	6.26876e-05	6.25193e-05	7.43542e-05	5.49837e-05	6.01695e-05	5.26791e-05	1.27851e-05	3.87281e-05	4.74876e-05	3.87385e-05	5.66941e-05	5.10741e-05	5.02261e-05	6.34413e-05	5.41857e-05	5.81798e-05	5.93343e-05	5.26791e-05	4.60894e-05	5.81798e-05	7.06559e-05	5.43263e-05	6.602e-05	5.85828e-05	8.74539e-05	6.26585e-05	6.0519e-05	0.000140787	8.14577e-05	5.14847e-05	5.02347e-05	5.58999e-05	4.60894e-05	5.84682e-05	4.96207e-05	5.26791e-05	5.24248e-05	5.39667e-05	5.49837e-05	4.74876e-05	4.21081e-05	7.34779e-05	5.72834e-05
Retinal Degeneration	6.55381e-05	5.84112e-05	4.03634e-05	5.45903e-05	6.41797e-05	4.5472e-05	6.16791e-05	5.7345e-05	6.96189e-05	5.51239e-05	6.18242e-05	5.41676e-05	8.71957e-06	3.62499e-05	4.9522e-05	3.62886e-05	5.49534e-05	4.2251e-05	5.4052e-05	6.30078e-05	5.30815e-05	5.49943e-05	5.63571e-05	5.41676e-05	4.3877e-05	5.49943e-05	4.57385e-05	4.62482e-05	5.04386e-05	4.86513e-05	8.02048e-05	4.23497e-05	6.03658e-05	0.000128317	7.61881e-05	4.83246e-05	5.27998e-05	5.3906e-05	4.3877e-05	5.56405e-05	4.86713e-05	5.41676e-05	5.08219e-05	5.45903e-05	5.51239e-05	4.9522e-05	3.25411e-05	7.19811e-05	6.0478e-05
Retinoblastoma	0.000143122	8.20895e-05	6.56879e-05	7.31244e-05	0.000132551	5.8431e-05	0.000109417	0.000114853	0.000171393	6.68665e-05	7.74532e-05	6.59045e-05	4.57767e-06	5.01593e-05	6.03924e-05	5.85117e-05	8.73265e-05	4.98298e-05	7.243e-05	9.66468e-05	7.35424e-05	9.77901e-05	9.9646e-05	6.59045e-05	6.05817e-05	9.77901e-05	5.24094e-05	0.000107856	0.000379221	0.000102835	0.000379433	5.56983e-05	9.49626e-05	0.000520384	0.000167245	0.000134061	6.7439e-05	8.9878e-05	6.05817e-05	7.61801e-05	6.51742e-05	6.59045e-05	5.83208e-05	7.31244e-05	6.68665e-05	6.03924e-05	4.15273e-05	0.000130199	9.06924e-05
Rhabdomyosarcoma, Embryonal	0.000142887	8.21608e-05	6.56501e-05	7.3133e-05	0.000132479	5.84188e-05	0.000109387	0.000114826	0.000171299	6.68912e-05	7.7483e-05	6.59391e-05	4.61389e-06	5.01687e-05	6.04384e-05	5.83169e-05	8.73044e-05	4.9828e-05	7.24153e-05	9.66508e-05	7.35473e-05	9.77341e-05	9.96175e-05	6.59391e-05	6.05694e-05	9.77341e-05	5.23669e-05	0.000107763	0.000381427	0.000102745	0.000379443	5.56984e-05	9.49895e-05	0.000559402	0.000167122	0.000133973	6.74785e-05	8.98719e-05	6.05694e-05	7.61778e-05	6.51293e-05	6.59391e-05	5.83012e-05	7.3133e-05	6.68912e-05	6.04384e-05	4.15346e-05	0.000130205	9.06925e-05
Sarcoma	0.000142906	8.20852e-05	6.55988e-05	7.31229e-05	0.000132413	5.83202e-05	0.000109417	0.000114765	0.000171226	6.68483e-05	7.73929e-05	6.58344e-05	4.60772e-06	5.00693e-05	6.03269e-05	5.84386e-05	8.72569e-05	4.98282e-05	7.2352e-05	9.65009e-05	7.34548e-05	9.77813e-05	9.96449e-05	6.58344e-05	6.05198e-05	9.77813e-05	5.22818e-05	0.00010784	0.000380417	0.000102715	0.00037942	5.56462e-05	9.4866e-05	0.000559385	0.000167013	0.000134127	6.73566e-05	8.97957e-05	6.05198e-05	7.61277e-05	6.51345e-05	6.58344e-05	5.82581e-05	7.31229e-05	6.68483e-05	6.03269e-05	4.14718e-05	0.000130092	9.06066e-05
Sarcoma, Endometrial Stromal	0.000142831	8.21025e-05	6.56192e-05	7.3106e-05	0.000132487	5.8372e-05	0.000109373	0.000114793	0.000171328	6.6852e-05	7.74375e-05	6.59052e-05	4.6038e-06	5.01297e-05	6.04061e-05	5.83297e-05	8.72547e-05	4.96421e-05	7.24202e-05	9.66126e-05	7.35009e-05	9.77206e-05	9.96058e-05	6.59052e-05	6.05221e-05	9.77206e-05	5.22996e-05	0.000107743	0.000379464	0.000102745	0.000379531	5.5642e-05	9.49473e-05	0.00055955	0.000167137	0.000134377	6.74466e-05	8.98514e-05	6.05221e-05	7.61253e-05	6.51044e-05	6.59052e-05	5.82444e-05	7.3106e-05	6.6852e-05	6.04061e-05	4.15039e-05	0.000130192	9.0668e-05
Sarcoma, Ewing	0.000142916	8.20789e-05	6.56017e-05	7.32197e-05	0.000132388	5.8439e-05	0.000109461	0.000114801	0.000171329	6.69774e-05	7.75341e-05	6.59242e-05	4.61166e-06	5.01006e-05	6.0375e-05	5.84205e-05	8.7279e-05	4.9815e-05	7.24547e-05	9.65373e-05	7.34891e-05	9.78468e-05	9.97258e-05	6.59242e-05	6.05638e-05	9.78468e-05	5.24291e-05	0.000107885	0.000379848	0.000102839	0.000379286	5.56255e-05	9.4886e-05	0.000559492	0.000167044	0.000134123	6.74341e-05	8.99047e-05	6.05638e-05	7.61524e-05	6.52392e-05	6.59242e-05	5.80438e-05	7.32197e-05	6.69774e-05	6.0375e-05	4.1542e-05	0.000130134	9.06489e-05
Schizophrenia	1.61418e-05	1.95855e-05	5.82039e-06	8.86181e-06	1.35427e-05	8.08746e-06	1.07356e-05	1.47944e-05	1.59936e-05	1.07559e-05	1.24216e-05	1.33094e-05	3.24566e-05	4.92729e-06	1.72539e-05	6.99572e-06	1.29341e-05	0.000152524	1.37407e-05	1.38967e-05	1.08233e-05	9.42388e-06	1.02574e-05	1.33094e-05	7.22142e-06	9.42388e-06	1.046e-05	7.9455e-06	7.46004e-06	1.33573e-05	2.00541e-05	2.7541e-05	1.51567e-05	3.12501e-05	2.43469e-05	9.1667e-06	1.5352e-05	8.23745e-06	7.22142e-06	1.31331e-05	1.14361e-05	1.33094e-05	0.000610694	8.86181e-06	1.07559e-05	1.72539e-05	6.73784e-06	1.84593e-05	1.34752e-05
Seizures	5.53539e-05	5.20981e-05	3.8454e-05	4.90871e-05	5.87486e-05	4.34144e-05	5.65709e-05	5.80344e-05	6.74591e-05	5.25592e-05	5.65282e-05	4.78589e-05	3.7983e-05	3.54547e-05	4.22855e-05	2.80651e-05	5.13228e-05	0.000173206	5.09384e-05	7.57125e-05	5.13005e-05	4.93592e-05	5.42057e-05	4.78589e-05	4.11965e-05	4.93592e-05	9.53144e-05	4.45008e-05	4.88208e-05	4.72786e-05	7.64654e-05	0.00200475	5.68338e-05	0.000122222	7.38798e-05	4.17598e-05	4.49191e-05	5.11465e-05	4.11965e-05	5.1953e-05	4.39904e-05	4.78589e-05	0.00311812	4.90871e-05	5.25592e-05	4.22855e-05	3.49382e-05	6.60041e-05	5.06335e-05
Silicosis	5.60708e-05	5.11609e-05	3.7971e-05	5.74318e-05	5.9462e-05	4.19329e-05	6.49205e-05	6.98094e-05	7.06843e-05	6.20871e-05	6.13263e-05	4.75932e-05	2.9135e-06	3.50237e-05	4.212e-05	2.91487e-05	4.99539e-05	3.3739e-05	5.00391e-05	5.1226e-05	4.90703e-05	6.00104e-05	6.62056e-05	4.75932e-05	4.25385e-05	6.00104e-05	4.67565e-05	6.77281e-05	5.3447e-05	5.17748e-05	9.3094e-05	3.86561e-05	5.35464e-05	0.000134712	6.96329e-05	4.75964e-05	4.5149e-05	5.6069e-05	4.25385e-05	5.11568e-05	5.30716e-05	4.75932e-05	3.52534e-05	5.74318e-05	6.20871e-05	4.212e-05	2.89182e-05	6.57813e-05	5.4554e-05
Silver-Russell Syndrome	4.31016e-05	4.18072e-05	2.64284e-05	3.15386e-05	5.08935e-05	3.01455e-05	3.95903e-05	4.10345e-05	5.44917e-05	3.36755e-05	4.298e-05	4.19032e-05	3.34392e-06	2.50162e-05	3.90039e-05	2.0772e-05	3.90048e-05	2.37478e-05	4.8362e-05	6.83995e-05	4.60509e-05	3.16485e-05	3.54386e-05	4.19032e-05	3.13882e-05	3.16485e-05	2.96705e-05	3.15124e-05	3.52794e-05	3.46014e-05	6.29931e-05	3.13067e-05	4.6182e-05	9.96033e-05	6.12615e-05	2.96032e-05	4.10333e-05	3.59305e-05	3.13882e-05	4.09382e-05	2.79782e-05	4.19032e-05	3.28053e-05	3.15386e-05	3.36755e-05	3.90039e-05	0.00368477	5.26869e-05	4.34641e-05
Sjogren's Syndrome	3.85745e-05	4.1652e-05	2.68562e-05	3.11597e-05	4.98421e-05	3.04022e-05	3.92133e-05	4.0863e-05	5.45992e-05	3.30397e-05	4.31303e-05	4.22172e-05	3.66413e-06	2.55792e-05	3.94956e-05	1.58583e-05	3.89759e-05	2.41526e-05	3.90098e-05	6.84705e-05	4.62608e-05	3.03232e-05	3.45597e-05	4.22172e-05	3.16486e-05	3.03232e-05	3.15057e-05	3.1871e-05	3.63211e-05	3.26265e-05	6.08497e-05	3.1269e-05	4.61435e-05	9.79502e-05	5.96796e-05	2.65186e-05	4.15026e-05	3.60514e-05	3.16486e-05	4.08606e-05	2.79054e-05	4.22172e-05	3.29596e-05	3.11597e-05	3.30397e-05	3.94956e-05	0.0037069	5.1602e-05	4.38117e-05
Small Cell Lung Carcinoma	0.000142998	8.21398e-05	6.5743e-05	7.30916e-05	0.000132597	5.84756e-05	0.000109385	0.000114984	0.000171421	6.68155e-05	7.74555e-05	6.59682e-05	4.60693e-06	5.01837e-05	6.04383e-05	5.83942e-05	8.74346e-05	4.98957e-05	7.24361e-05	9.68563e-05	7.36101e-05	9.77258e-05	9.95566e-05	6.59682e-05	6.06829e-05	9.77258e-05	5.23265e-05	0.000107914	0.000378941	0.000102807	0.000379137	5.57444e-05	9.50613e-05	0.000560007	0.00016731	0.00013394	6.74969e-05	9.00251e-05	6.06829e-05	7.62337e-05	6.51292e-05	6.59682e-05	5.838e-05	7.30916e-05	6.68155e-05	6.04383e-05	4.15659e-05	0.000130265	9.06984e-05
Spasms, Infantile	5.85303e-05	5.52579e-05	4.03631e-05	5.18543e-05	6.19754e-05	4.56494e-05	6.01699e-05	6.13526e-05	7.17221e-05	5.55085e-05	5.97447e-05	5.07852e-05	3.15788e-05	3.73567e-05	4.50599e-05	2.96365e-05	5.43961e-05	0.000724921	5.3708e-05	7.50422e-05	5.41299e-05	5.22015e-05	5.73071e-05	5.07852e-05	4.35131e-05	5.22015e-05	7.71158e-05	4.71678e-05	5.17893e-05	4.98684e-05	8.07783e-05	0.00203766	6.04175e-05	0.000129337	7.83455e-05	4.41787e-05	4.77752e-05	5.39499e-05	4.35131e-05	5.54988e-05	4.64374e-05	5.07852e-05	0.00312123	5.18543e-05	5.55085e-05	4.50599e-05	3.69722e-05	6.96571e-05	5.40776e-05
Spinocerebellar Ataxias	5.69555e-05	5.47698e-05	3.99066e-05	5.13891e-05	6.14079e-05	4.51759e-05	5.96507e-05	6.08438e-05	7.10931e-05	5.50439e-05	5.92604e-05	5.02858e-05	3.19061e-05	3.6949e-05	4.45795e-05	2.91923e-05	5.38934e-05	0.000733231	5.32909e-05	7.46179e-05	5.36844e-05	5.17061e-05	5.68073e-05	5.02858e-05	4.30519e-05	5.17061e-05	7.69263e-05	4.66951e-05	5.12697e-05	4.93458e-05	8.01069e-05	0.00206023	5.98936e-05	0.000127493	7.77307e-05	4.36664e-05	4.72838e-05	5.34651e-05	4.30519e-05	5.50021e-05	4.59747e-05	5.02858e-05	0.00314252	5.13891e-05	5.50439e-05	4.45795e-05	3.67069e-05	6.90584e-05	5.35449e-05
Squamous Cell Carcinoma of Head and Neck	0.000143158	8.22841e-05	6.58403e-05	6.3118e-05	0.000132878	5.85255e-05	9.96091e-05	0.000115097	0.000171999	6.69085e-05	7.75663e-05	6.59776e-05	4.63598e-06	5.02027e-05	6.04737e-05	5.84936e-05	8.74132e-05	4.99555e-05	7.26197e-05	9.6887e-05	7.36538e-05	9.79766e-05	9.99971e-05	6.59776e-05	6.06395e-05	9.79766e-05	5.2522e-05	0.000108	0.000379307	0.00010308	0.000370938	5.58052e-05	9.51624e-05	0.000551834	0.000167592	0.000134112	6.756e-05	9.01117e-05	6.06395e-05	7.62585e-05	6.52271e-05	6.59776e-05	5.84708e-05	6.3118e-05	6.69085e-05	6.04737e-05	4.1608e-05	0.000130551	9.09134e-05
Stomach Neoplasms	0.00014361	8.27305e-05	6.60855e-05	7.35718e-05	0.0001281	5.87204e-05	0.00011034	0.000115742	0.000167512	6.71666e-05	7.25028e-05	6.07835e-05	4.65704e-06	5.03627e-05	6.07266e-05	5.86662e-05	8.78272e-05	5.02714e-05	6.79755e-05	9.21285e-05	6.85598e-05	9.80628e-05	0.000100294	6.07835e-05	6.08184e-05	9.80628e-05	5.27408e-05	0.000108312	0.00037959	0.000103392	0.000375411	5.60477e-05	9.04334e-05	0.000558124	0.000163449	0.000134242	6.24843e-05	9.05374e-05	6.08184e-05	7.6631e-05	6.54045e-05	6.07835e-05	5.88193e-05	7.35718e-05	6.71666e-05	6.07266e-05	3.67729e-05	0.000125983	8.60275e-05
Stroke	5.66084e-05	5.34745e-05	3.89174e-05	5.01921e-05	6.00373e-05	4.41088e-05	5.83734e-05	5.93576e-05	6.95511e-05	5.38362e-05	5.78803e-05	4.90388e-05	3.15054e-05	3.60636e-05	4.3484e-05	2.86929e-05	5.24531e-05	0.000741056	5.21959e-05	7.26364e-05	5.24078e-05	5.02913e-05	5.56137e-05	4.90388e-05	4.19409e-05	5.02913e-05	7.54016e-05	4.56406e-05	5.01855e-05	4.82388e-05	7.82755e-05	0.00207566	5.85324e-05	0.000125282	7.598e-05	4.26566e-05	4.61177e-05	5.21858e-05	4.19409e-05	5.36152e-05	4.48313e-05	4.90388e-05	0.0031633	5.01921e-05	5.38362e-05	4.3484e-05	3.59508e-05	6.74878e-05	5.22349e-05
Stroke, Lacunar	5.66879e-05	5.35488e-05	3.89775e-05	5.02647e-05	6.01175e-05	4.41721e-05	5.84512e-05	5.94418e-05	6.96431e-05	5.39099e-05	5.79614e-05	4.91125e-05	3.15185e-05	3.61143e-05	4.35508e-05	2.87312e-05	5.25358e-05	0.000741104	5.22608e-05	7.27413e-05	5.248e-05	5.03729e-05	5.56861e-05	4.91125e-05	4.2005e-05	5.03729e-05	7.54779e-05	4.57041e-05	5.02487e-05	4.83061e-05	7.83805e-05	0.00207213	5.86119e-05	0.000125457	7.6081e-05	4.2719e-05	4.6188e-05	5.22602e-05	4.2005e-05	5.36952e-05	4.48999e-05	4.91125e-05	0.00316508	5.02647e-05	5.39099e-05	4.35508e-05	3.59888e-05	6.75794e-05	5.2314e-05
Substance-Related Disorders	4.74851e-05	3.83023e-05	2.35241e-05	3.68263e-05	4.36901e-05	2.77174e-05	4.20319e-05	4.17855e-05	4.90563e-05	3.73001e-05	4.07512e-05	3.56197e-05	2.23493e-06	2.66094e-05	3.2386e-05	2.65242e-05	3.66694e-05	3.69138e-05	3.58872e-05	3.97346e-05	3.64819e-05	3.69565e-05	3.76262e-05	3.56197e-05	3.20915e-05	3.69565e-05	2.82159e-05	3.54895e-05	3.61074e-05	3.29435e-05	5.70622e-05	2.97477e-05	4.11453e-05	8.77823e-05	5.48863e-05	4.37668e-05	3.41295e-05	3.94816e-05	3.20915e-05	3.90876e-05	3.47007e-05	3.56197e-05	5.26999e-05	3.68263e-05	3.73001e-05	3.2386e-05	2.12853e-05	4.60282e-05	4.03292e-05
Syndrome	4.2474e-05	3.91529e-05	3.02789e-05	3.69542e-05	4.36273e-05	3.26904e-05	4.26119e-05	4.46817e-05	5.18944e-05	3.79889e-05	4.16775e-05	3.70329e-05	6.24278e-05	2.6706e-05	3.33489e-05	2.02724e-05	4.13851e-05	0.000240496	3.47379e-05	7.87215e-05	3.76602e-05	3.80901e-05	4.00422e-05	3.70329e-05	3.26276e-05	3.80901e-05	0.000203872	3.71218e-05	5.05362e-05	3.63997e-05	5.77698e-05	7.48074e-05	4.2227e-05	9.50822e-05	5.51798e-05	3.22297e-05	3.51727e-05	3.87566e-05	3.26276e-05	4.07319e-05	3.53453e-05	3.70329e-05	0.000246033	3.69542e-05	3.79889e-05	3.33489e-05	2.25173e-05	4.92671e-05	4.01362e-05
Telangiectasia, Hereditary Hemorrhagic	5.51847e-05	4.82237e-05	3.29883e-05	4.45295e-05	6.22123e-05	3.86961e-05	5.04437e-05	5.16769e-05	6.29085e-05	4.60383e-05	5.31089e-05	4.72638e-05	0.000306994	3.33671e-05	4.25296e-05	3.06683e-05	4.82833e-05	4.63556e-05	4.74448e-05	0.000801877	4.84659e-05	4.47148e-05	4.79815e-05	4.72638e-05	3.83869e-05	4.47148e-05	0.002372	4.55886e-05	4.55244e-05	4.96572e-05	7.8297e-05	4.04895e-05	5.36677e-05	0.000112569	7.39598e-05	4.21719e-05	4.5894e-05	4.66716e-05	3.83869e-05	4.80493e-05	3.87667e-05	4.72638e-05	5.33843e-05	4.45295e-05	4.60383e-05	4.25296e-05	2.88648e-05	6.64871e-05	4.94058e-05
Teratocarcinoma	0.000142732	8.20357e-05	6.55256e-05	7.30381e-05	0.000132423	5.83445e-05	0.000109323	0.000114901	0.000171298	6.68142e-05	7.73996e-05	6.58696e-05	4.61317e-06	5.0066e-05	6.03671e-05	5.82999e-05	8.73237e-05	4.98677e-05	7.23763e-05	9.64931e-05	7.34549e-05	9.77654e-05	9.95008e-05	6.58696e-05	6.04641e-05	9.77654e-05	5.23411e-05	0.000107871	0.000379378	0.000102846	0.000379354	5.5601e-05	9.49249e-05	0.000559287	0.000167071	0.000134072	6.74017e-05	8.97155e-05	6.04641e-05	7.61868e-05	6.51556e-05	6.58696e-05	5.8189e-05	7.30381e-05	6.68142e-05	6.03671e-05	4.15058e-05	0.000130032	9.06319e-05
Testicular Neoplasms	0.000142785	8.21864e-05	6.57205e-05	7.307e-05	0.000132418	5.8425e-05	0.0001094	0.000114972	0.000171343	6.68401e-05	7.74411e-05	6.58744e-05	4.60146e-06	5.00872e-05	6.04371e-05	5.83458e-05	8.73833e-05	4.98734e-05	7.2456e-05	9.67522e-05	7.35505e-05	9.76388e-05	9.94626e-05	6.58744e-05	6.05654e-05	9.76388e-05	5.23209e-05	0.000107931	0.000378901	0.000102717	0.000379129	5.57163e-05	9.50339e-05	0.000559944	0.000167316	0.000133901	6.74572e-05	8.97957e-05	6.05654e-05	7.61882e-05	6.51198e-05	6.58744e-05	5.83742e-05	7.307e-05	6.68401e-05	6.04371e-05	4.14999e-05	0.000130249	9.06555e-05
Thyroid Cancer, Papillary	0.000143087	8.22733e-05	6.5798e-05	7.33259e-05	0.0001328	5.85294e-05	0.000109771	0.000115112	0.000156951	6.70149e-05	7.76176e-05	6.60055e-05	4.61817e-06	5.02393e-05	6.05054e-05	5.84799e-05	8.74426e-05	4.99388e-05	7.26102e-05	9.68078e-05	7.364e-05	9.80453e-05	0.000100009	6.60055e-05	6.06676e-05	9.80453e-05	5.25461e-05	0.000108061	0.000379275	0.00010306	0.000380928	5.58215e-05	9.51167e-05	0.000560957	0.000167441	0.000134131	6.75585e-05	9.0093e-05	6.06676e-05	7.62832e-05	5.04546e-05	6.60055e-05	5.84227e-05	7.33259e-05	6.70149e-05	6.05054e-05	4.16028e-05	0.00013044	9.0906e-05
Thyroid Carcinoma, Anaplastic	0.000142808	8.20957e-05	6.56415e-05	7.31306e-05	0.000132558	5.83894e-05	0.000109492	0.000114819	0.000171428	6.68598e-05	7.74359e-05	6.5864e-05	4.60558e-06	5.0126e-05	6.04116e-05	5.83736e-05	8.72727e-05	4.97775e-05	7.24455e-05	9.65943e-05	7.3485e-05	9.79014e-05	9.97734e-05	6.5864e-05	6.05334e-05	9.79014e-05	5.23517e-05	0.000107809	0.000379092	0.00010287	0.000380961	5.55799e-05	9.49224e-05	0.000559962	0.0001671	0.000133985	6.74283e-05	8.99106e-05	6.05334e-05	7.61299e-05	6.51136e-05	6.5864e-05	5.82605e-05	7.31306e-05	6.68598e-05	6.04116e-05	4.14291e-05	0.000130147	9.06545e-05
Thyroid Neoplasms	0.000142994	8.21658e-05	6.57207e-05	7.31448e-05	0.000132616	5.84337e-05	0.000109443	0.000114985	0.000171653	6.68627e-05	7.74669e-05	6.59046e-05	4.60973e-06	5.01409e-05	6.04119e-05	5.84296e-05	8.73822e-05	4.98896e-05	7.24783e-05	9.6766e-05	7.35628e-05	9.77672e-05	9.96487e-05	6.59046e-05	6.05665e-05	9.77672e-05	5.24344e-05	0.000107991	0.000379087	0.000102845	0.000379298	5.57236e-05	9.50325e-05	0.000538002	0.000167382	0.00013399	6.74668e-05	8.99122e-05	6.05665e-05	7.61784e-05	6.51684e-05	6.59046e-05	5.83964e-05	7.31448e-05	6.68627e-05	6.04119e-05	4.15417e-05	0.000130284	9.07393e-05
Tongue Neoplasms	0.000142938	8.20936e-05	6.56509e-05	7.31085e-05	0.000132498	5.84404e-05	0.000109391	0.00011493	0.000171407	6.69322e-05	7.75003e-05	6.58896e-05	4.54688e-06	5.01828e-05	6.0331e-05	5.84427e-05	8.73277e-05	4.9846e-05	7.24258e-05	9.66308e-05	7.3529e-05	9.77658e-05	9.96179e-05	6.58896e-05	6.05795e-05	9.77658e-05	5.24022e-05	0.000107946	0.000378947	0.00010283	0.000379022	5.56055e-05	9.49436e-05	0.000560075	0.000167191	0.000133929	6.73978e-05	8.99121e-05	6.05795e-05	7.61434e-05	6.52117e-05	6.58896e-05	5.83139e-05	7.31085e-05	6.69322e-05	6.0331e-05	4.15273e-05	0.000130229	9.06825e-05
Triple Negative Breast Neoplasms	0.000143027	8.21765e-05	6.57542e-05	7.31305e-05	0.0001326	5.84389e-05	0.000109468	0.000115026	0.000171598	6.68474e-05	7.74522e-05	6.59136e-05	4.60797e-06	5.01607e-05	6.0422e-05	5.84402e-05	8.73989e-05	4.9911e-05	7.24537e-05	9.67543e-05	7.3569e-05	9.77901e-05	9.96542e-05	6.59136e-05	6.05921e-05	9.77901e-05	5.24071e-05	0.000107996	0.000379114	0.000102862	0.000379332	5.57017e-05	9.50663e-05	0.000537281	0.000167394	0.000134001	6.74775e-05	8.99243e-05	6.05921e-05	7.62103e-05	6.51762e-05	6.59136e-05	5.83777e-05	7.31305e-05	6.68474e-05	6.0422e-05	4.15467e-05	0.000130317	9.07575e-05
Trophoblastic Neoplasms	0.000142852	8.20805e-05	6.56079e-05	7.30893e-05	0.000132466	5.8359e-05	0.000109351	0.000114769	0.000171298	6.6837e-05	7.74196e-05	6.58811e-05	4.54113e-06	5.01164e-05	6.0386e-05	5.83226e-05	8.72289e-05	4.97579e-05	7.23804e-05	9.65729e-05	7.34783e-05	9.76896e-05	9.9584e-05	6.58811e-05	6.05054e-05	9.76896e-05	5.19834e-05	0.000107727	0.000379111	0.000102723	0.000379449	5.56109e-05	9.49205e-05	0.000559554	0.000167135	0.000133877	6.74213e-05	8.98348e-05	6.05054e-05	7.6101e-05	6.50868e-05	6.58811e-05	5.81999e-05	7.30893e-05	6.6837e-05	6.0386e-05	4.14727e-05	0.000130176	9.06495e-05
Tumor Suppressor Protein p53	4.32377e-05	5.03288e-05	2.75992e-05	3.96848e-05	5.56552e-05	3.41087e-05	4.71637e-05	4.43318e-05	6.481e-05	4.52222e-05	5.37304e-05	4.85011e-05	8.8887e-07	3.65357e-05	4.23507e-05	2.09043e-05	4.46418e-05	3.03899e-05	4.65416e-05	4.90103e-05	4.63996e-05	3.81223e-05	4.18172e-05	4.85011e-05	3.73971e-05	3.81223e-05	2.91805e-05	3.73589e-05	4.01813e-05	3.68041e-05	7.11585e-05	3.36473e-05	5.54002e-05	0.000104376	7.5427e-05	3.46968e-05	4.63219e-05	4.61308e-05	3.73971e-05	4.9947e-05	4.02761e-05	4.85011e-05	2.96123e-05	3.96848e-05	4.52222e-05	4.23507e-05	2.91473e-05	6.63052e-05	4.65197e-05
Urinary Bladder Neoplasms	0.000143267	8.23538e-05	5.67849e-05	7.33219e-05	0.00013293	4.94119e-05	0.000109745	0.000115222	0.000162939	6.69859e-05	7.76169e-05	6.60074e-05	4.63343e-06	5.02274e-05	6.05018e-05	5.85315e-05	8.74966e-05	4.99979e-05	7.26646e-05	9.69937e-05	7.37058e-05	9.7893e-05	9.98822e-05	6.60074e-05	6.06706e-05	9.7893e-05	5.25413e-05	0.00010841	0.000379247	9.40188e-05	0.000379755	5.58522e-05	9.52617e-05	0.000561407	0.00016777	0.000134073	6.76009e-05	9.01246e-05	6.06706e-05	7.6311e-05	6.52774e-05	6.60074e-05	5.85184e-05	7.33219e-05	6.69859e-05	6.05018e-05	4.16291e-05	0.00013066	9.09755e-05
Uterine Cervical Neoplasms	0.000134027	8.23064e-05	6.58424e-05	7.33062e-05	0.000123606	5.85066e-05	0.000109711	0.00011515	0.000172204	6.69838e-05	7.76042e-05	6.59782e-05	4.64687e-06	5.02004e-05	6.04811e-05	5.85289e-05	8.745e-05	4.99882e-05	7.26413e-05	9.6939e-05	7.3662e-05	9.78698e-05	9.98616e-05	6.59782e-05	6.06352e-05	9.78698e-05	5.25271e-05	0.000108154	0.000370515	0.000103053	0.000379684	5.58143e-05	9.52192e-05	0.000561302	0.000167735	0.000134083	6.75678e-05	9.01386e-05	6.06352e-05	7.62857e-05	6.52798e-05	6.59782e-05	5.85001e-05	7.33062e-05	6.69838e-05	6.04811e-05	4.1609e-05	0.00013061	8.16488e-05
Uterine Neoplasms	0.000143079	8.21515e-05	6.57405e-05	7.29521e-05	0.000132655	5.84397e-05	0.000109292	0.000114851	0.000171768	6.67657e-05	7.74344e-05	6.59769e-05	4.56188e-06	5.01918e-05	6.04798e-05	5.83946e-05	8.73898e-05	4.98253e-05	7.24482e-05	9.66152e-05	7.35081e-05	9.76656e-05	9.94413e-05	6.59769e-05	6.0597e-05	9.76656e-05	5.2094e-05	0.000108027	0.000379095	0.000102777	0.000378997	5.56425e-05	9.5048e-05	0.000559746	0.000167223	0.000133929	6.75418e-05	8.9855e-05	6.0597e-05	7.62186e-05	6.51116e-05	6.59769e-05	5.82102e-05	7.29521e-05	6.67657e-05	6.04798e-05	4.15752e-05	0.000130249	9.08843e-05
Vascular Diseases	5.53982e-05	4.80041e-05	3.25651e-05	4.54606e-05	6.19168e-05	3.81729e-05	5.13321e-05	5.22345e-05	6.26446e-05	4.71288e-05	5.30296e-05	4.61645e-05	0.000873234	3.27785e-05	4.15739e-05	3.07742e-05	4.7721e-05	4.69015e-05	4.70337e-05	0.000798255	4.77267e-05	4.52754e-05	4.91038e-05	4.61645e-05	3.80328e-05	4.52754e-05	0.00235965	4.52709e-05	4.55658e-05	5.01335e-05	7.88322e-05	4.18581e-05	5.28941e-05	0.000113654	7.3936e-05	4.25257e-05	4.47235e-05	4.70854e-05	3.80328e-05	4.75468e-05	3.94043e-05	4.61645e-05	5.52035e-05	4.54606e-05	4.71288e-05	4.15739e-05	2.80929e-05	6.6359e-05	4.8807e-05
Vascular Malformations	5.66546e-05	4.98409e-05	3.36727e-05	4.63337e-05	6.41734e-05	3.95963e-05	5.24542e-05	5.36936e-05	6.4666e-05	4.80274e-05	5.48692e-05	4.84377e-05	0.000804539	3.45488e-05	4.37342e-05	3.12228e-05	4.95768e-05	4.7824e-05	4.89029e-05	0.000792421	4.96519e-05	4.62864e-05	5e-05	4.84377e-05	3.96059e-05	4.62864e-05	0.00233307	4.71583e-05	4.70178e-05	5.11416e-05	8.12045e-05	4.29718e-05	5.51863e-05	0.000116704	7.63801e-05	4.33997e-05	4.70881e-05	4.86284e-05	3.96059e-05	4.93811e-05	4.02242e-05	4.84377e-05	5.60774e-05	4.63337e-05	4.80274e-05	4.37342e-05	2.95084e-05	6.87085e-05	5.08715e-05
Vitreoretinopathy, Proliferative	6.67924e-05	5.88431e-05	4.09224e-05	5.50514e-05	6.46271e-05	4.55273e-05	6.19087e-05	5.62469e-05	6.9589e-05	5.5349e-05	6.20301e-05	5.43751e-05	8.63968e-06	3.67379e-05	4.97689e-05	3.6906e-05	5.41764e-05	4.03644e-05	5.42962e-05	6.39074e-05	5.33664e-05	5.43697e-05	5.70096e-05	5.43751e-05	4.42898e-05	5.43697e-05	4.53669e-05	4.49535e-05	5.05293e-05	4.76748e-05	8.13236e-05	4.26053e-05	6.04406e-05	0.000130401	7.69135e-05	4.79244e-05	5.30861e-05	5.49565e-05	4.42898e-05	5.5021e-05	4.81475e-05	5.43751e-05	5.17435e-05	5.50514e-05	5.5349e-05	4.97689e-05	3.24576e-05	7.3248e-05	6.06753e-05
Wilms Tumor	0.000142865	8.21586e-05	6.57349e-05	7.31204e-05	0.000132508	5.84572e-05	0.000109389	0.00011478	0.000171346	6.68292e-05	7.7416e-05	6.58873e-05	4.56533e-06	5.01555e-05	6.04368e-05	5.83345e-05	8.73074e-05	4.98098e-05	7.24228e-05	9.66187e-05	7.35124e-05	9.77911e-05	9.96199e-05	6.58873e-05	6.05905e-05	9.77911e-05	5.23371e-05	0.000107824	0.000379481	0.000102819	0.000379462	5.57033e-05	9.49413e-05	0.000559682	0.000167113	4.88967e-05	6.74522e-05	8.98852e-05	6.05905e-05	7.6158e-05	6.51291e-05	6.58873e-05	5.825e-05	7.31204e-05	6.68292e-05	6.04368e-05	4.15082e-05	0.000130191	9.06845e-05
[truncated: 731 more columns]
