# Supplementary material for: Prediction of lncRNA–Disease Associations via Closest Node Weight Graphs of the Spatial Neighborhood Based on the Edge Attention Graph Convolutional Network
Source: Front Genet. 2022 Jan 4;12:808962. doi: 10.3389/fgene.2021.808962 (PMC8763691; doi:10.3389/fgene.2021.808962)
Supplement: Supplementary file 8 [file DataSheet1.CSV]

	dis	lnc	score
0	Uterine Cervical Neoplasms	CDKN2B-AS1	0.988963723
1	Uterine Cervical Neoplasms	H19	0.988963723
2	Uterine Cervical Neoplasms	HOTAIR	0.988963723
3	Uterine Cervical Neoplasms	HULC	0.988963723
4	Uterine Cervical Neoplasms	MALAT1	0.988963723
5	Uterine Cervical Neoplasms	MEG3	0.988963723
6	Uterine Cervical Neoplasms	NEAT1	0.988963723
7	Uterine Cervical Neoplasms	SOX9	0.988963723
8	Uterine Cervical Neoplasms	CYTOR	0.9809209109999999
9	Uterine Cervical Neoplasms	AFAP1-AS1	0.9809209109999999
10	Uterine Cervical Neoplasms	BANCR	0.9809209109999999
11	Uterine Cervical Neoplasms	BCYRN1	0.9809209109999999
12	Uterine Cervical Neoplasms	BLACAT1	0.9809209109999999
13	Uterine Cervical Neoplasms	CCAT1	0.9809209109999999
14	Uterine Cervical Neoplasms	CASC15	0.9809209109999999
15	Uterine Cervical Neoplasms	CASC2	0.9809209109999999
16	Uterine Cervical Neoplasms	CBR3-AS1	0.9809209109999999
17	Uterine Cervical Neoplasms	CCAT2	0.9809209109999999
18	Uterine Cervical Neoplasms	CRNDE	0.9809209109999999
19	Uterine Cervical Neoplasms	UCA1	0.9809209109999999
20	Uterine Cervical Neoplasms	DANCR	0.9809209109999999
21	Uterine Cervical Neoplasms	DLEU1	0.9809209109999999
22	Uterine Cervical Neoplasms	DLX6-AS1	0.9809209109999999
23	Uterine Cervical Neoplasms	FALEC	0.9809209109999999
24	Uterine Cervical Neoplasms	FEZF1-AS1	0.9809209109999999
25	Uterine Cervical Neoplasms	FOXD2-AS1	0.9809209109999999
26	Uterine Cervical Neoplasms	GAS5	0.9809209109999999
27	Uterine Cervical Neoplasms	HAGLR	0.9809209109999999
28	Uterine Cervical Neoplasms	HAND2-AS1	0.9809209109999999
29	Uterine Cervical Neoplasms	HCP5	0.9809209109999999
30	Uterine Cervical Neoplasms	HNF1A-AS1	0.9809209109999999
31	Uterine Cervical Neoplasms	HOTAIRM1	0.9809209109999999
32	Uterine Cervical Neoplasms	HOTTIP	0.9809209109999999
33	Uterine Cervical Neoplasms	HOXA11-AS	0.9809209109999999
34	Uterine Cervical Neoplasms	HOXA-AS2	0.9809209109999999
35	Uterine Cervical Neoplasms	KCNQ1OT1	0.9809209109999999
36	Uterine Cervical Neoplasms	LIFR-AS1	0.9809209109999999
37	Uterine Cervical Neoplasms	LINC00460	0.9809209109999999
38	Uterine Cervical Neoplasms	LINC00473	0.9809209109999999
39	Uterine Cervical Neoplasms	LINC00511	0.9809209109999999
40	Uterine Cervical Neoplasms	NORAD	0.9809209109999999
41	Uterine Cervical Neoplasms	C10orf143	0.9809209109999999
42	Uterine Cervical Neoplasms	LINC00963	0.9809209109999999
43	Uterine Cervical Neoplasms	MIR100HG	0.9809209109999999
44	Uterine Cervical Neoplasms	LINC-ROR	0.9809209109999999
45	Uterine Cervical Neoplasms	lnc-ATB	0.9809209109999999
46	Uterine Cervical Neoplasms	lncRNA-ATB	0.9809209109999999
47	Uterine Cervical Neoplasms	TUSC7	0.9809209109999999
48	Uterine Cervical Neoplasms	LUCAT1	0.9809209109999999
49	Uterine Cervical Neoplasms	MIAT	0.9809209109999999
50	Uterine Cervical Neoplasms	SNHG16	0.9809209109999999
51	Uterine Cervical Neoplasms	NKILA	0.9809209109999999
52	Uterine Cervical Neoplasms	PANDAR	0.9809209109999999
53	Uterine Cervical Neoplasms	PCAT1	0.9809209109999999
54	Uterine Cervical Neoplasms	PCGEM1	0.9809209109999999
55	Uterine Cervical Neoplasms	PTENP1	0.9809209109999999
56	Uterine Cervical Neoplasms	PVT1	0.9809209109999999
57	Uterine Cervical Neoplasms	SNHG1	0.9809209109999999
58	Uterine Cervical Neoplasms	SNHG12	0.9809209109999999
59	Uterine Cervical Neoplasms	SNHG14	0.9809209109999999
60	Uterine Cervical Neoplasms	SNHG20	0.9809209109999999
61	Uterine Cervical Neoplasms	SNHG3	0.9809209109999999
62	Uterine Cervical Neoplasms	SNHG5	0.9809209109999999
63	Uterine Cervical Neoplasms	SNHG6	0.9809209109999999
64	Uterine Cervical Neoplasms	SNHG7	0.9809209109999999
65	Uterine Cervical Neoplasms	SNHG8	0.9809209109999999
66	Uterine Cervical Neoplasms	SOX2-OT	0.9809209109999999
67	Uterine Cervical Neoplasms	SPRY4-IT1	0.9809209109999999
68	Uterine Cervical Neoplasms	TP73-AS1	0.9809209109999999
69	Uterine Cervical Neoplasms	TUG1	0.9809209109999999
70	Uterine Cervical Neoplasms	XIST	0.9809209109999999
71	Uterine Cervical Neoplasms	ZEB1-AS1	0.9809209109999999
72	Uterine Cervical Neoplasms	ZFAS1	0.9809209109999999
73	Uterine Cervical Neoplasms	DPP10-AS1	0.9809209109999999
74	Uterine Cervical Neoplasms	TDRG1	0.967092395
75	Uterine Cervical Neoplasms	TUSC8	0.967092395
76	Uterine Cervical Neoplasms	AB073614	0.967092335
77	Uterine Cervical Neoplasms	ABHD11-AS1	0.967092335
78	Uterine Cervical Neoplasms	ATB	0.967092335
79	Uterine Cervical Neoplasms	BORG	0.967092335
80	Uterine Cervical Neoplasms	CASC9	0.967092335
81	Uterine Cervical Neoplasms	DGCR5	0.967092335
82	Uterine Cervical Neoplasms	EPIC1	0.967092335
83	Uterine Cervical Neoplasms	FER1L4	0.967092335
84	Uterine Cervical Neoplasms	FOXP4-AS1	0.967092335
85	Uterine Cervical Neoplasms	LINC00472	0.967092335
86	Uterine Cervical Neoplasms	LINC00520	0.967092335
87	Uterine Cervical Neoplasms	LINC00673	0.967092335
88	Uterine Cervical Neoplasms	LINC01139	0.967092335
89	Uterine Cervical Neoplasms	LINC01296	0.967092335
90	Uterine Cervical Neoplasms	LINP1	0.967092335
91	Uterine Cervical Neoplasms	NPTN-IT1	0.967092335
92	Uterine Cervical Neoplasms	LOXL1-AS1	0.967092335
93	Uterine Cervical Neoplasms	LUNAR1	0.967092335
94	Uterine Cervical Neoplasms	MELTF	0.967092335
95	Uterine Cervical Neoplasms	MIR22HG	0.967092335
96	Uterine Cervical Neoplasms	MNX1-AS1	0.967092335
97	Uterine Cervical Neoplasms	NBAT1	0.967092335
98	Uterine Cervical Neoplasms	OIP5-AS1	0.967092335
99	Uterine Cervical Neoplasms	TINCR	0.967092335
100	Uterine Cervical Neoplasms	SNHG15	0.967092335
101	Uterine Cervical Neoplasms	SNHG4	0.967092335
102	Uterine Cervical Neoplasms	SRA1	0.967092335
103	Uterine Cervical Neoplasms	LINC00538	0.967092335
104	Uterine Cervical Neoplasms	gtl2-as	0.967092335
105	Uterine Cervical Neoplasms	PISRT1	0.967092335
106	Uterine Cervical Neoplasms	RMST	0.967092335
107	Uterine Cervical Neoplasms	TP53COR1	0.967092335
108	Uterine Cervical Neoplasms	uc.160+	0.967092335
109	Uterine Cervical Neoplasms	uc.346+	0.967092335
110	Uterine Cervical Neoplasms	uc283+a	0.967092335
111	Uterine Cervical Neoplasms	91H	0.9436849359999999
112	Uterine Cervical Neoplasms	AGAP2-AS1	0.9436849359999999
113	Uterine Cervical Neoplasms	RASSF1-AS1	0.9436849359999999
114	Uterine Cervical Neoplasms	AWPPH	0.9436849359999999
115	Uterine Cervical Neoplasms	BDNF-AS	0.9436849359999999
116	Uterine Cervical Neoplasms	C5orf66-AS1	0.9436849359999999
117	Uterine Cervical Neoplasms	CALML3-AS1	0.9436849359999999
118	Uterine Cervical Neoplasms	DLG1-AS1	0.9436849359999999
119	Uterine Cervical Neoplasms	DRAIC	0.9436849359999999
120	Uterine Cervical Neoplasms	DSCAM-AS1	0.9436849359999999
121	Uterine Cervical Neoplasms	EPB41L4A-DT	0.9436849359999999
122	Uterine Cervical Neoplasms	EWSAT1	0.9436849359999999
123	Uterine Cervical Neoplasms	FOXD3-AS1	0.9436849359999999
124	Uterine Cervical Neoplasms	FTH1P3	0.9436849359999999
125	Uterine Cervical Neoplasms	GHET1	0.9436849359999999
126	Uterine Cervical Neoplasms	LINC00319	0.9436849359999999
127	Uterine Cervical Neoplasms	LINC00339	0.9436849359999999
128	Uterine Cervical Neoplasms	LINC00665	0.9436849359999999
129	Uterine Cervical Neoplasms	LINC00958	0.9436849359999999
130	Uterine Cervical Neoplasms	LINC00968	0.9436849359999999
131	Uterine Cervical Neoplasms	MIR4435-2HG	0.9436849359999999
132	Uterine Cervical Neoplasms	LINC01133	0.9436849359999999
133	Uterine Cervical Neoplasms	LINC-PINT	0.9436849359999999
134	Uterine Cervical Neoplasms	LINCRNA-p21	0.9436849359999999
135	Uterine Cervical Neoplasms	ODC1-DT	0.9436849359999999
136	Uterine Cervical Neoplasms	THORLNC	0.9436849359999999
137	Uterine Cervical Neoplasms	MIR31HG	0.9436849359999999
138	Uterine Cervical Neoplasms	MIR17HG	0.9436849359999999
139	Uterine Cervical Neoplasms	ZNF667-AS1	0.9436849359999999
140	Uterine Cervical Neoplasms	NEF	0.9436849359999999
141	Uterine Cervical Neoplasms	OGFRP1	0.9436849359999999
142	Uterine Cervical Neoplasms	PARROT	0.9436849359999999
143	Uterine Cervical Neoplasms	PCAT6	0.9436849359999999
144	Uterine Cervical Neoplasms	POU3F3	0.9436849359999999
145	Uterine Cervical Neoplasms	PRNCR1	0.9436849359999999
146	Uterine Cervical Neoplasms	PTCSC3	0.9436849359999999
147	Uterine Cervical Neoplasms	RHPN1-AS1	0.9436849359999999
148	Uterine Cervical Neoplasms	ROR1-AS1	0.9436849359999999
149	Uterine Cervical Neoplasms	KCNK15-AS1	0.9436849359999999
150	Uterine Cervical Neoplasms	SBF2-AS1	0.9436849359999999
151	Uterine Cervical Neoplasms	TMPO-AS1	0.9436849359999999
152	Uterine Cervical Neoplasms	TOB1-AS1	0.9436849359999999
153	Uterine Cervical Neoplasms	TPT1-AS1	0.9436849359999999
154	Uterine Cervical Neoplasms	TTN-AS1	0.9436849359999999
155	Uterine Cervical Neoplasms	TUBA4B	0.9436849359999999
156	Uterine Cervical Neoplasms	UFC1	0.9436849359999999
157	Uterine Cervical Neoplasms	WDFY3-AS2	0.9436849359999999
158	Uterine Cervical Neoplasms	WT1-AS	0.9436849359999999
159	Uterine Cervical Neoplasms	XLOC_006390	0.9436849359999999
160	Uterine Cervical Neoplasms	XLOC_008466	0.9436849359999999
161	Uterine Cervical Neoplasms	ZEB2-AS1	0.9436849359999999
162	Uterine Cervical Neoplasms	CCND1	0.9436849359999999
163	Uterine Cervical Neoplasms	l1pa16	0.9436849359999999
164	Uterine Cervical Neoplasms	LINC01101	0.9436849359999999
165	Uterine Cervical Neoplasms	mer11c	0.9436849359999999
166	Uterine Cervical Neoplasms	MSR1	0.9436849359999999
167	Uterine Cervical Neoplasms	ASB16-AS1	0.912833035
168	Uterine Cervical Neoplasms	CPS1-IT1	0.912833035
169	Uterine Cervical Neoplasms	EZR-AS1	0.912833035
170	Uterine Cervical Neoplasms	FLVCR1-DT	0.912833035
171	Uterine Cervical Neoplasms	GACAT3	0.912833035
172	Uterine Cervical Neoplasms	MANCR	0.912833035
173	Uterine Cervical Neoplasms	LINC01561	0.912833035
174	Uterine Cervical Neoplasms	LINC01638	0.912833035
175	Uterine Cervical Neoplasms	lncRNA-HIT	0.912833035
176	Uterine Cervical Neoplasms	PDIA3P1	0.912833035
177	Uterine Cervical Neoplasms	THY1-AS1	0.912833035
178	Uterine Cervical Neoplasms	RPPH1	0.912833035
179	Uterine Cervical Neoplasms	TCL6	0.912833035
180	Uterine Cervical Neoplasms	AC091891.2	0.912833035
181	Uterine Cervical Neoplasms	LINC02599	0.912832975
182	Uterine Cervical Neoplasms	ADAMTS9-AS2	0.912832975
183	Uterine Cervical Neoplasms	ADPGK-AS1	0.912832975
184	Uterine Cervical Neoplasms	ARAP1	0.912832975
185	Uterine Cervical Neoplasms	BTG3-AS1	0.912832975
186	Uterine Cervical Neoplasms	BCAR4	0.912832975
187	Uterine Cervical Neoplasms	CCEPR	0.912832975
188	Uterine Cervical Neoplasms	DUXAP8	0.912832975
189	Uterine Cervical Neoplasms	FAM83H-AS1	0.912832975
190	Uterine Cervical Neoplasms	FBXL19-AS1	0.912832975
191	Uterine Cervical Neoplasms	FENDRR	0.912832975
192	Uterine Cervical Neoplasms	GACAT1	0.912832975
193	Uterine Cervical Neoplasms	GAS6-DT	0.912832975
194	Uterine Cervical Neoplasms	GASAL1	0.912832975
195	Uterine Cervical Neoplasms	GIHCG	0.912832975
196	Uterine Cervical Neoplasms	CERNA2	0.912832975
197	Uterine Cervical Neoplasms	HOXC13-AS	0.912832975
198	Uterine Cervical Neoplasms	IGF2-AS	0.912832975
199	Uterine Cervical Neoplasms	IGFL2-AS1	0.912832975
200	Uterine Cervical Neoplasms	IRAIN	0.912832975
201	Uterine Cervical Neoplasms	ITGB2-AS1	0.912832975
202	Uterine Cervical Neoplasms	LINC00052	0.912832975
203	Uterine Cervical Neoplasms	LINC00312	0.912832975
204	Uterine Cervical Neoplasms	LINC00324	0.912832975
205	Uterine Cervical Neoplasms	LINC00365	0.912832975
206	Uterine Cervical Neoplasms	LINC00667	0.912832975
207	Uterine Cervical Neoplasms	LINC00668	0.912832975
208	Uterine Cervical Neoplasms	LINC01116	0.912832975
209	Uterine Cervical Neoplasms	LINC01140	0.912832975
210	Uterine Cervical Neoplasms	LINC01234	0.912832975
211	Uterine Cervical Neoplasms	LINC01287	0.912832975
212	Uterine Cervical Neoplasms	LINC01857	0.912832975
213	Uterine Cervical Neoplasms	LINC-OIP5	0.912832975
214	Uterine Cervical Neoplasms	LINC-POU3F3	0.912832975
215	Uterine Cervical Neoplasms	CAMTA1-DT	0.912832975
216	Uterine Cervical Neoplasms	MYCNUT	0.912832975
217	Uterine Cervical Neoplasms	LSINCT1	0.912832975
218	Uterine Cervical Neoplasms	LSINCT10	0.912832975
219	Uterine Cervical Neoplasms	LSINCT11	0.912832975
220	Uterine Cervical Neoplasms	LSINCT12	0.912832975
221	Uterine Cervical Neoplasms	LSINCT2	0.912832975
222	Uterine Cervical Neoplasms	LSINCT3	0.912832975
223	Uterine Cervical Neoplasms	LSINCT4	0.912832975
224	Uterine Cervical Neoplasms	LSINCT5	0.912832975
225	Uterine Cervical Neoplasms	LSINCT6	0.912832975
226	Uterine Cervical Neoplasms	LSINCT7	0.912832975
227	Uterine Cervical Neoplasms	LSINCT8	0.912832975
228	Uterine Cervical Neoplasms	LSINCT9	0.912832975
229	Uterine Cervical Neoplasms	MAGI2-AS3	0.912832975
230	Uterine Cervical Neoplasms	MT1JP	0.912832975
231	Uterine Cervical Neoplasms	MVIH	0.912832975
232	Uterine Cervical Neoplasms	NNT-AS1	0.912832975
233	Uterine Cervical Neoplasms	NONHSAT125629	0.912832975
234	Uterine Cervical Neoplasms	OR3A4	0.912832975
235	Uterine Cervical Neoplasms	PSTPIP1	0.912832975
236	Uterine Cervical Neoplasms	PARTICL	0.912832975
237	Uterine Cervical Neoplasms	PCAT29	0.912832975
238	Uterine Cervical Neoplasms	RAB11B-AS1	0.912832975
239	Uterine Cervical Neoplasms	ATG9B	0.912832975
240	Uterine Cervical Neoplasms	SOX2	0.912832975
241	Uterine Cervical Neoplasms	TP53TG1	0.912832975
242	Uterine Cervical Neoplasms	TRPM2-AS	0.912832975
243	Uterine Cervical Neoplasms	LINC00589	0.912832975
244	Uterine Cervical Neoplasms	ZNRD1ASP	0.912832975
245	Uterine Cervical Neoplasms	21A	0.912832975
246	Uterine Cervical Neoplasms	ADARB2-AS1	0.912832975
247	Uterine Cervical Neoplasms	AL162457.1	0.912832975
248	Uterine Cervical Neoplasms	ERVH48-1	0.912832975
249	Uterine Cervical Neoplasms	LINC01089	0.912832975
250	Uterine Cervical Neoplasms	PAX8-AS1	0.912832975
251	Uterine Cervical Neoplasms	RP11-360F5.1	0.912832975
252	Uterine Cervical Neoplasms	STXBP5-AS1	0.912832975
253	Uterine Cervical Neoplasms	ANCR	0.859758615
254	Uterine Cervical Neoplasms	LINC00901	0.859758615
255	Uterine Cervical Neoplasms	CASC11	0.859758615
256	Uterine Cervical Neoplasms	CAT104	0.859758615
257	Uterine Cervical Neoplasms	DCST1-AS1	0.859758615
258	Uterine Cervical Neoplasms	DUXAP10	0.859758615
259	Uterine Cervical Neoplasms	EGOT	0.859758615
260	Uterine Cervical Neoplasms	FAS-AS1	0.859758615
261	Uterine Cervical Neoplasms	FOXC2-AS1	0.859758615
262	Uterine Cervical Neoplasms	GPC3-AS1	0.859758615
263	Uterine Cervical Neoplasms	HOXC-AS3	0.859758615
264	Uterine Cervical Neoplasms	ABALON	0.859758615
265	Uterine Cervical Neoplasms	ITGB1	0.859758615
266	Uterine Cervical Neoplasms	LINC00261	0.859758615
267	Uterine Cervical Neoplasms	TUNAR	0.859758615
268	Uterine Cervical Neoplasms	LINC00641	0.859758615
269	Uterine Cervical Neoplasms	LINC00899	0.859758615
270	Uterine Cervical Neoplasms	LINC00908	0.859758615
271	Uterine Cervical Neoplasms	LINC01503	0.859758615
272	Uterine Cervical Neoplasms	LINC01614	0.859758615
273	Uterine Cervical Neoplasms	LINC-ITGB1	0.859758615
274	Uterine Cervical Neoplasms	TMPOP2	0.859758615
275	Uterine Cervical Neoplasms	LOC284454	0.859758615
276	Uterine Cervical Neoplasms	MAFG-DT	0.859758615
277	Uterine Cervical Neoplasms	MIR205HG	0.859758615
278	Uterine Cervical Neoplasms	MIR210HG	0.859758615
279	Uterine Cervical Neoplasms	NBR2	0.859758615
280	Uterine Cervical Neoplasms	NRON	0.859758615
281	Uterine Cervical Neoplasms	PCNA-AS1	0.859758615
282	Uterine Cervical Neoplasms	PICART1	0.859758615
283	Uterine Cervical Neoplasms	snaR	0.859758615
284	Uterine Cervical Neoplasms	SNHG17	0.859758615
285	Uterine Cervical Neoplasms	SUMO1P3	0.859758615
286	Uterine Cervical Neoplasms	CLDND1	0.859758615
287	Uterine Cervical Neoplasms	ZNF114-AS1	0.859758615
288	Uterine Cervical Neoplasms	KIAA0087	0.859758615
289	Uterine Cervical Neoplasms	PINK1-AS	0.859758615
290	Uterine Cervical Neoplasms	RNY1	0.859758615
291	Uterine Cervical Neoplasms	RNY3	0.859758615
292	Uterine Cervical Neoplasms	SLC16A1-AS1	0.859758615
293	Uterine Cervical Neoplasms	STAT3	0.859758615
294	Uterine Cervical Neoplasms	TARID	0.859758615
295	Uterine Cervical Neoplasms	TC0100223	0.859758615
296	Uterine Cervical Neoplasms	TC0101686	0.859758615
297	Uterine Cervical Neoplasms	CCDC26	0.768851638
298	Uterine Cervical Neoplasms	DLEU2	0.768851638
299	Uterine Cervical Neoplasms	EGFR-AS1	0.768851638
300	Uterine Cervical Neoplasms	FOXCUT	0.768851638
301	Uterine Cervical Neoplasms	FTX	0.768851638
302	Uterine Cervical Neoplasms	GAPLINC	0.768851638
303	Uterine Cervical Neoplasms	LEF1-AS1	0.768851638
304	Uterine Cervical Neoplasms	ARHGAP27P1	0.768851638
305	Uterine Cervical Neoplasms	MIF-AS1	0.768851638
306	Uterine Cervical Neoplasms	MINCR	0.768851638
307	Uterine Cervical Neoplasms	SOX21-AS1	0.768851638
308	Uterine Cervical Neoplasms	LINC01507	0.768851638
309	Uterine Cervical Neoplasms	WRAP53	0.768851638
310	Uterine Cervical Neoplasms	HIF1A-AS2	0.7688515779999999
311	Uterine Cervical Neoplasms	GAS5-AS1	0.7688515779999999
312	Uterine Cervical Neoplasms	GATA6-AS	0.7688515779999999
313	Uterine Cervical Neoplasms	HAS2-AS1	0.7688515779999999
314	Uterine Cervical Neoplasms	HEIH	0.7688515779999999
315	Uterine Cervical Neoplasms	C20orf204	0.7688515779999999
316	Uterine Cervical Neoplasms	LINC00461	0.7688515779999999
317	Uterine Cervical Neoplasms	LINC00518	0.7688515779999999
318	Uterine Cervical Neoplasms	LINC00663	0.7688515779999999
319	Uterine Cervical Neoplasms	TMEM238L	0.7688515779999999
320	Uterine Cervical Neoplasms	C2orf92	0.7688515779999999
321	Uterine Cervical Neoplasms	LINC01410	0.7688515779999999
322	Uterine Cervical Neoplasms	LPP-AS2	0.7688515779999999
323	Uterine Cervical Neoplasms	NCK1-DT	0.7688515779999999
324	Uterine Cervical Neoplasms	RGMB-AS1	0.7688515779999999
325	Uterine Cervical Neoplasms	MAPT-AS1	0.7688515779999999
326	Uterine Cervical Neoplasms	AOC4P	0.636544168
327	Uterine Cervical Neoplasms	BOK-AS1	0.636544168
328	Uterine Cervical Neoplasms	DDX11-AS1	0.636544168
329	Uterine Cervical Neoplasms	LINC02145	0.636544168
330	Uterine Cervical Neoplasms	lncSOX4	0.636544168
331	Uterine Cervical Neoplasms	MCM3AP-AS1	0.636544168
332	Uterine Cervical Neoplasms	MSC-AS1	0.636544168
333	Uterine Cervical Neoplasms	MYOSLID	0.636544168
334	Uterine Cervical Neoplasms	RMRP	0.636544168
335	Uterine Cervical Neoplasms	ERLNC1	0.636544168
336	Uterine Cervical Neoplasms	ATXN8OS	0.636544168
337	Uterine Cervical Neoplasms	GFRA1	0.636544168
338	Uterine Cervical Neoplasms	SCAANT1	0.636544168
339	Uterine Cervical Neoplasms	AATBC	0.6365441079999999
340	Uterine Cervical Neoplasms	CANT1	0.6365441079999999
341	Uterine Cervical Neoplasms	ADAM12-OT1	0.6365441079999999
342	Uterine Cervical Neoplasms	LNC-LBCS	0.6365441079999999
343	Uterine Cervical Neoplasms	ANKRD40CL	0.6365441079999999
344	Uterine Cervical Neoplasms	LINC-UFC1	0.6365441079999999
345	Uterine Cervical Neoplasms	lncRNA-AK058803	0.6365441079999999
346	Uterine Cervical Neoplasms	RP11-600K15.1	0.6365441079999999
347	Uterine Cervical Neoplasms	LINC00628	0.636544049
348	Uterine Cervical Neoplasms	MIR503HG	0.636544049
349	Uterine Cervical Neoplasms	PTPRG-AS1	0.636544049
350	Uterine Cervical Neoplasms	ADAMTS9-AS1	0.575929701
351	Uterine Cervical Neoplasms	CEBPA-DT	0.575929701
352	Uterine Cervical Neoplasms	ILF3-DT	0.575929701
353	Uterine Cervical Neoplasms	JPX	0.575929701
354	Uterine Cervical Neoplasms	LINC01088	0.575929701
355	Uterine Cervical Neoplasms	LINC01138	0.575929701
356	Uterine Cervical Neoplasms	AC087521.1	0.575929701
357	Uterine Cervical Neoplasms	NPAP1	0.575929701
358	Uterine Cervical Neoplasms	uc060cfe.1	0.575929701
359	Uterine Cervical Neoplasms	LINC01852	0.5759296420000001
360	Uterine Cervical Neoplasms	GAS6-AS1	0.5759296420000001
361	Uterine Cervical Neoplasms	HMMR-AS1	0.5759296420000001
362	Uterine Cervical Neoplasms	LINC00355	0.5759296420000001
363	Uterine Cervical Neoplasms	LINC00707	0.5759296420000001
364	Uterine Cervical Neoplasms	SPAAR	0.5759296420000001
365	Uterine Cervical Neoplasms	FAM3D-AS1	0.5759296420000001
366	Uterine Cervical Neoplasms	lnc-LCE5A-1	0.5759296420000001
367	Uterine Cervical Neoplasms	PCA3	0.5759296420000001
368	Uterine Cervical Neoplasms	PEG10	0.5759296420000001
369	Uterine Cervical Neoplasms	TATDN1	0.5759296420000001
370	Uterine Cervical Neoplasms	TRERNA1	0.5759296420000001
371	Uterine Cervical Neoplasms	Abhd11os	0.5759296420000001
372	Uterine Cervical Neoplasms	MYCNOS-01	0.5759296420000001
373	Uterine Cervical Neoplasms	NRIR	0.5759296420000001
374	Uterine Cervical Neoplasms	PACERR	0.5759296420000001
375	Uterine Cervical Neoplasms	PAUPAR	0.5759296420000001
376	Uterine Cervical Neoplasms	THRIL	0.5759296420000001
377	Uterine Cervical Neoplasms	ASAP1-IT1	0.48313871
378	Uterine Cervical Neoplasms	CCAL	0.48313871
379	Uterine Cervical Neoplasms	FAM201A	0.48313871
380	Uterine Cervical Neoplasms	SOD2	0.48313871
381	Uterine Cervical Neoplasms	HCG11	0.48313871
382	Uterine Cervical Neoplasms	LINC00662	0.48313871
383	Uterine Cervical Neoplasms	LUADT1	0.48313871
384	Uterine Cervical Neoplasms	MDC1-AS1	0.48313871
385	Uterine Cervical Neoplasms	MEG8	0.48313871
386	Uterine Cervical Neoplasms	MIR155HG	0.48313871
387	Uterine Cervical Neoplasms	SNHG11	0.48313871
388	Uterine Cervical Neoplasms	PCBP2-OT1	0.48313871
389	Uterine Cervical Neoplasms	UNC5B-AS1	0.48313871
390	Uterine Cervical Neoplasms	ZEB1	0.48313871
391	Uterine Cervical Neoplasms	ATP6V1G2-DDX39B	0.48313871
392	Uterine Cervical Neoplasms	LINC00581	0.48313871
393	Uterine Cervical Neoplasms	RRP1B	0.48313871
394	Uterine Cervical Neoplasms	TERC	0.48313871
395	Uterine Cervical Neoplasms	uc.48+	0.48313871
396	Uterine Cervical Neoplasms	BACE1-AS	0.48313865100000003
397	Uterine Cervical Neoplasms	FCRL3	0.48313865100000003
398	Uterine Cervical Neoplasms	EPEL	0.48313865100000003
399	Uterine Cervical Neoplasms	KCNQ1DN	0.48313865100000003
400	Uterine Cervical Neoplasms	LINC00173	0.48313865100000003
401	Uterine Cervical Neoplasms	LINC00525	0.48313865100000003
402	Uterine Cervical Neoplasms	LINC01354	0.48313865100000003
403	Uterine Cervical Neoplasms	LOC344887	0.48313865100000003
404	Uterine Cervical Neoplasms	PART1	0.48313865100000003
405	Uterine Cervical Neoplasms	PXN-AS1-L	0.48313865100000003
406	Uterine Cervical Neoplasms	MIR99AHG	0.48313865100000003
407	Uterine Cervical Neoplasms	MYEF2	0.48313865100000003
408	Uterine Cervical Neoplasms	AC093818.1	0.330307126
409	Uterine Cervical Neoplasms	C14orf132	0.330307126
410	Uterine Cervical Neoplasms	CASC19	0.330307126
411	Uterine Cervical Neoplasms	CHRF	0.330307126
412	Uterine Cervical Neoplasms	DNM3OS	0.330307126
413	Uterine Cervical Neoplasms	HCG22	0.330307126
414	Uterine Cervical Neoplasms	PICSAR	0.330307126
415	Uterine Cervical Neoplasms	MACC1-AS1	0.330307126
416	Uterine Cervical Neoplasms	PGM5-AS1	0.330307126
417	Uterine Cervical Neoplasms	STEAP3-AS1	0.330307126
418	Uterine Cervical Neoplasms	TPTEP1	0.330307126
419	Uterine Cervical Neoplasms	ZFPM2-AS1	0.330307126
420	Uterine Cervical Neoplasms	AB074278	0.330307126
421	Uterine Cervical Neoplasms	AC090510.3	0.330307126
422	Uterine Cervical Neoplasms	AC139887.2	0.330307126
423	Uterine Cervical Neoplasms	AL022322.2	0.330307126
424	Uterine Cervical Neoplasms	FMR6	0.330307126
425	Uterine Cervical Neoplasms	NEXN-AS1	0.330307126
426	Uterine Cervical Neoplasms	TNXA	0.330307126
427	Uterine Cervical Neoplasms	ACTN4	0.330307096
428	Uterine Cervical Neoplasms	CACS15	0.330307096
429	Uterine Cervical Neoplasms	DBH-AS1	0.330307096
430	Uterine Cervical Neoplasms	DQ786243	0.330307096
431	Uterine Cervical Neoplasms	Erbb4-IR	0.330307096
432	Uterine Cervical Neoplasms	FAM215A	0.330307096
433	Uterine Cervical Neoplasms	FGD5-AS1	0.330307096
434	Uterine Cervical Neoplasms	GAS8-AS1	0.330307096
435	Uterine Cervical Neoplasms	HAGLROS	0.330307096
436	Uterine Cervical Neoplasms	RPL13AP20	0.330307096
437	Uterine Cervical Neoplasms	IUR	0.330307096
438	Uterine Cervical Neoplasms	LBX2-AS1	0.330307096
439	Uterine Cervical Neoplasms	LINC00161	0.330307096
440	Uterine Cervical Neoplasms	LINC00470	0.330307096
441	Uterine Cervical Neoplasms	LINC00565	0.330307096
442	Uterine Cervical Neoplasms	LINC00612	0.330307096
443	Uterine Cervical Neoplasms	LINC00857	0.330307096
444	Uterine Cervical Neoplasms	LMCD1-AS1	0.330307096
445	Uterine Cervical Neoplasms	lnc-AL355149.1-1	0.330307096
446	Uterine Cervical Neoplasms	lncARSR	0.330307096
447	Uterine Cervical Neoplasms	lnc-DILC	0.330307096
448	Uterine Cervical Neoplasms	lncRNA625	0.330307096
449	Uterine Cervical Neoplasms	VIM2P	0.330307096
450	Uterine Cervical Neoplasms	SOX5	0.330307096
451	Uterine Cervical Neoplasms	WSPAR	0.330307096
452	Uterine Cervical Neoplasms	LOC730101	0.330307096
453	Uterine Cervical Neoplasms	LINC01024	0.330307096
454	Uterine Cervical Neoplasms	CARMN	0.330307096
455	Uterine Cervical Neoplasms	MSTO2P	0.330307096
456	Uterine Cervical Neoplasms	NR2F1-AS1	0.330307096
457	Uterine Cervical Neoplasms	OTUD6B-AS1	0.330307096
458	Uterine Cervical Neoplasms	PRINS	0.330307096
459	Uterine Cervical Neoplasms	PTAR	0.330307096
460	Uterine Cervical Neoplasms	SChLAP1	0.330307096
461	Uterine Cervical Neoplasms	SEMA3B-AS1	0.330307096
462	Uterine Cervical Neoplasms	SPINT1-AS1	0.330307096
463	Uterine Cervical Neoplasms	SSTR5-AS1	0.330307096
464	Uterine Cervical Neoplasms	CDKN2B	0.330307096
465	Uterine Cervical Neoplasms	HAR1B	0.330307096
466	Uterine Cervical Neoplasms	LET	0.330307096
467	Uterine Cervical Neoplasms	LINC00336	0.330307096
468	Uterine Cervical Neoplasms	LOC109207222	0.330307096
469	Uterine Cervical Neoplasms	MALINC1	0.330307096
470	Uterine Cervical Neoplasms	RN7SL1	0.330307096
471	Uterine Cervical Neoplasms	XLOC_007697	0.330307096
472	Uterine Cervical Neoplasms	CDK6-AS1	0.33030706600000004
473	Uterine Cervical Neoplasms	BABAM2-AS1	0.33030706600000004
474	Uterine Cervical Neoplasms	CACNA1G-AS1	0.33030706600000004
475	Uterine Cervical Neoplasms	DARS-AS1	0.33030706600000004
476	Uterine Cervical Neoplasms	FAM83A-AS1	0.33030706600000004
477	Uterine Cervical Neoplasms	GADD45G	0.33030706600000004
478	Uterine Cervical Neoplasms	GLIS3-AS1	0.33030706600000004
479	Uterine Cervical Neoplasms	HAR1A	0.33030706600000004
480	Uterine Cervical Neoplasms	HIF1A-AS1	0.33030706600000004
481	Uterine Cervical Neoplasms	HOXB-AS3	0.33030706600000004
482	Uterine Cervical Neoplasms	LINC00265	0.33030706600000004
483	Uterine Cervical Neoplasms	LINC00337	0.33030706600000004
484	Uterine Cervical Neoplasms	LINC00858	0.33030706600000004
485	Uterine Cervical Neoplasms	LINC01093	0.33030706600000004
486	Uterine Cervical Neoplasms	LINC01419	0.33030706600000004
487	Uterine Cervical Neoplasms	NBDY	0.33030706600000004
488	Uterine Cervical Neoplasms	LINC01433	0.33030706600000004
489	Uterine Cervical Neoplasms	LL22NC03-N64E9.1	0.33030706600000004
490	Uterine Cervical Neoplasms	lncAGER	0.33030706600000004
491	Uterine Cervical Neoplasms	LNCNEF	0.33030706600000004
492	Uterine Cervical Neoplasms	LOC100130476	0.33030706600000004
493	Uterine Cervical Neoplasms	LOC389332	0.33030706600000004
494	Uterine Cervical Neoplasms	MIR3936HG	0.33030706600000004
495	Uterine Cervical Neoplasms	MBNL1-AS1	0.33030706600000004
496	Uterine Cervical Neoplasms	MIR137HG	0.33030706600000004
497	Uterine Cervical Neoplasms	MYCLo-4	0.33030706600000004
498	Uterine Cervical Neoplasms	VPS9D1-AS1	0.33030706600000004
499	Uterine Cervical Neoplasms	OECC	0.33030706600000004
500	Uterine Cervical Neoplasms	ETS1-AS1	0.33030706600000004
501	Uterine Cervical Neoplasms	PCAT18	0.33030706600000004
502	Uterine Cervical Neoplasms	PCAT19	0.33030706600000004
503	Uterine Cervical Neoplasms	RP11-552M11.4	0.33030706600000004
504	Uterine Cervical Neoplasms	SMAD5-AS1	0.33030706600000004
505	Uterine Cervical Neoplasms	TTTY15	0.33030706600000004
506	Uterine Cervical Neoplasms	uc001lsz	0.33030706600000004
507	Uterine Cervical Neoplasms	FMR1-AS1	0.33030706600000004
508	Uterine Cervical Neoplasms	FMR5	0.33030706600000004
509	Uterine Cervical Neoplasms	LINC00882	0.33030706600000004
510	Uterine Cervical Neoplasms	lncRNA-MVIH	0.33030706600000004
511	Uterine Cervical Neoplasms	MHRT	0.33030706600000004
512	Uterine Cervical Neoplasms	NONRATT021972	0.33030706600000004
513	Uterine Cervical Neoplasms	RP11-203J24.8	0.33030706600000004
514	Uterine Cervical Neoplasms	SATB1-AS1	0.0031144090000000003
515	Uterine Cervical Neoplasms	AB019562	0.0031144059999999997
516	Uterine Cervical Neoplasms	AB209630	0.0031144059999999997
517	Uterine Cervical Neoplasms	AC138128.1	0.0031144059999999997
518	Uterine Cervical Neoplasms	AK001058	0.0031144059999999997
519	Uterine Cervical Neoplasms	AK001796	0.0031144059999999997
520	Uterine Cervical Neoplasms	PTCSC1	0.0031144059999999997
521	Uterine Cervical Neoplasms	MIR4435-1HG	0.0031144059999999997
522	Uterine Cervical Neoplasms	AL163952.1	0.0031144059999999997
523	Uterine Cervical Neoplasms	anti-NOS2A	0.0031144059999999997
524	Uterine Cervical Neoplasms	APTR	0.0031144059999999997
525	Uterine Cervical Neoplasms	B3GALT5-AS1	0.0031144059999999997
526	Uterine Cervical Neoplasms	BC029135	0.0031144059999999997
527	Uterine Cervical Neoplasms	BC032469	0.0031144059999999997
528	Uterine Cervical Neoplasms	BLACAT2	0.0031144059999999997
529	Uterine Cervical Neoplasms	GATA6-AS1	0.0031144059999999997
530	Uterine Cervical Neoplasms	BX357664	0.0031144059999999997
531	Uterine Cervical Neoplasms	CADM1-AS1	0.0031144059999999997
532	Uterine Cervical Neoplasms	CASC21	0.0031144059999999997
533	Uterine Cervical Neoplasms	CASC2c	0.0031144059999999997
534	Uterine Cervical Neoplasms	CASC7	0.0031144059999999997
535	Uterine Cervical Neoplasms	CASC8	0.0031144059999999997
536	Uterine Cervical Neoplasms	CASC9?	0.0031144059999999997
537	Uterine Cervical Neoplasms	CCAT1-L	0.0031144059999999997
538	Uterine Cervical Neoplasms	CCND2-AS1	0.0031144059999999997
539	Uterine Cervical Neoplasms	CTC-297N7.9	0.0031144059999999997
540	Uterine Cervical Neoplasms	TFDP1	0.0031144059999999997
541	Uterine Cervical Neoplasms	ecCEBPA	0.0031144059999999997
542	Uterine Cervical Neoplasms	EIF3J-DT	0.0031144059999999997
543	Uterine Cervical Neoplasms	ELF3-AS1	0.0031144059999999997
544	Uterine Cervical Neoplasms	ELFN1-AS1	0.0031144059999999997
545	Uterine Cervical Neoplasms	F11-AS1	0.0031144059999999997
546	Uterine Cervical Neoplasms	FGFR3-AS1	0.0031144059999999997
547	Uterine Cervical Neoplasms	EFNA1	0.0031144059999999997
548	Uterine Cervical Neoplasms	GNAS-AS1	0.0031144059999999997
549	Uterine Cervical Neoplasms	HCG18	0.0031144059999999997
550	Uterine Cervical Neoplasms	HIT000218960	0.0031144059999999997
551	Uterine Cervical Neoplasms	HLA-F-AS1	0.0031144059999999997
552	Uterine Cervical Neoplasms	HMLINCRNA717	0.0031144059999999997
553	Uterine Cervical Neoplasms	HNF1A-AS	0.0031144059999999997
554	Uterine Cervical Neoplasms	HOXA	0.0031144059999999997
555	Uterine Cervical Neoplasms	HOXA10-AS	0.0031144059999999997
556	Uterine Cervical Neoplasms	HOXA13	0.0031144059999999997
557	Uterine Cervical Neoplasms	HOXA-AS3	0.0031144059999999997
558	Uterine Cervical Neoplasms	PRAC2	0.0031144059999999997
559	Uterine Cervical Neoplasms	HOXB-AS1	0.0031144059999999997
560	Uterine Cervical Neoplasms	INHBA-AS1	0.0031144059999999997
561	Uterine Cervical Neoplasms	KIAA0125	0.0031144059999999997
562	Uterine Cervical Neoplasms	KRT19P3	0.0031144059999999997
563	Uterine Cervical Neoplasms	KRT7-AS	0.0031144059999999997
564	Uterine Cervical Neoplasms	KTN1-AS1	0.0031144059999999997
565	Uterine Cervical Neoplasms	LCAL6	0.0031144059999999997
566	Uterine Cervical Neoplasms	LINC00114	0.0031144059999999997
567	Uterine Cervical Neoplasms	LINC00115	0.0031144059999999997
568	Uterine Cervical Neoplasms	LINC00160	0.0031144059999999997
569	Uterine Cervical Neoplasms	LINC00174	0.0031144059999999997
570	Uterine Cervical Neoplasms	LINC00210	0.0031144059999999997
571	Uterine Cervical Neoplasms	LINC00221	0.0031144059999999997
572	Uterine Cervical Neoplasms	LINC00313	0.0031144059999999997
573	Uterine Cervical Neoplasms	LINC00341	0.0031144059999999997
574	Uterine Cervical Neoplasms	PRECSIT	0.0031144059999999997
575	Uterine Cervical Neoplasms	RB1-DT	0.0031144059999999997
576	Uterine Cervical Neoplasms	LINC00462	0.0031144059999999997
577	Uterine Cervical Neoplasms	LINC00467	0.0031144059999999997
578	Uterine Cervical Neoplasms	LINC00504	0.0031144059999999997
579	Uterine Cervical Neoplasms	LINC00514	0.0031144059999999997
580	Uterine Cervical Neoplasms	LINC00515	0.0031144059999999997
581	Uterine Cervical Neoplasms	LINC00629	0.0031144059999999997
582	Uterine Cervical Neoplasms	LINC00973	0.0031144059999999997
583	Uterine Cervical Neoplasms	LINC00974	0.0031144059999999997
584	Uterine Cervical Neoplasms	PRDM16-DT	0.0031144059999999997
585	Uterine Cervical Neoplasms	LINC00994	0.0031144059999999997
586	Uterine Cervical Neoplasms	LINC01006	0.0031144059999999997
587	Uterine Cervical Neoplasms	LINC01061	0.0031144059999999997
588	Uterine Cervical Neoplasms	LINC01082	0.0031144059999999997
589	Uterine Cervical Neoplasms	LINC01194	0.0031144059999999997
590	Uterine Cervical Neoplasms	SMIM31	0.0031144059999999997
591	Uterine Cervical Neoplasms	LDC1P	0.0031144059999999997
592	Uterine Cervical Neoplasms	CTXND1	0.0031144059999999997
593	Uterine Cervical Neoplasms	LINC01436	0.0031144059999999997
594	Uterine Cervical Neoplasms	COMETT	0.0031144059999999997
595	Uterine Cervical Neoplasms	LINC02418	0.0031144059999999997
596	Uterine Cervical Neoplasms	LINC-UBC1	0.0031144059999999997
597	Uterine Cervical Neoplasms	lncBRM	0.0031144059999999997
598	Uterine Cervical Neoplasms	GPRACR	0.0031144059999999997
599	Uterine Cervical Neoplasms	LNCOC1	0.0031144059999999997
600	Uterine Cervical Neoplasms	lncRNA-p21	0.0031144059999999997
601	Uterine Cervical Neoplasms	PRAL	0.0031144059999999997
602	Uterine Cervical Neoplasms	lncRNA-URHC	0.0031144059999999997
603	Uterine Cervical Neoplasms	SOX4	0.0031144059999999997
604	Uterine Cervical Neoplasms	LOC283070	0.0031144059999999997
605	Uterine Cervical Neoplasms	loc285194	0.0031144059999999997
606	Uterine Cervical Neoplasms	MROCKI	0.0031144059999999997
607	Uterine Cervical Neoplasms	FAR2P1	0.0031144059999999997
608	Uterine Cervical Neoplasms	MATN1-AS1	0.0031144059999999997
609	Uterine Cervical Neoplasms	MELTF-AS1	0.0031144059999999997
610	Uterine Cervical Neoplasms	MIR4697HG	0.0031144059999999997
611	Uterine Cervical Neoplasms	MAP3K20-AS1	0.0031144059999999997
612	Uterine Cervical Neoplasms	MYCNOS	0.0031144059999999997
613	Uterine Cervical Neoplasms	n340790	0.0031144059999999997
614	Uterine Cervical Neoplasms	ncRuPAR	0.0031144059999999997
615	Uterine Cervical Neoplasms	NEAT1_2	0.0031144059999999997
616	Uterine Cervical Neoplasms	PHACTR2-AS1	0.0031144059999999997
617	Uterine Cervical Neoplasms	NR2F2-AS1	0.0031144059999999997
618	Uterine Cervical Neoplasms	PWAR5	0.0031144059999999997
619	Uterine Cervical Neoplasms	PCAT14	0.0031144059999999997
620	Uterine Cervical Neoplasms	PCAT7	0.0031144059999999997
621	Uterine Cervical Neoplasms	PCED1B-AS1	0.0031144059999999997
622	Uterine Cervical Neoplasms	PROX1-AS1	0.0031144059999999997
623	Uterine Cervical Neoplasms	PSMB8-AS1	0.0031144059999999997
624	Uterine Cervical Neoplasms	PTCSC2	0.0031144059999999997
625	Uterine Cervical Neoplasms	PURPL	0.0031144059999999997
626	Uterine Cervical Neoplasms	PXN-AS1	0.0031144059999999997
627	Uterine Cervical Neoplasms	RAD51-AS1	0.0031144059999999997
628	Uterine Cervical Neoplasms	RAET1K	0.0031144059999999997
629	Uterine Cervical Neoplasms	RAMP2-AS1	0.0031144059999999997
630	Uterine Cervical Neoplasms	RBM5-AS1	0.0031144059999999997
631	Uterine Cervical Neoplasms	RERT	0.0031144059999999997
632	Uterine Cervical Neoplasms	RNCR3	0.0031144059999999997
633	Uterine Cervical Neoplasms	RoR	0.0031144059999999997
634	Uterine Cervical Neoplasms	RP11	0.0031144059999999997
635	Uterine Cervical Neoplasms	PRKCZ-AS1	0.0031144059999999997
636	Uterine Cervical Neoplasms	RP11-363E7.4	0.0031144059999999997
637	Uterine Cervical Neoplasms	LINC02882	0.0031144059999999997
638	Uterine Cervical Neoplasms	MAFA-AS1	0.0031144059999999997
639	Uterine Cervical Neoplasms	MPPED2-AS1	0.0031144059999999997
640	Uterine Cervical Neoplasms	NFIA-AS1	0.0031144059999999997
641	Uterine Cervical Neoplasms	RPL34-DT	0.0031144059999999997
642	Uterine Cervical Neoplasms	RPSAP52	0.0031144059999999997
643	Uterine Cervical Neoplasms	RUNX1-IT1	0.0031144059999999997
644	Uterine Cervical Neoplasms	SAMMSON	0.0031144059999999997
645	Uterine Cervical Neoplasms	SATB2-AS1	0.0031144059999999997
646	Uterine Cervical Neoplasms	SDPR-AS	0.0031144059999999997
647	Uterine Cervical Neoplasms	SFTA1P	0.0031144059999999997
648	Uterine Cervical Neoplasms	SLC26A4-AS1	0.0031144059999999997
649	Uterine Cervical Neoplasms	SLC7A11-AS1	0.0031144059999999997
650	Uterine Cervical Neoplasms	SLCO4A1-AS1	0.0031144059999999997
651	Uterine Cervical Neoplasms	SNHG9	0.0031144059999999997
652	Uterine Cervical Neoplasms	ST3GAL6-AS1	0.0031144059999999997
653	Uterine Cervical Neoplasms	THAP9-AS1	0.0031144059999999997
654	Uterine Cervical Neoplasms	TNRC6C-AS1	0.0031144059999999997
655	Uterine Cervical Neoplasms	TPTE2P1	0.0031144059999999997
656	Uterine Cervical Neoplasms	TRERNA	0.0031144059999999997
657	Uterine Cervical Neoplasms	MIR7-3HG	0.0031144059999999997
658	Uterine Cervical Neoplasms	UCC	0.0031144059999999997
659	Uterine Cervical Neoplasms	UPF1	0.0031144059999999997
660	Uterine Cervical Neoplasms	WEE2-AS1	0.0031144059999999997
661	Uterine Cervical Neoplasms	XIAP-AS1	0.0031144059999999997
662	Uterine Cervical Neoplasms	XLOC_010235	0.0031144059999999997
663	Uterine Cervical Neoplasms	ZNF281	0.0031144059999999997
664	Uterine Cervical Neoplasms	ZNF750	0.0031144059999999997
665	Uterine Cervical Neoplasms	ZXF2	0.0031144059999999997
666	Uterine Cervical Neoplasms	AC002454.1	0.0031144059999999997
667	Uterine Cervical Neoplasms	AC003681.1	0.0031144059999999997
668	Uterine Cervical Neoplasms	AC004528.1	0.0031144059999999997
669	Uterine Cervical Neoplasms	AC005696.4	0.0031144059999999997
670	Uterine Cervical Neoplasms	AC007743.1	0.0031144059999999997
671	Uterine Cervical Neoplasms	AC008691.1	0.0031144059999999997
672	Uterine Cervical Neoplasms	AC022075.3	0.0031144059999999997
673	Uterine Cervical Neoplasms	AC025580.1	0.0031144059999999997
674	Uterine Cervical Neoplasms	AC062028.1	0.0031144059999999997
675	Uterine Cervical Neoplasms	AC068282.1	0.0031144059999999997
676	Uterine Cervical Neoplasms	AC100786.1	0.0031144059999999997
677	Uterine Cervical Neoplasms	AC125807.2	0.0031144059999999997
678	Uterine Cervical Neoplasms	AC144450.1	0.0031144059999999997
679	Uterine Cervical Neoplasms	AC245452.1	0.0031144059999999997
680	Uterine Cervical Neoplasms	AIRN	0.0031144059999999997
681	Uterine Cervical Neoplasms	AL031123.2	0.0031144059999999997
682	Uterine Cervical Neoplasms	AL031710.1	0.0031144059999999997
683	Uterine Cervical Neoplasms	AL121895.1	0.0031144059999999997
684	Uterine Cervical Neoplasms	AL358334.2	0.0031144059999999997
685	Uterine Cervical Neoplasms	AL590666.3	0.0031144059999999997
686	Uterine Cervical Neoplasms	AL627422.2	0.0031144059999999997
687	Uterine Cervical Neoplasms	AP002380.1	0.0031144059999999997
688	Uterine Cervical Neoplasms	BAIAP2-DT	0.0031144059999999997
689	Uterine Cervical Neoplasms	C21orf62-AS1	0.0031144059999999997
690	Uterine Cervical Neoplasms	CADM3-AS1	0.0031144059999999997
691	Uterine Cervical Neoplasms	CAHM	0.0031144059999999997
692	Uterine Cervical Neoplasms	CCDC144NL-AS1	0.0031144059999999997
693	Uterine Cervical Neoplasms	CFLAR-AS1	0.0031144059999999997
694	Uterine Cervical Neoplasms	CLMAT3	0.0031144059999999997
695	Uterine Cervical Neoplasms	CTBP1-AS	0.0031144059999999997
696	Uterine Cervical Neoplasms	CTD-2574D22.4	0.0031144059999999997
697	Uterine Cervical Neoplasms	DAOA-AS1	0.0031144059999999997
698	Uterine Cervical Neoplasms	DBET	0.0031144059999999997
699	Uterine Cervical Neoplasms	DCTN1-AS1	0.0031144059999999997
700	Uterine Cervical Neoplasms	DISC2	0.0031144059999999997
701	Uterine Cervical Neoplasms	EgoA	0.0031144059999999997
702	Uterine Cervical Neoplasms	EGOB	0.0031144059999999997
703	Uterine Cervical Neoplasms	EMX2OS	0.0031144059999999997
704	Uterine Cervical Neoplasms	ENST00000537266	0.0031144059999999997
705	Uterine Cervical Neoplasms	ENTPD1-AS1	0.0031144059999999997
706	Uterine Cervical Neoplasms	FGF10-AS1	0.0031144059999999997
707	Uterine Cervical Neoplasms	GABPB1-AS1	0.0031144059999999997
708	Uterine Cervical Neoplasms	GACAT2	0.0031144059999999997
709	Uterine Cervical Neoplasms	GAS5-family	0.0031144059999999997
710	Uterine Cervical Neoplasms	GPR65	0.0031144059999999997
711	Uterine Cervical Neoplasms	HLA-AS1	0.0031144059999999997
712	Uterine Cervical Neoplasms	HOXA11	0.0031144059999999997
713	Uterine Cervical Neoplasms	IFNG-AS1	0.0031144059999999997
714	Uterine Cervical Neoplasms	IGF2BP2-AS1	0.0031144059999999997
715	Uterine Cervical Neoplasms	IGFBP7-AS1	0.0031144059999999997
716	Uterine Cervical Neoplasms	KMT2E-AS1	0.0031144059999999997
717	Uterine Cervical Neoplasms	KRTAP5-AS1	0.0031144059999999997
718	Uterine Cervical Neoplasms	LINC00271	0.0031144059999999997
719	Uterine Cervical Neoplasms	LINC00572	0.0031144059999999997
720	Uterine Cervical Neoplasms	LINC00649	0.0031144059999999997
721	Uterine Cervical Neoplasms	LINC00689	0.0031144059999999997
722	Uterine Cervical Neoplasms	LINC00887	0.0031144059999999997
723	Uterine Cervical Neoplasms	LINC00926	0.0031144059999999997
724	Uterine Cervical Neoplasms	LINC00937	0.0031144059999999997
725	Uterine Cervical Neoplasms	LINC00941	0.0031144059999999997
726	Uterine Cervical Neoplasms	LINC01013	0.0031144059999999997
727	Uterine Cervical Neoplasms	LINC01018	0.0031144059999999997
728	Uterine Cervical Neoplasms	LINC01104	0.0031144059999999997
729	Uterine Cervical Neoplasms	PANTR1	0.0031144059999999997
730	Uterine Cervical Neoplasms	LINC01426	0.0031144059999999997
731	Uterine Cervical Neoplasms	LINC01527	0.0031144059999999997
732	Uterine Cervical Neoplasms	LINC01772	0.0031144059999999997
733	Uterine Cervical Neoplasms	LINC02041	0.0031144059999999997
734	Uterine Cervical Neoplasms	LINC02424	0.0031144059999999997
735	Uterine Cervical Neoplasms	WFDC21P	0.0031144059999999997
736	Uterine Cervical Neoplasms	LOC100507661	0.0031144059999999997
737	Uterine Cervical Neoplasms	LRRC2-AS1	0.0031144059999999997
738	Uterine Cervical Neoplasms	SNHG29	0.0031144059999999997
739	Uterine Cervical Neoplasms	MESTIT1	0.0031144059999999997
740	Uterine Cervical Neoplasms	MIR600HG	0.0031144059999999997
741	Uterine Cervical Neoplasms	MT-LIPCAR	0.0031144059999999997
742	Uterine Cervical Neoplasms	MUC20-OT1	0.0031144059999999997
743	Uterine Cervical Neoplasms	MYLK-AS1	0.0031144059999999997
744	Uterine Cervical Neoplasms	NAMA	0.0031144059999999997
745	Uterine Cervical Neoplasms	NDM29	0.0031144059999999997
746	Uterine Cervical Neoplasms	NONHSAT062994	0.0031144059999999997
747	Uterine Cervical Neoplasms	NOS2	0.0031144059999999997
748	Uterine Cervical Neoplasms	OVCH1-AS1	0.0031144059999999997
749	Uterine Cervical Neoplasms	POT1-AS1	0.0031144059999999997
750	Uterine Cervical Neoplasms	PSMD6-AS1	0.0031144059999999997
751	Uterine Cervical Neoplasms	RIOX2	0.0031144059999999997
752	Uterine Cervical Neoplasms	RN7SK	0.0031144059999999997
753	Uterine Cervical Neoplasms	RP11-203M5.8	0.0031144059999999997
754	Uterine Cervical Neoplasms	SERHL	0.0031144059999999997
755	Uterine Cervical Neoplasms	SLC25A25-AS1	0.0031144059999999997
756	Uterine Cervical Neoplasms	SNHG18	0.0031144059999999997
757	Uterine Cervical Neoplasms	SOCS1	0.0031144059999999997
758	Uterine Cervical Neoplasms	TCF7	0.0031144059999999997
759	Uterine Cervical Neoplasms	TERRA	0.0031144059999999997
760	Uterine Cervical Neoplasms	tie-1as	0.0031144059999999997
761	Uterine Cervical Neoplasms	TMEM51-AS1	0.0031144059999999997
762	Uterine Cervical Neoplasms	TRAF3IP2-AS1	0.0031144059999999997
763	Uterine Cervical Neoplasms	TSIX	0.0031144059999999997
764	Uterine Cervical Neoplasms	uc.159	0.0031144059999999997
765	Uterine Cervical Neoplasms	uc.21	0.0031144059999999997
766	Uterine Cervical Neoplasms	uc.72	0.0031144059999999997
767	Uterine Cervical Neoplasms	uc001gzl.3	0.0031144059999999997
768	Uterine Cervical Neoplasms	uc002nmc.5	0.0031144059999999997
769	Uterine Cervical Neoplasms	uc004afb.1	0.0031144059999999997
770	Uterine Cervical Neoplasms	uc009wkz.1	0.0031144059999999997
771	Uterine Cervical Neoplasms	uc021oqb.2	0.0031144059999999997
772	Uterine Cervical Neoplasms	uc058skb.1	0.0031144059999999997
773	Uterine Cervical Neoplasms	uc062dgr.1	0.0031144059999999997
774	Uterine Cervical Neoplasms	UCHL1-AS1	0.0031144059999999997
775	Uterine Cervical Neoplasms	VIM-AS1	0.0031144059999999997
776	Uterine Cervical Neoplasms	VLDLR-AS1	0.0031144059999999997
777	Uterine Cervical Neoplasms	XLOC_000371	0.0031144059999999997
778	Uterine Cervical Neoplasms	XLOC_002124	0.0031144059999999997
779	Uterine Cervical Neoplasms	XLOC_009680	0.0031144059999999997
780	Uterine Cervical Neoplasms	XLOC_011169	0.0031144059999999997
781	Uterine Cervical Neoplasms	XLOC_014172	0.0031144059999999997
782	Uterine Cervical Neoplasms	YAP1	0.0031144059999999997
783	Uterine Cervical Neoplasms	Zfhx2as	0.0031144059999999997
784	Uterine Cervical Neoplasms	ZFHX4-AS1	0.0031144059999999997
785	Uterine Cervical Neoplasms	ZNF582-AS1	0.0031144059999999997
0	Colorectal Neoplasms	CDKN2B-AS1	0.996340036
1	Colorectal Neoplasms	H19	0.996340036
2	Colorectal Neoplasms	HOTAIR	0.996340036
3	Colorectal Neoplasms	NKILA	0.996340036
4	Colorectal Neoplasms	BANCR	0.993638098
5	Colorectal Neoplasms	GAS5	0.993638098
6	Colorectal Neoplasms	MALAT1	0.993638098
7	Colorectal Neoplasms	MEG3	0.993638098
8	Colorectal Neoplasms	NEAT1	0.993638098
9	Colorectal Neoplasms	PANDAR	0.993638098
10	Colorectal Neoplasms	CYTOR	0.988963723
11	Colorectal Neoplasms	AFAP1-AS1	0.988963723
12	Colorectal Neoplasms	AOC4P	0.988963723
13	Colorectal Neoplasms	ATB	0.988963723
14	Colorectal Neoplasms	BCYRN1	0.988963723
15	Colorectal Neoplasms	BLACAT1	0.988963723
16	Colorectal Neoplasms	CCAT1	0.988963723
17	Colorectal Neoplasms	CASC2	0.988963723
18	Colorectal Neoplasms	CASC9	0.988963723
19	Colorectal Neoplasms	CCAT2	0.988963723
20	Colorectal Neoplasms	CRNDE	0.988963723
21	Colorectal Neoplasms	UCA1	0.988963723
22	Colorectal Neoplasms	DANCR	0.988963723
23	Colorectal Neoplasms	DGCR5	0.988963723
24	Colorectal Neoplasms	DLEU1	0.988963723
25	Colorectal Neoplasms	DLX6-AS1	0.988963723
26	Colorectal Neoplasms	DUXAP8	0.988963723
27	Colorectal Neoplasms	FALEC	0.988963723
28	Colorectal Neoplasms	FOXD2-AS1	0.988963723
29	Colorectal Neoplasms	FTX	0.988963723
30	Colorectal Neoplasms	HAGLR	0.988963723
31	Colorectal Neoplasms	HAND2-AS1	0.988963723
32	Colorectal Neoplasms	HCP5	0.988963723
33	Colorectal Neoplasms	HNF1A-AS1	0.988963723
34	Colorectal Neoplasms	HOTAIRM1	0.988963723
35	Colorectal Neoplasms	HOTTIP	0.988963723
36	Colorectal Neoplasms	HOXA-AS2	0.988963723
37	Colorectal Neoplasms	HULC	0.988963723
38	Colorectal Neoplasms	KCNQ1OT1	0.988963723
39	Colorectal Neoplasms	LINC00460	0.988963723
40	Colorectal Neoplasms	LINC00473	0.988963723
41	Colorectal Neoplasms	LINC00511	0.988963723
42	Colorectal Neoplasms	NORAD	0.988963723
43	Colorectal Neoplasms	LINC01234	0.988963723
44	Colorectal Neoplasms	MIR100HG	0.988963723
45	Colorectal Neoplasms	LINC-PINT	0.988963723
46	Colorectal Neoplasms	LINC-ROR	0.988963723
47	Colorectal Neoplasms	lncRNA-ATB	0.988963723
48	Colorectal Neoplasms	NPTN-IT1	0.988963723
49	Colorectal Neoplasms	THORLNC	0.988963723
50	Colorectal Neoplasms	TUSC7	0.988963723
51	Colorectal Neoplasms	LUCAT1	0.988963723
52	Colorectal Neoplasms	MIAT	0.988963723
53	Colorectal Neoplasms	MIR22HG	0.988963723
54	Colorectal Neoplasms	OIP5-AS1	0.988963723
55	Colorectal Neoplasms	PCAT1	0.988963723
56	Colorectal Neoplasms	PTENP1	0.988963723
57	Colorectal Neoplasms	PVT1	0.988963723
58	Colorectal Neoplasms	SNHG1	0.988963723
59	Colorectal Neoplasms	SNHG14	0.988963723
60	Colorectal Neoplasms	SNHG20	0.988963723
61	Colorectal Neoplasms	SNHG3	0.988963723
62	Colorectal Neoplasms	SNHG6	0.988963723
63	Colorectal Neoplasms	SNHG7	0.988963723
64	Colorectal Neoplasms	SOX2-OT	0.988963723
65	Colorectal Neoplasms	SPRY4-IT1	0.988963723
66	Colorectal Neoplasms	TP73-AS1	0.988963723
67	Colorectal Neoplasms	TUG1	0.988963723
68	Colorectal Neoplasms	XIST	0.988963723
69	Colorectal Neoplasms	ZEB1-AS1	0.988963723
70	Colorectal Neoplasms	ZFAS1	0.988963723
71	Colorectal Neoplasms	AB073614	0.9809209109999999
72	Colorectal Neoplasms	ABHD11-AS1	0.9809209109999999
73	Colorectal Neoplasms	AWPPH	0.9809209109999999
74	Colorectal Neoplasms	C5orf66-AS1	0.9809209109999999
75	Colorectal Neoplasms	CASC11	0.9809209109999999
76	Colorectal Neoplasms	CASC15	0.9809209109999999
77	Colorectal Neoplasms	CBR3-AS1	0.9809209109999999
78	Colorectal Neoplasms	CCEPR	0.9809209109999999
79	Colorectal Neoplasms	CEBPA-DT	0.9809209109999999
80	Colorectal Neoplasms	DDX11-AS1	0.9809209109999999
81	Colorectal Neoplasms	DRAIC	0.9809209109999999
82	Colorectal Neoplasms	DUXAP10	0.9809209109999999
83	Colorectal Neoplasms	EWSAT1	0.9809209109999999
84	Colorectal Neoplasms	FER1L4	0.9809209109999999
85	Colorectal Neoplasms	FLVCR1-DT	0.9809209109999999
86	Colorectal Neoplasms	FOXP4-AS1	0.9809209109999999
87	Colorectal Neoplasms	GAPLINC	0.9809209109999999
88	Colorectal Neoplasms	HAGLROS	0.9809209109999999
89	Colorectal Neoplasms	HOXA11-AS	0.9809209109999999
90	Colorectal Neoplasms	LEF1-AS1	0.9809209109999999
91	Colorectal Neoplasms	LINC00261	0.9809209109999999
92	Colorectal Neoplasms	LINC00312	0.9809209109999999
93	Colorectal Neoplasms	LINC00461	0.9809209109999999
94	Colorectal Neoplasms	LINC00472	0.9809209109999999
95	Colorectal Neoplasms	LINC00663	0.9809209109999999
96	Colorectal Neoplasms	LINC00673	0.9809209109999999
97	Colorectal Neoplasms	LINC00707	0.9809209109999999
98	Colorectal Neoplasms	LINC00858	0.9809209109999999
99	Colorectal Neoplasms	LINC00958	0.9809209109999999
100	Colorectal Neoplasms	MIR4435-2HG	0.9809209109999999
101	Colorectal Neoplasms	LINC01133	0.9809209109999999
102	Colorectal Neoplasms	LINC01296	0.9809209109999999
103	Colorectal Neoplasms	LINC-POU3F3	0.9809209109999999
104	Colorectal Neoplasms	lncRNA625	0.9809209109999999
105	Colorectal Neoplasms	MIR31HG	0.9809209109999999
106	Colorectal Neoplasms	LOXL1-AS1	0.9809209109999999
107	Colorectal Neoplasms	MNX1-AS1	0.9809209109999999
108	Colorectal Neoplasms	NBAT1	0.9809209109999999
109	Colorectal Neoplasms	NBR2	0.9809209109999999
110	Colorectal Neoplasms	SNHG16	0.9809209109999999
111	Colorectal Neoplasms	PCNA-AS1	0.9809209109999999
112	Colorectal Neoplasms	PEG10	0.9809209109999999
113	Colorectal Neoplasms	TINCR	0.9809209109999999
114	Colorectal Neoplasms	PRNCR1	0.9809209109999999
115	Colorectal Neoplasms	RMRP	0.9809209109999999
116	Colorectal Neoplasms	ROR1-AS1	0.9809209109999999
117	Colorectal Neoplasms	SNHG12	0.9809209109999999
118	Colorectal Neoplasms	SNHG5	0.9809209109999999
119	Colorectal Neoplasms	SUMO1P3	0.9809209109999999
120	Colorectal Neoplasms	TP53TG1	0.9809209109999999
121	Colorectal Neoplasms	TRERNA1	0.9809209109999999
122	Colorectal Neoplasms	ZEB1	0.9809209109999999
123	Colorectal Neoplasms	ZEB2-AS1	0.9809209109999999
124	Colorectal Neoplasms	PISRT1	0.9809209109999999
125	Colorectal Neoplasms	HIF1A-AS2	0.967092395
126	Colorectal Neoplasms	BDNF-AS	0.967092395
127	Colorectal Neoplasms	CASC19	0.967092395
128	Colorectal Neoplasms	GACAT3	0.967092395
129	Colorectal Neoplasms	GHET1	0.967092395
130	Colorectal Neoplasms	CERNA2	0.967092395
131	Colorectal Neoplasms	MDC1-AS1	0.967092395
132	Colorectal Neoplasms	ADAMTS9-AS2	0.967092335
133	Colorectal Neoplasms	AGAP2-AS1	0.967092335
134	Colorectal Neoplasms	AK001058	0.967092335
135	Colorectal Neoplasms	MIR4435-1HG	0.967092335
136	Colorectal Neoplasms	ANCR	0.967092335
137	Colorectal Neoplasms	ARAP1	0.967092335
138	Colorectal Neoplasms	B3GALT5-AS1	0.967092335
139	Colorectal Neoplasms	BACE1-AS	0.967092335
140	Colorectal Neoplasms	BCAR4	0.967092335
141	Colorectal Neoplasms	BLACAT2	0.967092335
142	Colorectal Neoplasms	CASC21	0.967092335
143	Colorectal Neoplasms	CPS1-IT1	0.967092335
144	Colorectal Neoplasms	TFDP1	0.967092335
145	Colorectal Neoplasms	DLEU2	0.967092335
146	Colorectal Neoplasms	DQ786243	0.967092335
147	Colorectal Neoplasms	EGFR-AS1	0.967092335
148	Colorectal Neoplasms	LINC01852	0.967092335
149	Colorectal Neoplasms	FAM83H-AS1	0.967092335
150	Colorectal Neoplasms	FBXL19-AS1	0.967092335
151	Colorectal Neoplasms	FENDRR	0.967092335
152	Colorectal Neoplasms	FEZF1-AS1	0.967092335
153	Colorectal Neoplasms	GATA6-AS	0.967092335
154	Colorectal Neoplasms	SOD2	0.967092335
155	Colorectal Neoplasms	HEIH	0.967092335
156	Colorectal Neoplasms	HIF1A-AS1	0.967092335
157	Colorectal Neoplasms	HIT000218960	0.967092335
158	Colorectal Neoplasms	HOXB-AS3	0.967092335
159	Colorectal Neoplasms	IGF2-AS	0.967092335
160	Colorectal Neoplasms	KIAA0125	0.967092335
161	Colorectal Neoplasms	KRT7-AS	0.967092335
162	Colorectal Neoplasms	C20orf204	0.967092335
163	Colorectal Neoplasms	LINC00265	0.967092335
164	Colorectal Neoplasms	LINC00341	0.967092335
165	Colorectal Neoplasms	LINC00662	0.967092335
166	Colorectal Neoplasms	LINC00973	0.967092335
167	Colorectal Neoplasms	LINC01410	0.967092335
168	Colorectal Neoplasms	LINCRNA-p21	0.967092335
169	Colorectal Neoplasms	LNCOC1	0.967092335
170	Colorectal Neoplasms	SOX5	0.967092335
171	Colorectal Neoplasms	LOC283070	0.967092335
172	Colorectal Neoplasms	LSINCT5	0.967092335
173	Colorectal Neoplasms	MAGI2-AS3	0.967092335
174	Colorectal Neoplasms	MCM3AP-AS1	0.967092335
175	Colorectal Neoplasms	MIR155HG	0.967092335
176	Colorectal Neoplasms	MIR17HG	0.967092335
177	Colorectal Neoplasms	MAP3K20-AS1	0.967092335
178	Colorectal Neoplasms	MT1JP	0.967092335
179	Colorectal Neoplasms	VPS9D1-AS1	0.967092335
180	Colorectal Neoplasms	NNT-AS1	0.967092335
181	Colorectal Neoplasms	RoR	0.967092335
182	Colorectal Neoplasms	RPL34-DT	0.967092335
183	Colorectal Neoplasms	SLCO4A1-AS1	0.967092335
184	Colorectal Neoplasms	SNHG11	0.967092335
185	Colorectal Neoplasms	SNHG15	0.967092335
186	Colorectal Neoplasms	SNHG17	0.967092335
187	Colorectal Neoplasms	SOX21-AS1	0.967092335
188	Colorectal Neoplasms	SPINT1-AS1	0.967092335
189	Colorectal Neoplasms	ST3GAL6-AS1	0.967092335
190	Colorectal Neoplasms	TMPO-AS1	0.967092335
191	Colorectal Neoplasms	TPT1-AS1	0.967092335
192	Colorectal Neoplasms	TUBA4B	0.967092335
193	Colorectal Neoplasms	UCC	0.967092335
194	Colorectal Neoplasms	UFC1	0.967092335
195	Colorectal Neoplasms	XIAP-AS1	0.967092335
196	Colorectal Neoplasms	LINC01507	0.967092335
197	Colorectal Neoplasms	LET	0.967092335
198	Colorectal Neoplasms	NONHSAT062994	0.967092335
199	Colorectal Neoplasms	uc.159	0.967092335
200	Colorectal Neoplasms	uc.21	0.967092335
201	Colorectal Neoplasms	uc.72	0.967092335
202	Colorectal Neoplasms	AC138128.1	0.9436849359999999
203	Colorectal Neoplasms	ADPGK-AS1	0.9436849359999999
204	Colorectal Neoplasms	BC032469	0.9436849359999999
205	Colorectal Neoplasms	GATA6-AS1	0.9436849359999999
206	Colorectal Neoplasms	BX357664	0.9436849359999999
207	Colorectal Neoplasms	CACNA1G-AS1	0.9436849359999999
208	Colorectal Neoplasms	CACS15	0.9436849359999999
209	Colorectal Neoplasms	CASC8	0.9436849359999999
210	Colorectal Neoplasms	CCAL	0.9436849359999999
211	Colorectal Neoplasms	CHRF	0.9436849359999999
212	Colorectal Neoplasms	DNM3OS	0.9436849359999999
213	Colorectal Neoplasms	EGOT	0.9436849359999999
214	Colorectal Neoplasms	EPEL	0.9436849359999999
215	Colorectal Neoplasms	FOXD3-AS1	0.9436849359999999
216	Colorectal Neoplasms	GAS6-AS1	0.9436849359999999
217	Colorectal Neoplasms	GASAL1	0.9436849359999999
218	Colorectal Neoplasms	RPL13AP20	0.9436849359999999
219	Colorectal Neoplasms	HCG11	0.9436849359999999
220	Colorectal Neoplasms	HCG18	0.9436849359999999
221	Colorectal Neoplasms	ILF3-DT	0.9436849359999999
222	Colorectal Neoplasms	LBX2-AS1	0.9436849359999999
223	Colorectal Neoplasms	LIFR-AS1	0.9436849359999999
224	Colorectal Neoplasms	LINC00114	0.9436849359999999
225	Colorectal Neoplasms	LINC00324	0.9436849359999999
226	Colorectal Neoplasms	LINC00339	0.9436849359999999
227	Colorectal Neoplasms	PRECSIT	0.9436849359999999
228	Colorectal Neoplasms	ANKRD40CL	0.9436849359999999
229	Colorectal Neoplasms	LINC00504	0.9436849359999999
230	Colorectal Neoplasms	LINC00628	0.9436849359999999
231	Colorectal Neoplasms	LINC00665	0.9436849359999999
232	Colorectal Neoplasms	TMEM238L	0.9436849359999999
233	Colorectal Neoplasms	MANCR	0.9436849359999999
234	Colorectal Neoplasms	C10orf143	0.9436849359999999
235	Colorectal Neoplasms	LINC01082	0.9436849359999999
236	Colorectal Neoplasms	LINC01354	0.9436849359999999
237	Colorectal Neoplasms	LINC01436	0.9436849359999999
238	Colorectal Neoplasms	LINC01503	0.9436849359999999
239	Colorectal Neoplasms	LINC-UBC1	0.9436849359999999
240	Colorectal Neoplasms	LINC-UFC1	0.9436849359999999
241	Colorectal Neoplasms	LL22NC03-N64E9.1	0.9436849359999999
242	Colorectal Neoplasms	lncAGER	0.9436849359999999
243	Colorectal Neoplasms	lnc-ATB	0.9436849359999999
244	Colorectal Neoplasms	WSPAR	0.9436849359999999
245	Colorectal Neoplasms	LUADT1	0.9436849359999999
246	Colorectal Neoplasms	LUNAR1	0.9436849359999999
247	Colorectal Neoplasms	MAFG-DT	0.9436849359999999
248	Colorectal Neoplasms	MBNL1-AS1	0.9436849359999999
249	Colorectal Neoplasms	MIR503HG	0.9436849359999999
250	Colorectal Neoplasms	MSTO2P	0.9436849359999999
251	Colorectal Neoplasms	LPP-AS2	0.9436849359999999
252	Colorectal Neoplasms	MYCNOS	0.9436849359999999
253	Colorectal Neoplasms	MYOSLID	0.9436849359999999
254	Colorectal Neoplasms	ncRuPAR	0.9436849359999999
255	Colorectal Neoplasms	NR2F2-AS1	0.9436849359999999
256	Colorectal Neoplasms	OECC	0.9436849359999999
257	Colorectal Neoplasms	PART1	0.9436849359999999
258	Colorectal Neoplasms	PCAT6	0.9436849359999999
259	Colorectal Neoplasms	PCAT18	0.9436849359999999
260	Colorectal Neoplasms	PGM5-AS1	0.9436849359999999
261	Colorectal Neoplasms	PICART1	0.9436849359999999
262	Colorectal Neoplasms	PTCSC3	0.9436849359999999
263	Colorectal Neoplasms	RBM5-AS1	0.9436849359999999
264	Colorectal Neoplasms	RPPH1	0.9436849359999999
265	Colorectal Neoplasms	snaR	0.9436849359999999
266	Colorectal Neoplasms	TDRG1	0.9436849359999999
267	Colorectal Neoplasms	TOB1-AS1	0.9436849359999999
268	Colorectal Neoplasms	TRPM2-AS	0.9436849359999999
269	Colorectal Neoplasms	TTN-AS1	0.9436849359999999
270	Colorectal Neoplasms	TUSC8	0.9436849359999999
271	Colorectal Neoplasms	uc001lsz	0.9436849359999999
272	Colorectal Neoplasms	WT1-AS	0.9436849359999999
273	Colorectal Neoplasms	LINC00538	0.9436849359999999
274	Colorectal Neoplasms	ZFPM2-AS1	0.9436849359999999
275	Colorectal Neoplasms	AC090510.3	0.9436849359999999
276	Colorectal Neoplasms	AC091891.2	0.9436849359999999
277	Colorectal Neoplasms	AL627422.2	0.9436849359999999
278	Colorectal Neoplasms	DPP10-AS1	0.9436849359999999
279	Colorectal Neoplasms	GPR65	0.9436849359999999
280	Colorectal Neoplasms	LOC100507661	0.9436849359999999
281	Colorectal Neoplasms	RN7SK	0.9436849359999999
282	Colorectal Neoplasms	RRP1B	0.9436849359999999
283	Colorectal Neoplasms	TP53COR1	0.9436849359999999
284	Colorectal Neoplasms	CADM1-AS1	0.912833035
285	Colorectal Neoplasms	ecCEBPA	0.912833035
286	Colorectal Neoplasms	EZR-AS1	0.912833035
287	Colorectal Neoplasms	EFNA1	0.912833035
288	Colorectal Neoplasms	RB1-DT	0.912833035
289	Colorectal Neoplasms	LINC00857	0.912833035
290	Colorectal Neoplasms	LINC00974	0.912833035
291	Colorectal Neoplasms	PRDM16-DT	0.912833035
292	Colorectal Neoplasms	SMIM31	0.912833035
293	Colorectal Neoplasms	LDC1P	0.912833035
294	Colorectal Neoplasms	COMETT	0.912833035
295	Colorectal Neoplasms	lncBRM	0.912833035
296	Colorectal Neoplasms	MIF-AS1	0.912833035
297	Colorectal Neoplasms	NEF	0.912833035
298	Colorectal Neoplasms	PHACTR2-AS1	0.912833035
299	Colorectal Neoplasms	PSTPIP1	0.912833035
300	Colorectal Neoplasms	RGMB-AS1	0.912833035
301	Colorectal Neoplasms	RP11-363E7.4	0.912833035
302	Colorectal Neoplasms	SLC7A11-AS1	0.912833035
303	Colorectal Neoplasms	THAP9-AS1	0.912833035
304	Colorectal Neoplasms	XLOC_010235	0.912833035
305	Colorectal Neoplasms	ZNF281	0.912833035
306	Colorectal Neoplasms	PANTR1	0.912833035
307	Colorectal Neoplasms	AC093818.1	0.912832975
308	Colorectal Neoplasms	BC029135	0.912832975
309	Colorectal Neoplasms	BORG	0.912832975
310	Colorectal Neoplasms	CCAT1-L	0.912832975
311	Colorectal Neoplasms	DCST1-AS1	0.912832975
312	Colorectal Neoplasms	EIF3J-DT	0.912832975
313	Colorectal Neoplasms	ELFN1-AS1	0.912832975
314	Colorectal Neoplasms	FGD5-AS1	0.912832975
315	Colorectal Neoplasms	LINC02145	0.912832975
316	Colorectal Neoplasms	GACAT1	0.912832975
317	Colorectal Neoplasms	GAS6-DT	0.912832975
318	Colorectal Neoplasms	HLA-F-AS1	0.912832975
319	Colorectal Neoplasms	HMLINCRNA717	0.912832975
320	Colorectal Neoplasms	HOXA	0.912832975
321	Colorectal Neoplasms	IGFL2-AS1	0.912832975
322	Colorectal Neoplasms	INHBA-AS1	0.912832975
323	Colorectal Neoplasms	KRT19P3	0.912832975
324	Colorectal Neoplasms	PICSAR	0.912832975
325	Colorectal Neoplasms	LINC00174	0.912832975
326	Colorectal Neoplasms	LINC00365	0.912832975
327	Colorectal Neoplasms	LINC00467	0.912832975
328	Colorectal Neoplasms	LINC00470	0.912832975
329	Colorectal Neoplasms	LINC00565	0.912832975
330	Colorectal Neoplasms	LINC00629	0.912832975
331	Colorectal Neoplasms	LINC00963	0.912832975
332	Colorectal Neoplasms	LINC00994	0.912832975
333	Colorectal Neoplasms	LINC01006	0.912832975
334	Colorectal Neoplasms	LINC01194	0.912832975
335	Colorectal Neoplasms	CTXND1	0.912832975
336	Colorectal Neoplasms	LINC01614	0.912832975
337	Colorectal Neoplasms	LINC02418	0.912832975
338	Colorectal Neoplasms	LINC-ITGB1	0.912832975
339	Colorectal Neoplasms	LINP1	0.912832975
340	Colorectal Neoplasms	lnc-DILC	0.912832975
341	Colorectal Neoplasms	lncRNA-URHC	0.912832975
342	Colorectal Neoplasms	LOC389332	0.912832975
343	Colorectal Neoplasms	MIR3936HG	0.912832975
344	Colorectal Neoplasms	MELTF-AS1	0.912832975
345	Colorectal Neoplasms	MYCLo-4	0.912832975
346	Colorectal Neoplasms	NRON	0.912832975
347	Colorectal Neoplasms	OR3A4	0.912832975
348	Colorectal Neoplasms	PCGEM1	0.912832975
349	Colorectal Neoplasms	PRINS	0.912832975
350	Colorectal Neoplasms	PURPL	0.912832975
351	Colorectal Neoplasms	RNCR3	0.912832975
352	Colorectal Neoplasms	RP11	0.912832975
353	Colorectal Neoplasms	PRKCZ-AS1	0.912832975
354	Colorectal Neoplasms	KCNK15-AS1	0.912832975
355	Colorectal Neoplasms	LINC02882	0.912832975
356	Colorectal Neoplasms	RUNX1-IT1	0.912832975
357	Colorectal Neoplasms	SFTA1P	0.912832975
358	Colorectal Neoplasms	ERLNC1	0.912832975
359	Colorectal Neoplasms	TPTE2P1	0.912832975
360	Colorectal Neoplasms	TRERNA	0.912832975
361	Colorectal Neoplasms	PCBP2-OT1	0.912832975
362	Colorectal Neoplasms	CLDND1	0.912832975
363	Colorectal Neoplasms	ZXF2	0.912832975
364	Colorectal Neoplasms	AC004528.1	0.912832975
365	Colorectal Neoplasms	AC005696.4	0.912832975
366	Colorectal Neoplasms	AC022075.3	0.912832975
367	Colorectal Neoplasms	AL121895.1	0.912832975
368	Colorectal Neoplasms	AL590666.3	0.912832975
369	Colorectal Neoplasms	AP002380.1	0.912832975
370	Colorectal Neoplasms	CAHM	0.912832975
371	Colorectal Neoplasms	CLMAT3	0.912832975
372	Colorectal Neoplasms	ENTPD1-AS1	0.912832975
373	Colorectal Neoplasms	ERVH48-1	0.912832975
374	Colorectal Neoplasms	GABPB1-AS1	0.912832975
375	Colorectal Neoplasms	GACAT2	0.912832975
376	Colorectal Neoplasms	LINC00572	0.912832975
377	Colorectal Neoplasms	LINC00941	0.912832975
378	Colorectal Neoplasms	MYLK-AS1	0.912832975
379	Colorectal Neoplasms	SLC25A25-AS1	0.912832975
380	Colorectal Neoplasms	TERRA	0.912832975
381	Colorectal Neoplasms	VIM-AS1	0.912832975
382	Colorectal Neoplasms	WRAP53	0.912832975
383	Colorectal Neoplasms	YAP1	0.912832975
384	Colorectal Neoplasms	ZNF582-AS1	0.912832975
385	Colorectal Neoplasms	CASC7	0.859758615
386	Colorectal Neoplasms	DSCAM-AS1	0.859758615
387	Colorectal Neoplasms	HOXA13	0.859758615
388	Colorectal Neoplasms	HOXC-AS3	0.859758615
389	Colorectal Neoplasms	LINC00052	0.859758615
390	Colorectal Neoplasms	LINC00319	0.859758615
391	Colorectal Neoplasms	LINC00337	0.859758615
392	Colorectal Neoplasms	LINC00520	0.859758615
393	Colorectal Neoplasms	LINC00668	0.859758615
394	Colorectal Neoplasms	LINC01116	0.859758615
395	Colorectal Neoplasms	LINC01139	0.859758615
396	Colorectal Neoplasms	LINC01419	0.859758615
397	Colorectal Neoplasms	MACC1-AS1	0.859758615
398	Colorectal Neoplasms	MEG8	0.859758615
399	Colorectal Neoplasms	MINCR	0.859758615
400	Colorectal Neoplasms	MVIH	0.859758615
401	Colorectal Neoplasms	ETS1-AS1	0.859758615
402	Colorectal Neoplasms	PCAT29	0.859758615
403	Colorectal Neoplasms	SATB1-AS1	0.859758615
404	Colorectal Neoplasms	SBF2-AS1	0.859758615
405	Colorectal Neoplasms	SNHG4	0.859758615
406	Colorectal Neoplasms	SNHG8	0.859758615
407	Colorectal Neoplasms	WDFY3-AS2	0.859758615
408	Colorectal Neoplasms	XLOC_006390	0.859758615
409	Colorectal Neoplasms	GFRA1	0.859758615
410	Colorectal Neoplasms	gtl2-as	0.859758615
411	Colorectal Neoplasms	RIOX2	0.859758615
412	Colorectal Neoplasms	ZFHX4-AS1	0.859758615
413	Colorectal Neoplasms	91H	0.768851638
414	Colorectal Neoplasms	FTH1P3	0.768851638
415	Colorectal Neoplasms	LINC00161	0.768851638
416	Colorectal Neoplasms	LINC01088	0.768851638
417	Colorectal Neoplasms	ODC1-DT	0.768851638
418	Colorectal Neoplasms	PTPRG-AS1	0.768851638
419	Colorectal Neoplasms	SRA1	0.768851638
420	Colorectal Neoplasms	AB074278	0.768851638
421	Colorectal Neoplasms	LINC01101	0.768851638
422	Colorectal Neoplasms	LINC01772	0.768851638
423	Colorectal Neoplasms	MYCNOS-01	0.768851638
424	Colorectal Neoplasms	CDK6-AS1	0.7688515779999999
425	Colorectal Neoplasms	EPIC1	0.7688515779999999
426	Colorectal Neoplasms	lncRNA-AK058803	0.7688515779999999
427	Colorectal Neoplasms	ZNF667-AS1	0.7688515779999999
428	Colorectal Neoplasms	RHPN1-AS1	0.7688515779999999
429	Colorectal Neoplasms	SOX9	0.7688515779999999
430	Colorectal Neoplasms	KIAA0087	0.7688515779999999
431	Colorectal Neoplasms	TARID	0.7688515779999999
432	Colorectal Neoplasms	TC0100223	0.7688515779999999
433	Colorectal Neoplasms	TC0101686	0.7688515779999999
434	Colorectal Neoplasms	uc002nmc.5	0.7688515779999999
435	Colorectal Neoplasms	BTG3-AS1	0.636544168
436	Colorectal Neoplasms	CALML3-AS1	0.636544168
437	Colorectal Neoplasms	CAT104	0.636544168
438	Colorectal Neoplasms	EPB41L4A-DT	0.636544168
439	Colorectal Neoplasms	ITGB1	0.636544168
440	Colorectal Neoplasms	LINC00968	0.636544168
441	Colorectal Neoplasms	LOC344887	0.636544168
442	Colorectal Neoplasms	MIR210HG	0.636544168
443	Colorectal Neoplasms	PARTICL	0.636544168
444	Colorectal Neoplasms	RAB11B-AS1	0.636544168
445	Colorectal Neoplasms	SOX2	0.636544168
446	Colorectal Neoplasms	l1pa16	0.636544168
447	Colorectal Neoplasms	LINC01527	0.636544168
448	Colorectal Neoplasms	mer11c	0.636544168
449	Colorectal Neoplasms	MHRT	0.636544168
450	Colorectal Neoplasms	RN7SL1	0.636544168
451	Colorectal Neoplasms	LINC00901	0.6365441079999999
452	Colorectal Neoplasms	DARS-AS1	0.6365441079999999
453	Colorectal Neoplasms	HAS2-AS1	0.6365441079999999
454	Colorectal Neoplasms	SPAAR	0.6365441079999999
455	Colorectal Neoplasms	RP11-552M11.4	0.6365441079999999
456	Colorectal Neoplasms	SDPR-AS	0.6365441079999999
457	Colorectal Neoplasms	CCND1	0.6365441079999999
458	Colorectal Neoplasms	PDIA3P1	0.636544049
459	Colorectal Neoplasms	ACTN4	0.575929701
460	Colorectal Neoplasms	RASSF1-AS1	0.575929701
461	Colorectal Neoplasms	FAM215A	0.575929701
462	Colorectal Neoplasms	lncARSR	0.575929701
463	Colorectal Neoplasms	lncRNA-p21	0.575929701
464	Colorectal Neoplasms	LOC284454	0.575929701
465	Colorectal Neoplasms	LOC730101	0.575929701
466	Colorectal Neoplasms	NCK1-DT	0.575929701
467	Colorectal Neoplasms	ATG9B	0.575929701
468	Colorectal Neoplasms	AL162457.1	0.575929701
469	Colorectal Neoplasms	DBET	0.575929701
470	Colorectal Neoplasms	HLA-AS1	0.575929701
471	Colorectal Neoplasms	LINC00882	0.575929701
472	Colorectal Neoplasms	MSR1	0.575929701
473	Colorectal Neoplasms	PAUPAR	0.575929701
474	Colorectal Neoplasms	RP11-360F5.1	0.575929701
475	Colorectal Neoplasms	TNXA	0.575929701
476	Colorectal Neoplasms	ASAP1-IT1	0.5759296420000001
477	Colorectal Neoplasms	BOK-AS1	0.5759296420000001
478	Colorectal Neoplasms	FAM201A	0.5759296420000001
479	Colorectal Neoplasms	ABALON	0.5759296420000001
480	Colorectal Neoplasms	LINC00210	0.5759296420000001
481	Colorectal Neoplasms	LINC01138	0.5759296420000001
482	Colorectal Neoplasms	POU3F3	0.5759296420000001
483	Colorectal Neoplasms	ZNRD1ASP	0.5759296420000001
484	Colorectal Neoplasms	21A	0.5759296420000001
485	Colorectal Neoplasms	AC087521.1	0.5759296420000001
486	Colorectal Neoplasms	FAS-AS1	0.48313871
487	Colorectal Neoplasms	GAS5-AS1	0.48313871
488	Colorectal Neoplasms	GPC3-AS1	0.48313871
489	Colorectal Neoplasms	HNF1A-AS	0.48313871
490	Colorectal Neoplasms	JPX	0.48313871
491	Colorectal Neoplasms	KCNQ1DN	0.48313871
492	Colorectal Neoplasms	LINC00462	0.48313871
493	Colorectal Neoplasms	LINC00612	0.48313871
494	Colorectal Neoplasms	LINC00899	0.48313871
495	Colorectal Neoplasms	NBDY	0.48313871
496	Colorectal Neoplasms	FAM3D-AS1	0.48313871
497	Colorectal Neoplasms	lnc-LCE5A-1	0.48313871
498	Colorectal Neoplasms	VIM2P	0.48313871
499	Colorectal Neoplasms	TMPOP2	0.48313871
500	Colorectal Neoplasms	lncSOX4	0.48313871
501	Colorectal Neoplasms	NONHSAT125629	0.48313871
502	Colorectal Neoplasms	PCA3	0.48313871
503	Colorectal Neoplasms	TCL6	0.48313871
504	Colorectal Neoplasms	UNC5B-AS1	0.48313871
505	Colorectal Neoplasms	ZNF114-AS1	0.48313871
506	Colorectal Neoplasms	CDKN2B	0.48313871
507	Colorectal Neoplasms	DISC2	0.48313871
508	Colorectal Neoplasms	NPAP1	0.48313871
509	Colorectal Neoplasms	STAT3	0.48313871
510	Colorectal Neoplasms	TERC	0.48313871
511	Colorectal Neoplasms	tie-1as	0.48313871
512	Colorectal Neoplasms	LINC01287	0.48313865100000003
513	Colorectal Neoplasms	CAMTA1-DT	0.48313865100000003
514	Colorectal Neoplasms	LINC00641	0.330307126
515	Colorectal Neoplasms	GPRACR	0.330307126
516	Colorectal Neoplasms	MELTF	0.330307126
517	Colorectal Neoplasms	PCAT14	0.330307126
518	Colorectal Neoplasms	PCAT7	0.330307126
519	Colorectal Neoplasms	SMAD5-AS1	0.330307126
520	Colorectal Neoplasms	SSTR5-AS1	0.330307126
521	Colorectal Neoplasms	ADARB2-AS1	0.330307126
522	Colorectal Neoplasms	MAPT-AS1	0.330307126
523	Colorectal Neoplasms	MIR99AHG	0.330307126
524	Colorectal Neoplasms	RP11-203J24.8	0.330307126
525	Colorectal Neoplasms	XLOC_007697	0.330307126
526	Colorectal Neoplasms	AB209630	0.330307096
527	Colorectal Neoplasms	DBH-AS1	0.330307096
528	Colorectal Neoplasms	DLG1-AS1	0.330307096
529	Colorectal Neoplasms	Erbb4-IR	0.330307096
530	Colorectal Neoplasms	FOXCUT	0.330307096
531	Colorectal Neoplasms	GADD45G	0.330307096
532	Colorectal Neoplasms	IUR	0.330307096
533	Colorectal Neoplasms	LINC00115	0.330307096
534	Colorectal Neoplasms	LINC00355	0.330307096
535	Colorectal Neoplasms	LINC00525	0.330307096
536	Colorectal Neoplasms	LINC00908	0.330307096
537	Colorectal Neoplasms	LINC01024	0.330307096
538	Colorectal Neoplasms	NEAT1_2	0.330307096
539	Colorectal Neoplasms	NR2F1-AS1	0.330307096
540	Colorectal Neoplasms	OTUD6B-AS1	0.330307096
541	Colorectal Neoplasms	SAMMSON	0.330307096
542	Colorectal Neoplasms	ATP6V1G2-DDX39B	0.330307096
543	Colorectal Neoplasms	HAR1B	0.330307096
544	Colorectal Neoplasms	MALINC1	0.330307096
545	Colorectal Neoplasms	MT-LIPCAR	0.330307096
546	Colorectal Neoplasms	PAX8-AS1	0.330307096
547	Colorectal Neoplasms	AB019562	0.33030706600000004
548	Colorectal Neoplasms	AL163952.1	0.33030706600000004
549	Colorectal Neoplasms	CCDC26	0.33030706600000004
550	Colorectal Neoplasms	CTC-297N7.9	0.33030706600000004
551	Colorectal Neoplasms	ELF3-AS1	0.33030706600000004
552	Colorectal Neoplasms	FOXC2-AS1	0.33030706600000004
553	Colorectal Neoplasms	GIHCG	0.33030706600000004
554	Colorectal Neoplasms	HMMR-AS1	0.33030706600000004
555	Colorectal Neoplasms	IRAIN	0.33030706600000004
556	Colorectal Neoplasms	ITGB2-AS1	0.33030706600000004
557	Colorectal Neoplasms	KTN1-AS1	0.33030706600000004
558	Colorectal Neoplasms	LINC00160	0.33030706600000004
559	Colorectal Neoplasms	C2orf92	0.33030706600000004
560	Colorectal Neoplasms	lnc-AL355149.1-1	0.33030706600000004
561	Colorectal Neoplasms	MIR137HG	0.33030706600000004
562	Colorectal Neoplasms	MIR205HG	0.33030706600000004
563	Colorectal Neoplasms	MSC-AS1	0.33030706600000004
564	Colorectal Neoplasms	OGFRP1	0.33030706600000004
565	Colorectal Neoplasms	PARROT	0.33030706600000004
566	Colorectal Neoplasms	PXN-AS1	0.33030706600000004
567	Colorectal Neoplasms	RP11-600K15.1	0.33030706600000004
568	Colorectal Neoplasms	SChLAP1	0.33030706600000004
569	Colorectal Neoplasms	SNHG9	0.33030706600000004
570	Colorectal Neoplasms	XLOC_008466	0.33030706600000004
571	Colorectal Neoplasms	AL031123.2	0.33030706600000004
572	Colorectal Neoplasms	ATXN8OS	0.33030706600000004
573	Colorectal Neoplasms	CADM3-AS1	0.33030706600000004
574	Colorectal Neoplasms	CCDC144NL-AS1	0.33030706600000004
575	Colorectal Neoplasms	CFLAR-AS1	0.33030706600000004
576	Colorectal Neoplasms	CTBP1-AS	0.33030706600000004
577	Colorectal Neoplasms	LINC00336	0.33030706600000004
578	Colorectal Neoplasms	LINC01089	0.33030706600000004
579	Colorectal Neoplasms	LINC01426	0.33030706600000004
580	Colorectal Neoplasms	LINC02041	0.33030706600000004
581	Colorectal Neoplasms	WFDC21P	0.33030706600000004
582	Colorectal Neoplasms	LOC109207222	0.33030706600000004
583	Colorectal Neoplasms	MYEF2	0.33030706600000004
584	Colorectal Neoplasms	SCAANT1	0.33030706600000004
585	Colorectal Neoplasms	SLC16A1-AS1	0.33030706600000004
586	Colorectal Neoplasms	STXBP5-AS1	0.33030706600000004
587	Colorectal Neoplasms	TMEM51-AS1	0.33030706600000004
588	Colorectal Neoplasms	n340790	0.0031144090000000003
589	Colorectal Neoplasms	AATBC	0.0031144059999999997
590	Colorectal Neoplasms	LINC02599	0.0031144059999999997
591	Colorectal Neoplasms	ADAMTS9-AS1	0.0031144059999999997
592	Colorectal Neoplasms	AK001796	0.0031144059999999997
593	Colorectal Neoplasms	PTCSC1	0.0031144059999999997
594	Colorectal Neoplasms	anti-NOS2A	0.0031144059999999997
595	Colorectal Neoplasms	APTR	0.0031144059999999997
596	Colorectal Neoplasms	ASB16-AS1	0.0031144059999999997
597	Colorectal Neoplasms	BABAM2-AS1	0.0031144059999999997
598	Colorectal Neoplasms	C14orf132	0.0031144059999999997
599	Colorectal Neoplasms	CANT1	0.0031144059999999997
600	Colorectal Neoplasms	ADAM12-OT1	0.0031144059999999997
601	Colorectal Neoplasms	CASC2c	0.0031144059999999997
602	Colorectal Neoplasms	CASC9?	0.0031144059999999997
603	Colorectal Neoplasms	CCND2-AS1	0.0031144059999999997
604	Colorectal Neoplasms	FCRL3	0.0031144059999999997
605	Colorectal Neoplasms	F11-AS1	0.0031144059999999997
606	Colorectal Neoplasms	FAM83A-AS1	0.0031144059999999997
607	Colorectal Neoplasms	FGFR3-AS1	0.0031144059999999997
608	Colorectal Neoplasms	GAS8-AS1	0.0031144059999999997
609	Colorectal Neoplasms	GLIS3-AS1	0.0031144059999999997
610	Colorectal Neoplasms	GNAS-AS1	0.0031144059999999997
611	Colorectal Neoplasms	HAR1A	0.0031144059999999997
612	Colorectal Neoplasms	HCG22	0.0031144059999999997
613	Colorectal Neoplasms	HOXA10-AS	0.0031144059999999997
614	Colorectal Neoplasms	HOXA-AS3	0.0031144059999999997
615	Colorectal Neoplasms	PRAC2	0.0031144059999999997
616	Colorectal Neoplasms	HOXB-AS1	0.0031144059999999997
617	Colorectal Neoplasms	HOXC13-AS	0.0031144059999999997
618	Colorectal Neoplasms	LNC-LBCS	0.0031144059999999997
619	Colorectal Neoplasms	LCAL6	0.0031144059999999997
620	Colorectal Neoplasms	LINC00173	0.0031144059999999997
621	Colorectal Neoplasms	LINC00221	0.0031144059999999997
622	Colorectal Neoplasms	LINC00313	0.0031144059999999997
623	Colorectal Neoplasms	LINC00514	0.0031144059999999997
624	Colorectal Neoplasms	LINC00515	0.0031144059999999997
625	Colorectal Neoplasms	LINC00518	0.0031144059999999997
626	Colorectal Neoplasms	TUNAR	0.0031144059999999997
627	Colorectal Neoplasms	LINC00667	0.0031144059999999997
628	Colorectal Neoplasms	LINC01061	0.0031144059999999997
629	Colorectal Neoplasms	LINC01093	0.0031144059999999997
630	Colorectal Neoplasms	LINC01140	0.0031144059999999997
631	Colorectal Neoplasms	LINC01433	0.0031144059999999997
632	Colorectal Neoplasms	LINC01561	0.0031144059999999997
633	Colorectal Neoplasms	LINC01638	0.0031144059999999997
634	Colorectal Neoplasms	LINC01857	0.0031144059999999997
635	Colorectal Neoplasms	LINC-OIP5	0.0031144059999999997
636	Colorectal Neoplasms	LMCD1-AS1	0.0031144059999999997
637	Colorectal Neoplasms	lncRNA-HIT	0.0031144059999999997
638	Colorectal Neoplasms	LNCNEF	0.0031144059999999997
639	Colorectal Neoplasms	PRAL	0.0031144059999999997
640	Colorectal Neoplasms	SOX4	0.0031144059999999997
641	Colorectal Neoplasms	MYCNUT	0.0031144059999999997
642	Colorectal Neoplasms	LOC100130476	0.0031144059999999997
643	Colorectal Neoplasms	ARHGAP27P1	0.0031144059999999997
644	Colorectal Neoplasms	loc285194	0.0031144059999999997
645	Colorectal Neoplasms	MROCKI	0.0031144059999999997
646	Colorectal Neoplasms	FAR2P1	0.0031144059999999997
647	Colorectal Neoplasms	LSINCT1	0.0031144059999999997
648	Colorectal Neoplasms	LSINCT10	0.0031144059999999997
649	Colorectal Neoplasms	LSINCT11	0.0031144059999999997
650	Colorectal Neoplasms	LSINCT12	0.0031144059999999997
651	Colorectal Neoplasms	LSINCT2	0.0031144059999999997
652	Colorectal Neoplasms	LSINCT3	0.0031144059999999997
653	Colorectal Neoplasms	LSINCT4	0.0031144059999999997
654	Colorectal Neoplasms	LSINCT6	0.0031144059999999997
655	Colorectal Neoplasms	LSINCT7	0.0031144059999999997
656	Colorectal Neoplasms	LSINCT8	0.0031144059999999997
657	Colorectal Neoplasms	LSINCT9	0.0031144059999999997
658	Colorectal Neoplasms	MATN1-AS1	0.0031144059999999997
659	Colorectal Neoplasms	CARMN	0.0031144059999999997
660	Colorectal Neoplasms	MIR4697HG	0.0031144059999999997
661	Colorectal Neoplasms	PWAR5	0.0031144059999999997
662	Colorectal Neoplasms	PCAT19	0.0031144059999999997
663	Colorectal Neoplasms	PCED1B-AS1	0.0031144059999999997
664	Colorectal Neoplasms	PROX1-AS1	0.0031144059999999997
665	Colorectal Neoplasms	PSMB8-AS1	0.0031144059999999997
666	Colorectal Neoplasms	PTAR	0.0031144059999999997
667	Colorectal Neoplasms	PTCSC2	0.0031144059999999997
668	Colorectal Neoplasms	PXN-AS1-L	0.0031144059999999997
669	Colorectal Neoplasms	RAD51-AS1	0.0031144059999999997
670	Colorectal Neoplasms	RAET1K	0.0031144059999999997
671	Colorectal Neoplasms	RAMP2-AS1	0.0031144059999999997
672	Colorectal Neoplasms	RERT	0.0031144059999999997
673	Colorectal Neoplasms	THY1-AS1	0.0031144059999999997
674	Colorectal Neoplasms	MAFA-AS1	0.0031144059999999997
675	Colorectal Neoplasms	MPPED2-AS1	0.0031144059999999997
676	Colorectal Neoplasms	NFIA-AS1	0.0031144059999999997
677	Colorectal Neoplasms	RPSAP52	0.0031144059999999997
678	Colorectal Neoplasms	SATB2-AS1	0.0031144059999999997
679	Colorectal Neoplasms	SEMA3B-AS1	0.0031144059999999997
680	Colorectal Neoplasms	SLC26A4-AS1	0.0031144059999999997
681	Colorectal Neoplasms	STEAP3-AS1	0.0031144059999999997
682	Colorectal Neoplasms	TATDN1	0.0031144059999999997
683	Colorectal Neoplasms	TNRC6C-AS1	0.0031144059999999997
684	Colorectal Neoplasms	TPTEP1	0.0031144059999999997
685	Colorectal Neoplasms	LINC00589	0.0031144059999999997
686	Colorectal Neoplasms	TTTY15	0.0031144059999999997
687	Colorectal Neoplasms	MIR7-3HG	0.0031144059999999997
688	Colorectal Neoplasms	UPF1	0.0031144059999999997
689	Colorectal Neoplasms	WEE2-AS1	0.0031144059999999997
690	Colorectal Neoplasms	ZNF750	0.0031144059999999997
691	Colorectal Neoplasms	Abhd11os	0.0031144059999999997
692	Colorectal Neoplasms	AC002454.1	0.0031144059999999997
693	Colorectal Neoplasms	AC003681.1	0.0031144059999999997
694	Colorectal Neoplasms	AC007743.1	0.0031144059999999997
695	Colorectal Neoplasms	AC008691.1	0.0031144059999999997
696	Colorectal Neoplasms	AC025580.1	0.0031144059999999997
697	Colorectal Neoplasms	AC062028.1	0.0031144059999999997
698	Colorectal Neoplasms	AC068282.1	0.0031144059999999997
699	Colorectal Neoplasms	AC100786.1	0.0031144059999999997
700	Colorectal Neoplasms	AC125807.2	0.0031144059999999997
701	Colorectal Neoplasms	AC139887.2	0.0031144059999999997
702	Colorectal Neoplasms	AC144450.1	0.0031144059999999997
703	Colorectal Neoplasms	AC245452.1	0.0031144059999999997
704	Colorectal Neoplasms	AIRN	0.0031144059999999997
705	Colorectal Neoplasms	AL022322.2	0.0031144059999999997
706	Colorectal Neoplasms	AL031710.1	0.0031144059999999997
707	Colorectal Neoplasms	AL358334.2	0.0031144059999999997
708	Colorectal Neoplasms	BAIAP2-DT	0.0031144059999999997
709	Colorectal Neoplasms	C21orf62-AS1	0.0031144059999999997
710	Colorectal Neoplasms	CTD-2574D22.4	0.0031144059999999997
711	Colorectal Neoplasms	DAOA-AS1	0.0031144059999999997
712	Colorectal Neoplasms	DCTN1-AS1	0.0031144059999999997
713	Colorectal Neoplasms	EgoA	0.0031144059999999997
714	Colorectal Neoplasms	EGOB	0.0031144059999999997
715	Colorectal Neoplasms	EMX2OS	0.0031144059999999997
716	Colorectal Neoplasms	ENST00000537266	0.0031144059999999997
717	Colorectal Neoplasms	FGF10-AS1	0.0031144059999999997
718	Colorectal Neoplasms	FMR1-AS1	0.0031144059999999997
719	Colorectal Neoplasms	FMR5	0.0031144059999999997
720	Colorectal Neoplasms	FMR6	0.0031144059999999997
721	Colorectal Neoplasms	GAS5-family	0.0031144059999999997
722	Colorectal Neoplasms	HOXA11	0.0031144059999999997
723	Colorectal Neoplasms	IFNG-AS1	0.0031144059999999997
724	Colorectal Neoplasms	IGF2BP2-AS1	0.0031144059999999997
725	Colorectal Neoplasms	IGFBP7-AS1	0.0031144059999999997
726	Colorectal Neoplasms	KMT2E-AS1	0.0031144059999999997
727	Colorectal Neoplasms	KRTAP5-AS1	0.0031144059999999997
728	Colorectal Neoplasms	LINC00271	0.0031144059999999997
729	Colorectal Neoplasms	LINC00581	0.0031144059999999997
730	Colorectal Neoplasms	LINC00649	0.0031144059999999997
731	Colorectal Neoplasms	LINC00689	0.0031144059999999997
732	Colorectal Neoplasms	LINC00887	0.0031144059999999997
733	Colorectal Neoplasms	LINC00926	0.0031144059999999997
734	Colorectal Neoplasms	LINC00937	0.0031144059999999997
735	Colorectal Neoplasms	LINC01013	0.0031144059999999997
736	Colorectal Neoplasms	LINC01018	0.0031144059999999997
737	Colorectal Neoplasms	LINC01104	0.0031144059999999997
738	Colorectal Neoplasms	LINC02424	0.0031144059999999997
739	Colorectal Neoplasms	lncRNA-MVIH	0.0031144059999999997
740	Colorectal Neoplasms	LRRC2-AS1	0.0031144059999999997
741	Colorectal Neoplasms	SNHG29	0.0031144059999999997
742	Colorectal Neoplasms	MESTIT1	0.0031144059999999997
743	Colorectal Neoplasms	MIR600HG	0.0031144059999999997
744	Colorectal Neoplasms	MUC20-OT1	0.0031144059999999997
745	Colorectal Neoplasms	NAMA	0.0031144059999999997
746	Colorectal Neoplasms	NDM29	0.0031144059999999997
747	Colorectal Neoplasms	NEXN-AS1	0.0031144059999999997
748	Colorectal Neoplasms	NONRATT021972	0.0031144059999999997
749	Colorectal Neoplasms	NOS2	0.0031144059999999997
750	Colorectal Neoplasms	NRIR	0.0031144059999999997
751	Colorectal Neoplasms	OVCH1-AS1	0.0031144059999999997
752	Colorectal Neoplasms	PACERR	0.0031144059999999997
753	Colorectal Neoplasms	PINK1-AS	0.0031144059999999997
754	Colorectal Neoplasms	POT1-AS1	0.0031144059999999997
755	Colorectal Neoplasms	PSMD6-AS1	0.0031144059999999997
756	Colorectal Neoplasms	RMST	0.0031144059999999997
757	Colorectal Neoplasms	RNY1	0.0031144059999999997
758	Colorectal Neoplasms	RNY3	0.0031144059999999997
759	Colorectal Neoplasms	RP11-203M5.8	0.0031144059999999997
760	Colorectal Neoplasms	SERHL	0.0031144059999999997
761	Colorectal Neoplasms	SNHG18	0.0031144059999999997
762	Colorectal Neoplasms	SOCS1	0.0031144059999999997
763	Colorectal Neoplasms	TCF7	0.0031144059999999997
764	Colorectal Neoplasms	THRIL	0.0031144059999999997
765	Colorectal Neoplasms	TRAF3IP2-AS1	0.0031144059999999997
766	Colorectal Neoplasms	TSIX	0.0031144059999999997
767	Colorectal Neoplasms	uc.160+	0.0031144059999999997
768	Colorectal Neoplasms	uc.346+	0.0031144059999999997
769	Colorectal Neoplasms	uc.48+	0.0031144059999999997
770	Colorectal Neoplasms	uc001gzl.3	0.0031144059999999997
771	Colorectal Neoplasms	uc004afb.1	0.0031144059999999997
772	Colorectal Neoplasms	uc009wkz.1	0.0031144059999999997
773	Colorectal Neoplasms	uc021oqb.2	0.0031144059999999997
774	Colorectal Neoplasms	uc058skb.1	0.0031144059999999997
775	Colorectal Neoplasms	uc060cfe.1	0.0031144059999999997
776	Colorectal Neoplasms	uc062dgr.1	0.0031144059999999997
777	Colorectal Neoplasms	uc283+a	0.0031144059999999997
778	Colorectal Neoplasms	UCHL1-AS1	0.0031144059999999997
779	Colorectal Neoplasms	VLDLR-AS1	0.0031144059999999997
780	Colorectal Neoplasms	XLOC_000371	0.0031144059999999997
781	Colorectal Neoplasms	XLOC_002124	0.0031144059999999997
782	Colorectal Neoplasms	XLOC_009680	0.0031144059999999997
783	Colorectal Neoplasms	XLOC_011169	0.0031144059999999997
784	Colorectal Neoplasms	XLOC_014172	0.0031144059999999997
785	Colorectal Neoplasms	Zfhx2as	0.0031144059999999997
0	Breast Neoplasms	CDKN2B-AS1	0.993638098
1	Breast Neoplasms	GAS5	0.988963723
2	Breast Neoplasms	H19	0.988963723
3	Breast Neoplasms	HOTAIR	0.988963723
4	Breast Neoplasms	MALAT1	0.988963723
5	Breast Neoplasms	MEG3	0.988963723
6	Breast Neoplasms	PVT1	0.988963723
7	Breast Neoplasms	BCYRN1	0.9809209109999999
8	Breast Neoplasms	CASC2	0.9809209109999999
9	Breast Neoplasms	CASC9	0.9809209109999999
10	Breast Neoplasms	UCA1	0.9809209109999999
11	Breast Neoplasms	DLX6-AS1	0.9809209109999999
12	Breast Neoplasms	HAGLR	0.9809209109999999
13	Breast Neoplasms	HOTAIRM1	0.9809209109999999
14	Breast Neoplasms	HOXA11-AS	0.9809209109999999
15	Breast Neoplasms	HOXA-AS2	0.9809209109999999
16	Breast Neoplasms	HULC	0.9809209109999999
17	Breast Neoplasms	KCNQ1OT1	0.9809209109999999
18	Breast Neoplasms	LINC00963	0.9809209109999999
19	Breast Neoplasms	SNHG16	0.9809209109999999
20	Breast Neoplasms	NEAT1	0.9809209109999999
21	Breast Neoplasms	SNHG12	0.9809209109999999
22	Breast Neoplasms	SNHG7	0.9809209109999999
23	Breast Neoplasms	TUG1	0.9809209109999999
24	Breast Neoplasms	XIST	0.9809209109999999
25	Breast Neoplasms	LIFR-AS1	0.967092395
26	Breast Neoplasms	TP53COR1	0.967092395
27	Breast Neoplasms	CYTOR	0.967092335
28	Breast Neoplasms	AFAP1-AS1	0.967092335
29	Breast Neoplasms	ANCR	0.967092335
30	Breast Neoplasms	AWPPH	0.967092335
31	Breast Neoplasms	BANCR	0.967092335
32	Breast Neoplasms	BCAR4	0.967092335
33	Breast Neoplasms	BLACAT1	0.967092335
34	Breast Neoplasms	BORG	0.967092335
35	Breast Neoplasms	CCAT1	0.967092335
36	Breast Neoplasms	CBR3-AS1	0.967092335
37	Breast Neoplasms	CCAT2	0.967092335
38	Breast Neoplasms	CRNDE	0.967092335
39	Breast Neoplasms	DANCR	0.967092335
40	Breast Neoplasms	DRAIC	0.967092335
41	Breast Neoplasms	EPIC1	0.967092335
42	Breast Neoplasms	FALEC	0.967092335
43	Breast Neoplasms	FEZF1-AS1	0.967092335
44	Breast Neoplasms	HAND2-AS1	0.967092335
45	Breast Neoplasms	CERNA2	0.967092335
46	Breast Neoplasms	HOTTIP	0.967092335
47	Breast Neoplasms	LINC00052	0.967092335
48	Breast Neoplasms	LINC00511	0.967092335
49	Breast Neoplasms	LINC00520	0.967092335
50	Breast Neoplasms	C10orf143	0.967092335
51	Breast Neoplasms	LINC01139	0.967092335
52	Breast Neoplasms	LINC01296	0.967092335
53	Breast Neoplasms	LINC-PINT	0.967092335
54	Breast Neoplasms	LINCRNA-p21	0.967092335
55	Breast Neoplasms	LINC-ROR	0.967092335
56	Breast Neoplasms	lnc-ATB	0.967092335
57	Breast Neoplasms	lncRNA-ATB	0.967092335
58	Breast Neoplasms	LSINCT5	0.967092335
59	Breast Neoplasms	LUCAT1	0.967092335
60	Breast Neoplasms	LUNAR1	0.967092335
61	Breast Neoplasms	MIAT	0.967092335
62	Breast Neoplasms	MT1JP	0.967092335
63	Breast Neoplasms	NBAT1	0.967092335
64	Breast Neoplasms	NKILA	0.967092335
65	Breast Neoplasms	OIP5-AS1	0.967092335
66	Breast Neoplasms	PANDAR	0.967092335
67	Breast Neoplasms	PCAT1	0.967092335
68	Breast Neoplasms	POU3F3	0.967092335
69	Breast Neoplasms	PTENP1	0.967092335
70	Breast Neoplasms	RHPN1-AS1	0.967092335
71	Breast Neoplasms	SNHG1	0.967092335
72	Breast Neoplasms	SNHG14	0.967092335
73	Breast Neoplasms	SNHG15	0.967092335
74	Breast Neoplasms	SNHG3	0.967092335
75	Breast Neoplasms	SNHG5	0.967092335
76	Breast Neoplasms	SNHG6	0.967092335
77	Breast Neoplasms	SOX2-OT	0.967092335
78	Breast Neoplasms	SPRY4-IT1	0.967092335
79	Breast Neoplasms	SOX9	0.967092335
80	Breast Neoplasms	TP73-AS1	0.967092335
81	Breast Neoplasms	UFC1	0.967092335
82	Breast Neoplasms	LINC00538	0.967092335
83	Breast Neoplasms	ZEB1-AS1	0.967092335
84	Breast Neoplasms	ZFAS1	0.967092335
85	Breast Neoplasms	DPP10-AS1	0.967092335
86	Breast Neoplasms	MSR1	0.967092335
87	Breast Neoplasms	91H	0.9436849359999999
88	Breast Neoplasms	AGAP2-AS1	0.9436849359999999
89	Breast Neoplasms	HIF1A-AS2	0.9436849359999999
90	Breast Neoplasms	RASSF1-AS1	0.9436849359999999
91	Breast Neoplasms	ATB	0.9436849359999999
92	Breast Neoplasms	CANT1	0.9436849359999999
93	Breast Neoplasms	CASC15	0.9436849359999999
94	Breast Neoplasms	DLEU1	0.9436849359999999
95	Breast Neoplasms	DSCAM-AS1	0.9436849359999999
96	Breast Neoplasms	EZR-AS1	0.9436849359999999
97	Breast Neoplasms	FAM83H-AS1	0.9436849359999999
98	Breast Neoplasms	FENDRR	0.9436849359999999
99	Breast Neoplasms	FOXD3-AS1	0.9436849359999999
100	Breast Neoplasms	FTH1P3	0.9436849359999999
101	Breast Neoplasms	GASAL1	0.9436849359999999
102	Breast Neoplasms	GHET1	0.9436849359999999
103	Breast Neoplasms	HCP5	0.9436849359999999
104	Breast Neoplasms	ITGB2-AS1	0.9436849359999999
105	Breast Neoplasms	LINC00339	0.9436849359999999
106	Breast Neoplasms	LINC00472	0.9436849359999999
107	Breast Neoplasms	LINC00473	0.9436849359999999
108	Breast Neoplasms	LINC00665	0.9436849359999999
109	Breast Neoplasms	LINC00668	0.9436849359999999
110	Breast Neoplasms	LINC00673	0.9436849359999999
111	Breast Neoplasms	LINC00968	0.9436849359999999
112	Breast Neoplasms	MIR4435-2HG	0.9436849359999999
113	Breast Neoplasms	LINC01287	0.9436849359999999
114	Breast Neoplasms	LINC01638	0.9436849359999999
115	Breast Neoplasms	LINC-ITGB1	0.9436849359999999
116	Breast Neoplasms	LINC-POU3F3	0.9436849359999999
117	Breast Neoplasms	LINP1	0.9436849359999999
118	Breast Neoplasms	CAMTA1-DT	0.9436849359999999
119	Breast Neoplasms	THORLNC	0.9436849359999999
120	Breast Neoplasms	MYCNUT	0.9436849359999999
121	Breast Neoplasms	TUSC7	0.9436849359999999
122	Breast Neoplasms	LOXL1-AS1	0.9436849359999999
123	Breast Neoplasms	MAGI2-AS3	0.9436849359999999
124	Breast Neoplasms	MIR17HG	0.9436849359999999
125	Breast Neoplasms	MNX1-AS1	0.9436849359999999
126	Breast Neoplasms	ZNF667-AS1	0.9436849359999999
127	Breast Neoplasms	MVIH	0.9436849359999999
128	Breast Neoplasms	NEF	0.9436849359999999
129	Breast Neoplasms	NONHSAT125629	0.9436849359999999
130	Breast Neoplasms	NRON	0.9436849359999999
131	Breast Neoplasms	OR3A4	0.9436849359999999
132	Breast Neoplasms	PCAT6	0.9436849359999999
133	Breast Neoplasms	PDIA3P1	0.9436849359999999
134	Breast Neoplasms	TINCR	0.9436849359999999
135	Breast Neoplasms	PRNCR1	0.9436849359999999
136	Breast Neoplasms	PTCSC3	0.9436849359999999
137	Breast Neoplasms	RPPH1	0.9436849359999999
138	Breast Neoplasms	ATG9B	0.9436849359999999
139	Breast Neoplasms	SRA1	0.9436849359999999
140	Breast Neoplasms	SUMO1P3	0.9436849359999999
141	Breast Neoplasms	TCL6	0.9436849359999999
142	Breast Neoplasms	TRPM2-AS	0.9436849359999999
143	Breast Neoplasms	WDFY3-AS2	0.9436849359999999
144	Breast Neoplasms	ADARB2-AS1	0.9436849359999999
145	Breast Neoplasms	AL162457.1	0.9436849359999999
146	Breast Neoplasms	gtl2-as	0.9436849359999999
147	Breast Neoplasms	MAPT-AS1	0.9436849359999999
148	Breast Neoplasms	PISRT1	0.9436849359999999
149	Breast Neoplasms	RMST	0.9436849359999999
150	Breast Neoplasms	RP11-360F5.1	0.9436849359999999
151	Breast Neoplasms	uc.160+	0.9436849359999999
152	Breast Neoplasms	uc.346+	0.9436849359999999
153	Breast Neoplasms	uc283+a	0.9436849359999999
154	Breast Neoplasms	GAS6-DT	0.912833035
155	Breast Neoplasms	ABALON	0.912833035
156	Breast Neoplasms	MIR100HG	0.912833035
157	Breast Neoplasms	LINC-OIP5	0.912833035
158	Breast Neoplasms	THY1-AS1	0.912833035
159	Breast Neoplasms	ZEB2-AS1	0.912833035
160	Breast Neoplasms	LINC02599	0.912832975
161	Breast Neoplasms	ADAMTS9-AS2	0.912832975
162	Breast Neoplasms	ADPGK-AS1	0.912832975
163	Breast Neoplasms	BTG3-AS1	0.912832975
164	Breast Neoplasms	CCDC26	0.912832975
165	Breast Neoplasms	DGCR5	0.912832975
166	Breast Neoplasms	EPB41L4A-DT	0.912832975
167	Breast Neoplasms	FBXL19-AS1	0.912832975
168	Breast Neoplasms	GACAT1	0.912832975
169	Breast Neoplasms	GACAT3	0.912832975
170	Breast Neoplasms	GIHCG	0.912832975
171	Breast Neoplasms	HNF1A-AS1	0.912832975
172	Breast Neoplasms	HOXC13-AS	0.912832975
173	Breast Neoplasms	IGF2-AS	0.912832975
174	Breast Neoplasms	IGFL2-AS1	0.912832975
175	Breast Neoplasms	IRAIN	0.912832975
176	Breast Neoplasms	ITGB1	0.912832975
177	Breast Neoplasms	LINC00365	0.912832975
178	Breast Neoplasms	LINC00460	0.912832975
179	Breast Neoplasms	NORAD	0.912832975
180	Breast Neoplasms	LINC00667	0.912832975
181	Breast Neoplasms	MANCR	0.912832975
182	Breast Neoplasms	LINC00899	0.912832975
183	Breast Neoplasms	LINC00908	0.912832975
184	Breast Neoplasms	LINC01116	0.912832975
185	Breast Neoplasms	LINC01133	0.912832975
186	Breast Neoplasms	LINC01140	0.912832975
187	Breast Neoplasms	LINC01234	0.912832975
188	Breast Neoplasms	LINC01561	0.912832975
189	Breast Neoplasms	LINC01857	0.912832975
190	Breast Neoplasms	lncRNA-HIT	0.912832975
191	Breast Neoplasms	NPTN-IT1	0.912832975
192	Breast Neoplasms	ODC1-DT	0.912832975
193	Breast Neoplasms	LOC284454	0.912832975
194	Breast Neoplasms	MIR31HG	0.912832975
195	Breast Neoplasms	LSINCT1	0.912832975
196	Breast Neoplasms	LSINCT10	0.912832975
197	Breast Neoplasms	LSINCT11	0.912832975
198	Breast Neoplasms	LSINCT12	0.912832975
199	Breast Neoplasms	LSINCT2	0.912832975
200	Breast Neoplasms	LSINCT3	0.912832975
201	Breast Neoplasms	LSINCT4	0.912832975
202	Breast Neoplasms	LSINCT6	0.912832975
203	Breast Neoplasms	LSINCT7	0.912832975
204	Breast Neoplasms	LSINCT8	0.912832975
205	Breast Neoplasms	LSINCT9	0.912832975
206	Breast Neoplasms	MIR503HG	0.912832975
207	Breast Neoplasms	NNT-AS1	0.912832975
208	Breast Neoplasms	PSTPIP1	0.912832975
209	Breast Neoplasms	PARTICL	0.912832975
210	Breast Neoplasms	RAB11B-AS1	0.912832975
211	Breast Neoplasms	KCNK15-AS1	0.912832975
212	Breast Neoplasms	SBF2-AS1	0.912832975
213	Breast Neoplasms	SNHG17	0.912832975
214	Breast Neoplasms	SNHG20	0.912832975
215	Breast Neoplasms	SOX2	0.912832975
216	Breast Neoplasms	SOX21-AS1	0.912832975
217	Breast Neoplasms	TMPO-AS1	0.912832975
218	Breast Neoplasms	TP53TG1	0.912832975
219	Breast Neoplasms	LINC00589	0.912832975
220	Breast Neoplasms	TUSC8	0.912832975
221	Breast Neoplasms	WT1-AS	0.912832975
222	Breast Neoplasms	AC091891.2	0.912832975
223	Breast Neoplasms	ERVH48-1	0.912832975
224	Breast Neoplasms	l1pa16	0.912832975
225	Breast Neoplasms	LINC01089	0.912832975
226	Breast Neoplasms	mer11c	0.912832975
227	Breast Neoplasms	STXBP5-AS1	0.912832975
228	Breast Neoplasms	AB073614	0.859758615
229	Breast Neoplasms	AOC4P	0.859758615
230	Breast Neoplasms	LINC00901	0.859758615
231	Breast Neoplasms	CAT104	0.859758615
232	Breast Neoplasms	DCST1-AS1	0.859758615
233	Breast Neoplasms	DUXAP8	0.859758615
234	Breast Neoplasms	EGOT	0.859758615
235	Breast Neoplasms	EWSAT1	0.859758615
236	Breast Neoplasms	FAS-AS1	0.859758615
237	Breast Neoplasms	FER1L4	0.859758615
238	Breast Neoplasms	FOXC2-AS1	0.859758615
239	Breast Neoplasms	FOXCUT	0.859758615
240	Breast Neoplasms	FTX	0.859758615
241	Breast Neoplasms	GAPLINC	0.859758615
242	Breast Neoplasms	HAS2-AS1	0.859758615
243	Breast Neoplasms	HEIH	0.859758615
244	Breast Neoplasms	HMMR-AS1	0.859758615
245	Breast Neoplasms	HOXC-AS3	0.859758615
246	Breast Neoplasms	LINC00261	0.859758615
247	Breast Neoplasms	LINC00312	0.859758615
248	Breast Neoplasms	LINC00324	0.859758615
249	Breast Neoplasms	LINC00461	0.859758615
250	Breast Neoplasms	LINC00518	0.859758615
251	Breast Neoplasms	TUNAR	0.859758615
252	Breast Neoplasms	LINC00641	0.859758615
253	Breast Neoplasms	C2orf92	0.859758615
254	Breast Neoplasms	LINC01614	0.859758615
255	Breast Neoplasms	MAFG-DT	0.859758615
256	Breast Neoplasms	NBR2	0.859758615
257	Breast Neoplasms	PCAT29	0.859758615
258	Breast Neoplasms	PCGEM1	0.859758615
259	Breast Neoplasms	PCNA-AS1	0.859758615
260	Breast Neoplasms	PICART1	0.859758615
261	Breast Neoplasms	TTN-AS1	0.859758615
262	Breast Neoplasms	TUBA4B	0.859758615
263	Breast Neoplasms	CLDND1	0.859758615
264	Breast Neoplasms	PAUPAR	0.859758615
265	Breast Neoplasms	PINK1-AS	0.859758615
266	Breast Neoplasms	ARAP1	0.768851638
267	Breast Neoplasms	FLVCR1-DT	0.768851638
268	Breast Neoplasms	LINC00173	0.768851638
269	Breast Neoplasms	LINC00663	0.768851638
270	Breast Neoplasms	TC0100223	0.768851638
271	Breast Neoplasms	TC0101686	0.768851638
272	Breast Neoplasms	WRAP53	0.768851638
273	Breast Neoplasms	BDNF-AS	0.7688515779999999
274	Breast Neoplasms	CCEPR	0.7688515779999999
275	Breast Neoplasms	CPS1-IT1	0.7688515779999999
276	Breast Neoplasms	DLEU2	0.7688515779999999
277	Breast Neoplasms	FOXD2-AS1	0.7688515779999999
278	Breast Neoplasms	C20orf204	0.7688515779999999
279	Breast Neoplasms	ARHGAP27P1	0.7688515779999999
280	Breast Neoplasms	MIF-AS1	0.7688515779999999
281	Breast Neoplasms	MIR22HG	0.7688515779999999
282	Breast Neoplasms	LPP-AS2	0.7688515779999999
283	Breast Neoplasms	snaR	0.7688515779999999
284	Breast Neoplasms	NRIR	0.7688515779999999
285	Breast Neoplasms	TARID	0.7688515779999999
286	Breast Neoplasms	THRIL	0.7688515779999999
287	Breast Neoplasms	ABHD11-AS1	0.636544168
288	Breast Neoplasms	LINC02145	0.636544168
289	Breast Neoplasms	SPAAR	0.636544168
290	Breast Neoplasms	lncSOX4	0.636544168
291	Breast Neoplasms	MIR155HG	0.636544168
292	Breast Neoplasms	MYOSLID	0.636544168
293	Breast Neoplasms	ROR1-AS1	0.636544168
294	Breast Neoplasms	SNHG4	0.636544168
295	Breast Neoplasms	ERLNC1	0.636544168
296	Breast Neoplasms	PCBP2-OT1	0.636544168
297	Breast Neoplasms	ATXN8OS	0.636544168
298	Breast Neoplasms	GFRA1	0.636544168
299	Breast Neoplasms	SCAANT1	0.636544168
300	Breast Neoplasms	BOK-AS1	0.6365441079999999
301	Breast Neoplasms	CASC11	0.6365441079999999
302	Breast Neoplasms	LINC00319	0.6365441079999999
303	Breast Neoplasms	LINC00628	0.6365441079999999
304	Breast Neoplasms	lncRNA-AK058803	0.6365441079999999
305	Breast Neoplasms	MCM3AP-AS1	0.6365441079999999
306	Breast Neoplasms	MELTF	0.6365441079999999
307	Breast Neoplasms	MSC-AS1	0.6365441079999999
308	Breast Neoplasms	PCA3	0.6365441079999999
309	Breast Neoplasms	PTPRG-AS1	0.6365441079999999
310	Breast Neoplasms	DUXAP10	0.636544049
311	Breast Neoplasms	ASAP1-IT1	0.575929701
312	Breast Neoplasms	CALML3-AS1	0.575929701
313	Breast Neoplasms	CEBPA-DT	0.575929701
314	Breast Neoplasms	GAS6-AS1	0.575929701
315	Breast Neoplasms	JPX	0.575929701
316	Breast Neoplasms	LINC00707	0.575929701
317	Breast Neoplasms	LINC01138	0.575929701
318	Breast Neoplasms	FAM3D-AS1	0.575929701
319	Breast Neoplasms	lnc-LCE5A-1	0.575929701
320	Breast Neoplasms	NR2F1-AS1	0.575929701
321	Breast Neoplasms	RMRP	0.575929701
322	Breast Neoplasms	SNHG8	0.575929701
323	Breast Neoplasms	TDRG1	0.575929701
324	Breast Neoplasms	TOB1-AS1	0.575929701
325	Breast Neoplasms	TRERNA1	0.575929701
326	Breast Neoplasms	LINC01852	0.5759296420000001
327	Breast Neoplasms	GATA6-AS	0.5759296420000001
328	Breast Neoplasms	LEF1-AS1	0.5759296420000001
329	Breast Neoplasms	LINC00115	0.5759296420000001
330	Breast Neoplasms	LINC00958	0.5759296420000001
331	Breast Neoplasms	LINC01503	0.5759296420000001
332	Breast Neoplasms	MINCR	0.5759296420000001
333	Breast Neoplasms	RGMB-AS1	0.5759296420000001
334	Breast Neoplasms	TATDN1	0.5759296420000001
335	Breast Neoplasms	21A	0.5759296420000001
336	Breast Neoplasms	Abhd11os	0.5759296420000001
337	Breast Neoplasms	MYCNOS-01	0.5759296420000001
338	Breast Neoplasms	PACERR	0.5759296420000001
339	Breast Neoplasms	BACE1-AS	0.48313871
340	Breast Neoplasms	DDX11-AS1	0.48313871
341	Breast Neoplasms	FCRL3	0.48313871
342	Breast Neoplasms	EPEL	0.48313871
343	Breast Neoplasms	FAM201A	0.48313871
344	Breast Neoplasms	HCG11	0.48313871
345	Breast Neoplasms	KCNQ1DN	0.48313871
346	Breast Neoplasms	LINC00525	0.48313871
347	Breast Neoplasms	LINC00662	0.48313871
348	Breast Neoplasms	LINC01354	0.48313871
349	Breast Neoplasms	LOC344887	0.48313871
350	Breast Neoplasms	MDC1-AS1	0.48313871
351	Breast Neoplasms	MIR205HG	0.48313871
352	Breast Neoplasms	PART1	0.48313871
353	Breast Neoplasms	PXN-AS1-L	0.48313871
354	Breast Neoplasms	SNHG11	0.48313871
355	Breast Neoplasms	WEE2-AS1	0.48313871
356	Breast Neoplasms	ZEB1	0.48313871
357	Breast Neoplasms	CCND1	0.48313871
358	Breast Neoplasms	LINC00581	0.48313871
359	Breast Neoplasms	MIR99AHG	0.48313871
360	Breast Neoplasms	MYEF2	0.48313871
361	Breast Neoplasms	NPAP1	0.48313871
362	Breast Neoplasms	RN7SL1	0.48313871
363	Breast Neoplasms	RNY1	0.48313871
364	Breast Neoplasms	RNY3	0.48313871
365	Breast Neoplasms	RRP1B	0.48313871
366	Breast Neoplasms	TERC	0.48313871
367	Breast Neoplasms	uc.48+	0.48313871
368	Breast Neoplasms	AC093818.1	0.330307126
369	Breast Neoplasms	BABAM2-AS1	0.330307126
370	Breast Neoplasms	CACNA1G-AS1	0.330307126
371	Breast Neoplasms	CCAL	0.330307126
372	Breast Neoplasms	DARS-AS1	0.330307126
373	Breast Neoplasms	DNM3OS	0.330307126
374	Breast Neoplasms	EGFR-AS1	0.330307126
375	Breast Neoplasms	HAR1A	0.330307126
376	Breast Neoplasms	LNC-LBCS	0.330307126
377	Breast Neoplasms	LBX2-AS1	0.330307126
378	Breast Neoplasms	LINC00265	0.330307126
379	Breast Neoplasms	LINC00470	0.330307126
380	Breast Neoplasms	LINC00565	0.330307126
381	Breast Neoplasms	LINC01088	0.330307126
382	Breast Neoplasms	LINC01410	0.330307126
383	Breast Neoplasms	LINC01419	0.330307126
384	Breast Neoplasms	NBDY	0.330307126
385	Breast Neoplasms	LMCD1-AS1	0.330307126
386	Breast Neoplasms	lnc-AL355149.1-1	0.330307126
387	Breast Neoplasms	MIR210HG	0.330307126
388	Breast Neoplasms	MSTO2P	0.330307126
389	Breast Neoplasms	VPS9D1-AS1	0.330307126
390	Breast Neoplasms	ETS1-AS1	0.330307126
391	Breast Neoplasms	PCAT19	0.330307126
392	Breast Neoplasms	RP11-552M11.4	0.330307126
393	Breast Neoplasms	SMAD5-AS1	0.330307126
394	Breast Neoplasms	SPINT1-AS1	0.330307126
395	Breast Neoplasms	TTTY15	0.330307126
396	Breast Neoplasms	UNC5B-AS1	0.330307126
397	Breast Neoplasms	LINC01507	0.330307126
398	Breast Neoplasms	FMR1-AS1	0.330307126
399	Breast Neoplasms	FMR5	0.330307126
400	Breast Neoplasms	FMR6	0.330307126
401	Breast Neoplasms	LINC00882	0.330307126
402	Breast Neoplasms	LINC01101	0.330307126
403	Breast Neoplasms	XLOC_007697	0.330307126
404	Breast Neoplasms	AATBC	0.330307096
405	Breast Neoplasms	ACTN4	0.330307096
406	Breast Neoplasms	ADAMTS9-AS1	0.330307096
407	Breast Neoplasms	C14orf132	0.330307096
408	Breast Neoplasms	CACS15	0.330307096
409	Breast Neoplasms	CASC19	0.330307096
410	Breast Neoplasms	Erbb4-IR	0.330307096
411	Breast Neoplasms	FAM215A	0.330307096
412	Breast Neoplasms	FAM83A-AS1	0.330307096
413	Breast Neoplasms	FGD5-AS1	0.330307096
414	Breast Neoplasms	FOXP4-AS1	0.330307096
415	Breast Neoplasms	GADD45G	0.330307096
416	Breast Neoplasms	GAS5-AS1	0.330307096
417	Breast Neoplasms	GAS8-AS1	0.330307096
418	Breast Neoplasms	SOD2	0.330307096
419	Breast Neoplasms	HAGLROS	0.330307096
420	Breast Neoplasms	RPL13AP20	0.330307096
421	Breast Neoplasms	HIF1A-AS1	0.330307096
422	Breast Neoplasms	HOXA10-AS	0.330307096
423	Breast Neoplasms	PRAC2	0.330307096
424	Breast Neoplasms	HOXB-AS3	0.330307096
425	Breast Neoplasms	ILF3-DT	0.330307096
426	Breast Neoplasms	IUR	0.330307096
[truncated: 227,513 more rows]
